# Supplementary material for: Metabolome and Transcriptome Profiling of Chicory Roots Provide Insights Into Laticifer Development and Specialized Metabolism
Source: Physiol Plant. 2026 Feb 8;178(1):e70778. doi: 10.1111/ppl.70778 (PMC12884033; doi:10.1111/ppl.70778)
Supplement: Supplementary file 2 — Table S2: Peak areas of untargeted profiling MS data. [file PPL-178-e70778-s003.xlsx]

## Sheet: All-MS Highest table (3)
KEGG	Compound Name	Instrument	GC-MS_HD	GC-MS_LX	GC-MS_VC	LC-MS_Pos_HD_Avg	LC-MS_Pos_LX_Avg	LC-MS_Pos_VC_Avg	LC-MS_Neg_HD_Avg	LC-MS_Neg_LX_Avg	LC-MS_Neg_VC_Avg	LC-MS_hpm_Neg_HD_Avg	LC-MS_hpm_Neg_LX_Avg	LC-MS_hpm_Neg_VC_Avg	LC-MS_Neg_HD_stdev	LC-MS_Neg_LX_stdev	LC-MS_Neg_VC_stdev	LC-MS_hpm_Neg_Average Rt(min)	LC-MS_hpm_Neg_Average Mz	LC-MS_hpm_Neg_Metabolite name	LC-MS_hpm_Neg_Adduct type	LC-MS_hpm_Neg_Post curation result	LC-MS_hpm_Neg_Fill %	LC-MS_hpm_Neg_Reference m/z	LC-MS_hpm_Neg_Formula	LC-MS_hpm_Neg_Ontology	LC-MS_hpm_Neg_SMILES	LC-MS_hpm_Neg_Annotation tag (VS1.0)	LC-MS_hpm_Neg_Total score	LC-MS_hpm_Neg_Dot product	LC-MS_hpm_Neg_Reverse dot product	LC-MS_hpm_Neg_Fragment presence %	LC-MS_hpm_Neg_S/N average	LC-MS_hpm_Neg_Spectrum reference file name	LC-MS_hpm_Neg_MS1 isotopic spectrum	LC-MS_hpm_Neg_MS/MS spectrum	LC-MS_hpm_Neg_HD-1_hpm_Neg	LC-MS_hpm_Neg_HD-2_hpm_Neg	LC-MS_hpm_Neg_HD-3_hpm_Neg	LC-MS_hpm_Neg_LX-1_hpm_Neg	LC-MS_hpm_Neg_LX-2_hpm_Neg	LC-MS_hpm_Neg_LX-3_hpm_Neg	LC-MS_hpm_Neg_VC-1_hpm_Neg	LC-MS_hpm_Neg_VC-2_hpm_Neg	LC-MS_hpm_Neg_VC-3_hpm_Neg	LC-MS_hpm_Neg_HD_stdev	LC-MS_hpm_Neg_LX_stdev	LC-MS_hpm_Neg_VC_stdev	_CAS
.	Olean-12-en-3-ol, acetate, (3a)-	GC	0	7.9581e+09	0	0	0	0	0	0	0	0	0	0	.	.	.	.	.	.	.	.	.	.	.	.	.	.	.	.	.	.	.	.	.	.	.	.	.	.	.	.	.	.	.	.	.	.	.
C08630	Lup-20(29)-en-3-ol, acetate, (3a)-	GC	0	4.50749e+09	0	0	0	0	0	0	0	0	0	0	.	.	.	.	.	.	.	.	.	.	.	.	.	.	.	.	.	.	.	.	.	.	.	.	.	.	.	.	.	.	.	.	.	.	1617-68-1
.	Linoleic acid ethyl ester	GC	0	9.24937e+06	0	0	0	0	0	0	0	0	0	0	.	.	.	.	.	.	.	.	.	.	.	.	.	.	.	.	.	.	.	.	.	.	.	.	.	.	.	.	.	.	.	.	.	.	.
C08615	a-Amyrin	GC	0	1.42332e+09	282007	0	0	0	0	0	0	0	0	0	.	.	.	.	.	.	.	.	.	.	.	.	.	.	.	.	.	.	.	.	.	.	.	.	.	.	.	.	.	.	.	.	.	.	.
.	Diphenyl(4-tolyl)phosphine	GC	0	2.43916e+08	0	0	0	0	0	0	0	0	0	0	.	.	.	.	.	.	.	.	.	.	.	.	.	.	.	.	.	.	.	.	.	.	.	.	.	.	.	.	.	.	.	.	.	.	.
.	Podocarpa-1,12-diene-Ã«14,Ã -acetic acid, 7-hydroxy-8,13-dimethyl-3-oxo-, Ã«-lactone	GC	0	2.43916e+08	0	0	0	0	0	0	0	0	0	0	.	.	.	.	.	.	.	.	.	.	.	.	.	.	.	.	.	.	.	.	.	.	.	.	.	.	.	.	.	.	.	.	.	.	.
.	Benz[a]anthracene-5,6-diol, 5,6-dihydro-7-methyl-	GC	0	2.43916e+08	0	0	0	0	0	0	0	0	0	0	.	.	.	.	.	.	.	.	.	.	.	.	.	.	.	.	.	.	.	.	.	.	.	.	.	.	.	.	.	.	.	.	.	.	.
.	Urs-12-en-28-oic acid, 3-hydroxy-, methyl ester, (3a)-	GC	0	2.12329e+08	0	0	0	0	0	0	0	0	0	0	.	.	.	.	.	.	.	.	.	.	.	.	.	.	.	.	.	.	.	.	.	.	.	.	.	.	.	.	.	.	.	.	.	.	.
C00642	Benzeneacetic acid, 4-hydroxy-	GC LC-MS_Neg LC-MS_hpm_Neg	0	1.88505e+08	0	0	0	0	539.271	36540.1	150.042	88.2292	42485.4	113.604	90.5891	1781.02	20.8792	16.55	151.042	4-Hydroxyphenylacetic acid	[M-H]-	similar chromatogram in higher mz_1277; similar chromatogram in higher mz_5223; found in higher mz's MsMs_11949; found in higher mz's MsMs_6669; found in higher mz's MsMs_5316; found in higher mz's MsMs_5247; found in higher mz's MsMs_5235; found in higher mz's MsMs_5223	0.111	151.04	C8H8O3	1-hydroxy-2-unsubstituted benzenoids	c1cc(ccc1CC(=O)O)O	430	82.2	75.6	82	50	36.8	Lx-1_NRG_neg	151.04225:44653 152.0456:2142 153.04896:1071	149.02504:56 151.04099:336	119	70	76	44653	32034	50770	75	122	144	26.6219	9554.38	35.4139	156-38-7
.	Lanosterol	GC	0	1.85666e+08	0	0	0	0	0	0	0	0	0	0	.	.	.	.	.	.	.	.	.	.	.	.	.	.	.	.	.	.	.	.	.	.	.	.	.	.	.	.	.	.	.	.	.	.	.
C08628	Lupeol	GC LC-MS_Neg	0	1.72602e+08	0	0	0	0	2237.08	1743.25	1991.88	0	0	0	147.94	235.82	317.364	.	.	.	.	.	.	.	.	.	.	.	.	.	.	.	.	.	.	.	.	.	.	.	.	.	.	.	.	.	.	.	545-47-1
C01595	9,12-Octadecadienoic acid (Z,Z)-	GC LC-MS_Neg LC-MS_hpm_Neg	0	1.18317e+08	0	0	0	0	150337	262766	278517	17743.4	30356.6	14376	25811.6	37210.4	37695	20.55	279.234	Linoleic acid	[M-H]-	found in higher mz's MsMs_2863	1	279.233	C18H32O2	LINKS: 60-33-3:CAS; 4444105:CHEMSPIDER; LMFA01030120:LIPIDMAPS; OYHQOLUKZRVURQ-HZJYTTRNSA-N:INCHIKEY; C01595:KEGG; CID:5280450:PUBCHEM	CCCCC/C=C\C/C=C\CCCCCCCC(=O)O	430	85.5	85.5	81.4	50	48.12	Hd-1_NRG_neg	279.23343:19416 280.23678:9449 281.24014:7081	100.08006:89 114.10133:14 164.08519:10 169.1319:85 200.07387:10 214.18246:39 269.17633:9 277.18771:67 279.22897:2699 279.2384:2479	19416	15429	18385	33022	29074	28974	13278	15504	14347	2069.68	2308.93	1113.29	121250-47-3
.	Norethindrone	GC	0	1.07792e+08	0	0	0	0	0	0	0	0	0	0	.	.	.	.	.	.	.	.	.	.	.	.	.	.	.	.	.	.	.	.	.	.	.	.	.	.	.	.	.	.	.	.	.	.	.
.	Norethynodrel	GC	0	1.07792e+08	0	0	0	0	0	0	0	0	0	0	.	.	.	.	.	.	.	.	.	.	.	.	.	.	.	.	.	.	.	.	.	.	.	.	.	.	.	.	.	.	.	.	.	.	.
C00249	Palmitic Acid	GC LC-MS_Neg LC-MS_hpm_Neg	0	1.03635e+08	0	0	0	0	331953	176558	278071	240645	284784	268260	36316	18137	21834.8	20.72	255.234	Palmitic acid (NMR)	[M-H]-	similar chromatogram in higher mz_6562	1	255.233	C16H32O2	Long-chain fatty acids	O=C(O)CCCCCCCCCCCCCCC	430	86.8	88	75.8	66.7	924.56	xyl-1_NRG_neg	255.23506:252925 256.23841:199568 257.24177:12062	223.03676:94 235.07806:39 237.22115:104 244.15189:62 252.16994:33 254.59882:33 255.22081:26483 255.23209:27173	234271	249752	237912	284141	295332	274879	252925	264490	287364	8094.28	10241.8	17526.3	408-35-5
.	Alternariol	GC	0	1.04214e+08	0	0	0	0	0	0	0	0	0	0	.	.	.	.	.	.	.	.	.	.	.	.	.	.	.	.	.	.	.	.	.	.	.	.	.	.	.	.	.	.	.	.	.	.	.
.	Vitamin E	GC	0	9.44948e+07	0	0	0	0	0	0	0	0	0	0	.	.	.	.	.	.	.	.	.	.	.	.	.	.	.	.	.	.	.	.	.	.	.	.	.	.	.	.	.	.	.	.	.	.	.
.	3H-Xanthen-3-one, 2,6,7-trihydroxy-9-methyl-	GC	0	6.95963e+07	0	0	0	0	0	0	0	0	0	0	.	.	.	.	.	.	.	.	.	.	.	.	.	.	.	.	.	.	.	.	.	.	.	.	.	.	.	.	.	.	.	.	.	.	.
.	Indan, 2-butyl-5-hexyl-	GC	0	6.95108e+07	0	0	0	0	0	0	0	0	0	0	.	.	.	.	.	.	.	.	.	.	.	.	.	.	.	.	.	.	.	.	.	.	.	.	.	.	.	.	.	.	.	.	.	.	.
.	Tibolone	GC	0	5.59595e+07	0	0	0	0	0	0	0	0	0	0	.	.	.	.	.	.	.	.	.	.	.	.	.	.	.	.	.	.	.	.	.	.	.	.	.	.	.	.	.	.	.	.	.	.	.
.	Stigmasterol	GC	0	5.41452e+07	0	0	0	0	0	0	0	0	0	0	.	.	.	.	.	.	.	.	.	.	.	.	.	.	.	.	.	.	.	.	.	.	.	.	.	.	.	.	.	.	.	.	.	.	.
.	Chrysene, 1,2,3,4,4a,7,8,9,10,11,12,12a-dodecahydro-	GC	0	5.05806e+07	0	0	0	0	0	0	0	0	0	0	.	.	.	.	.	.	.	.	.	.	.	.	.	.	.	.	.	.	.	.	.	.	.	.	.	.	.	.	.	.	.	.	.	.	.
.	Triphenylene, 1,2,3,4,5,6,7,8,9,10,11,12-dodecahydro-	GC	0	5.05806e+07	0	0	0	0	0	0	0	0	0	0	.	.	.	.	.	.	.	.	.	.	.	.	.	.	.	.	.	.	.	.	.	.	.	.	.	.	.	.	.	.	.	.	.	.	.
.	Furo[2,3-b]quinoline, 4,6,8-trimethoxy-	GC	0	4.30741e+07	0	0	0	0	0	0	0	0	0	0	.	.	.	.	.	.	.	.	.	.	.	.	.	.	.	.	.	.	.	.	.	.	.	.	.	.	.	.	.	.	.	.	.	.	.
C07846	Thiamylal	GC	0	4.30741e+07	0	0	0	0	0	0	0	0	0	0	.	.	.	.	.	.	.	.	.	.	.	.	.	.	.	.	.	.	.	.	.	.	.	.	.	.	.	.	.	.	.	.	.	.	1340-07-4
.	Androstan-3-ol, (3a,5Ã )-	GC	0	3.88875e+07	0	0	0	0	0	0	0	0	0	0	.	.	.	.	.	.	.	.	.	.	.	.	.	.	.	.	.	.	.	.	.	.	.	.	.	.	.	.	.	.	.	.	.	.	.
.	Pregn-5-en-20-one, 16,17-epoxy-3-hydroxy-, (3a,16Ã )-	GC	0	3.75783e+07	0	0	0	0	0	0	0	0	0	0	.	.	.	.	.	.	.	.	.	.	.	.	.	.	.	.	.	.	.	.	.	.	.	.	.	.	.	.	.	.	.	.	.	.	.
C00089	Sucrose	GC LC-MS_hpm_Neg	0	3.10324e+07	0	0	0	0	0	0	0	854258	1.78744e+06	1.05612e+06	.	.	.	0.728	341.109	Sucrose	[M-H]-	similar chromatogram in higher mz_9354; found in higher mz's MsMs_7761; found in higher mz's MsMs_7103; found in higher mz's MsMs_6836; found in higher mz's MsMs_6453; found in higher mz's MsMs_5158; found in higher mz's MsMs_5086; found in higher mz's MsMs_4803; found in higher mz's MsMs_11159; found in higher mz's MsMs_8234; found in higher mz's MsMs_8068; found in higher mz's MsMs_8056; found …	1	341.109	C12H22O11	O-glycosyl compounds	OC[C@H]1O[C@@](CO)(O[C@H]2O[C@H](CO)[C@@H](O)[C@H](O)[C@H]2O)[C@@H](O)[C@@H]1O	430	96.2	96.5	95.8	85.7	2801.1	Hd-3_NRG_neg	341.11157:908259 342.11492:184530 343.11828:25849	71.01523:4519 73.03008:128 85.02891:840 87.00962:326 89.02645:5779 99.00447:61 101.02592:1514 107.03896:166 113.02615:1493 115.04597:36 119.03762:2894 119.04994:2894 143.03949:808 145.04359:99 149.04706:636 156.041:6 161.04756:2129 179.05992:9529 282.10461:43 340.04343:750 341.11926:38467	783013	871501	908259	1818586	1750419	1793316	1085114	1005840	1077416	64378.8	34461	43716.2	25702-74-3
.	Oxiraneoctanoic acid, 3-octyl-, methyl ester	GC	0	480973	0	0	0	0	0	0	0	0	0	0	.	.	.	.	.	.	.	.	.	.	.	.	.	.	.	.	.	.	.	.	.	.	.	.	.	.	.	.	.	.	.	.	.	.	.
.	a-Sitosterol	GC	0	3.15351e+07	0	0	0	0	0	0	0	0	0	0	.	.	.	.	.	.	.	.	.	.	.	.	.	.	.	.	.	.	.	.	.	.	.	.	.	.	.	.	.	.	.	.	.	.	.
.	Ã§-Sitosterol	GC	0	3.15351e+07	0	0	0	0	0	0	0	0	0	0	.	.	.	.	.	.	.	.	.	.	.	.	.	.	.	.	.	.	.	.	.	.	.	.	.	.	.	.	.	.	.	.	.	.	.
C10906	D-(-)-Fructose	LC-MS_Pos	0	0	0	2172.38	2719.23	1326.6	0	0	0	0	0	0	.	.	.	.	.	.	.	.	.	.	.	.	.	.	.	.	.	.	.	.	.	.	.	.	.	.	.	.	.	.	.	.	.	.	100-42-5
C00674	Androstane-3,17-dione, (5Ã )-	GC	0	3.06708e+07	0	0	0	0	0	0	0	0	0	0	.	.	.	.	.	.	.	.	.	.	.	.	.	.	.	.	.	.	.	.	.	.	.	.	.	.	.	.	.	.	.	.	.	.	846-46-8
.	Mestanolone	GC	0	3.06708e+07	0	0	0	0	0	0	0	0	0	0	.	.	.	.	.	.	.	.	.	.	.	.	.	.	.	.	.	.	.	.	.	.	.	.	.	.	.	.	.	.	.	.	.	.	.
.	Cyclopenta[g]-2-benzopyran, 1,3,4,6,7,8-hexahydro-4,6,6,7,8,8-hexamethyl-	GC	0	3.03479e+07	0	0	0	0	0	0	0	0	0	0	.	.	.	.	.	.	.	.	.	.	.	.	.	.	.	.	.	.	.	.	.	.	.	.	.	.	.	.	.	.	.	.	.	.	.
.	D-Amygdalin	GC	0	2.98088e+07	0	0	0	0	0	0	0	0	0	0	.	.	.	.	.	.	.	.	.	.	.	.	.	.	.	.	.	.	.	.	.	.	.	.	.	.	.	.	.	.	.	.	.	.	.
.	Leucoquinizarin	GC	0	2.90579e+07	0	0	0	0	0	0	0	0	0	0	.	.	.	.	.	.	.	.	.	.	.	.	.	.	.	.	.	.	.	.	.	.	.	.	.	.	.	.	.	.	.	.	.	.	.
.	Scyllo-Inositol	GC	0	2.88706e+07	0	0	0	0	0	0	0	0	0	0	.	.	.	.	.	.	.	.	.	.	.	.	.	.	.	.	.	.	.	.	.	.	.	.	.	.	.	.	.	.	.	.	.	.	.
.	Retinoic acid, methyl ester	GC	0	2.78907e+07	0	0	0	0	0	0	0	0	0	0	.	.	.	.	.	.	.	.	.	.	.	.	.	.	.	.	.	.	.	.	.	.	.	.	.	.	.	.	.	.	.	.	.	.	.
.	Propanedioic acid, phenyl-	GC	0	2.7855e+07	0	0	0	0	0	0	0	0	0	0	.	.	.	.	.	.	.	.	.	.	.	.	.	.	.	.	.	.	.	.	.	.	.	.	.	.	.	.	.	.	.	.	.	.	.
.	Benzeneacetic acid	GC	0	2.7855e+07	0	0	0	0	0	0	0	0	0	0	.	.	.	.	.	.	.	.	.	.	.	.	.	.	.	.	.	.	.	.	.	.	.	.	.	.	.	.	.	.	.	.	.	.	.
.	Digitoxose	GC	0	2.62498e+07	0	0	0	0	0	0	0	0	0	0	.	.	.	.	.	.	.	.	.	.	.	.	.	.	.	.	.	.	.	.	.	.	.	.	.	.	.	.	.	.	.	.	.	.	.
C06427	9,12,15-Octadecatrienoic acid, (Z,Z,Z)-	GC LC-MS_Neg	0	2.62181e+07	0	0	0	0	4999	5947.35	6552.81	0	0	0	475.264	1216.29	908.761	.	.	.	.	.	.	.	.	.	.	.	.	.	.	.	.	.	.	.	.	.	.	.	.	.	.	.	.	.	.	.	463-40-1
.	1,1'-Binaphthalene, 3,3',4,4'-tetrahydro-	GC	0	2.52917e+07	0	0	0	0	0	0	0	0	0	0	.	.	.	.	.	.	.	.	.	.	.	.	.	.	.	.	.	.	.	.	.	.	.	.	.	.	.	.	.	.	.	.	.	.	.
.	Ã -Tocopheryl acetate	GC	0	2.50791e+07	0	0	0	0	0	0	0	0	0	0	.	.	.	.	.	.	.	.	.	.	.	.	.	.	.	.	.	.	.	.	.	.	.	.	.	.	.	.	.	.	.	.	.	.	.
.	Desogestrel	GC	0	2.44606e+07	0	0	0	0	0	0	0	0	0	0	.	.	.	.	.	.	.	.	.	.	.	.	.	.	.	.	.	.	.	.	.	.	.	.	.	.	.	.	.	.	.	.	.	.	.
C00132	Betulin	GC	0	2.35159e+07	0	0	0	0	0	0	0	0	0	0	.	.	.	.	.	.	.	.	.	.	.	.	.	.	.	.	.	.	.	.	.	.	.	.	.	.	.	.	.	.	.	.	.	.	14742-26-8
.	Lup-20(29)-en-28-oic acid, 3-hydroxy-, (3a)-	GC	0	2.35159e+07	0	0	0	0	0	0	0	0	0	0	.	.	.	.	.	.	.	.	.	.	.	.	.	.	.	.	.	.	.	.	.	.	.	.	.	.	.	.	.	.	.	.	.	.	.
.	Hydrocodone	GC	0	2.32729e+07	0	0	0	0	0	0	0	0	0	0	.	.	.	.	.	.	.	.	.	.	.	.	.	.	.	.	.	.	.	.	.	.	.	.	.	.	.	.	.	.	.	.	.	.	.
C00137	Myo-Inositol	GC LC-MS_hpm_Neg	0	2.28837e+07	0	0	0	0	0	0	0	602.688	2851.6	413.646	.	.	.	0.715	225.058	myo-Inositol	[M+HCO2]-	.	0.333	225.062	C6H12O6	Cyclohexanols	[C@@H]1([C@@H]([C@H]([C@@H]([C@H]([C@H]1O)O)O)O)O)O	430	91.5	80.6	92	100	2.18	Lx-1_NRG_neg	225.05806:3481 226.06141:0 227.06477:1071	69.03644:351 71.01369:1334 73.02972:504 75.0116:154 85.03242:665 87.00923:4688 88.01144:180 90.02639:27 97.03085:326 99.00686:1129 101.02265:420 119.03716:32 141.01363:878 141.02034:878 144.03673:12 147.03371:144 159.02563:1383 161.04521:8853 162.0499:659 166.03621:32 177.03836:1846 179.04988:35492 179.05743:35500 180.058:5871 181.05757:485 210.02539:54 222.14384:81 225.06084:315	886	683	238	3481	1705	3369	221	451	569	331.518	994.519	177.096	53319-35-0
.	Silicic acid, diethyl bis(trimethylsilyl) ester	GC	253159	167592	1.02844e+06	0	0	0	0	0	0	0	0	0	.	.	.	.	.	.	.	.	.	.	.	.	.	.	.	.	.	.	.	.	.	.	.	.	.	.	.	.	.	.	.	.	.	.	.
.	Stigmasta-5,22-dien-3-ol, acetate, (3a)-	GC	0	2.09662e+07	0	0	0	0	0	0	0	0	0	0	.	.	.	.	.	.	.	.	.	.	.	.	.	.	.	.	.	.	.	.	.	.	.	.	.	.	.	.	.	.	.	.	.	.	.
.	Rescinnamine	GC	0	2.09662e+07	0	0	0	0	0	0	0	0	0	0	.	.	.	.	.	.	.	.	.	.	.	.	.	.	.	.	.	.	.	.	.	.	.	.	.	.	.	.	.	.	.	.	.	.	.
.	Allo-Inositol	GC	0	2.07692e+07	0	0	0	0	0	0	0	0	0	0	.	.	.	.	.	.	.	.	.	.	.	.	.	.	.	.	.	.	.	.	.	.	.	.	.	.	.	.	.	.	.	.	.	.	.
.	Oxiraneoctanoic acid, 3-octyl-, cis-	GC	0	2.18019e+06	0	0	0	0	0	0	0	0	0	0	.	.	.	.	.	.	.	.	.	.	.	.	.	.	.	.	.	.	.	.	.	.	.	.	.	.	.	.	.	.	.	.	.	.	.
.	Desoximetasone	GC	0	1.92725e+07	0	0	0	0	0	0	0	0	0	0	.	.	.	.	.	.	.	.	.	.	.	.	.	.	.	.	.	.	.	.	.	.	.	.	.	.	.	.	.	.	.	.	.	.	.
.	Boc-ON	GC	0	1.90091e+07	0	0	0	0	0	0	0	0	0	0	.	.	.	.	.	.	.	.	.	.	.	.	.	.	.	.	.	.	.	.	.	.	.	.	.	.	.	.	.	.	.	.	.	.	.
.	Octadecanoic acid, 2-propenyl ester	GC	1.17409e+06	783969	1.07356e+06	0	0	0	0	0	0	0	0	0	.	.	.	.	.	.	.	.	.	.	.	.	.	.	.	.	.	.	.	.	.	.	.	.	.	.	.	.	.	.	.	.	.	.	.
.	1,4-Bis(trimethylsilyl)benzene	GC	3.63674e+06	1.25746e+07	62153.3	0	0	0	0	0	0	0	0	0	.	.	.	.	.	.	.	.	.	.	.	.	.	.	.	.	.	.	.	.	.	.	.	.	.	.	.	.	.	.	.	.	.	.	.
.	Octadecane, 1-chloro-	GC	0	1.16421e+07	0	0	0	0	0	0	0	0	0	0	.	.	.	.	.	.	.	.	.	.	.	.	.	.	.	.	.	.	.	.	.	.	.	.	.	.	.	.	.	.	.	.	.	.	.
.	Estrone	GC	0	1.57071e+07	0	0	0	0	0	0	0	0	0	0	.	.	.	.	.	.	.	.	.	.	.	.	.	.	.	.	.	.	.	.	.	.	.	.	.	.	.	.	.	.	.	.	.	.	.
.	1,3-Propanediol, 2-(hydroxymethyl)-2-nitro-	GC	0	1.56835e+07	0	0	0	0	0	0	0	0	0	0	.	.	.	.	.	.	.	.	.	.	.	.	.	.	.	.	.	.	.	.	.	.	.	.	.	.	.	.	.	.	.	.	.	.	.
.	1,6,10,14,18,22-Tetracosahexaen-3-ol, 2,6,10,15,19,23-hexamethyl-, (all-E)-(Ã±)-	GC	0	1.49867e+07	0	0	0	0	0	0	0	0	0	0	.	.	.	.	.	.	.	.	.	.	.	.	.	.	.	.	.	.	.	.	.	.	.	.	.	.	.	.	.	.	.	.	.	.	.
.	1,2-Bis(trimethylsilyl)benzene	GC	3.29154e+06	1.1079e+07	212545	0	0	0	0	0	0	0	0	0	.	.	.	.	.	.	.	.	.	.	.	.	.	.	.	.	.	.	.	.	.	.	.	.	.	.	.	.	.	.	.	.	.	.	.
.	Estr-5(10)-ene-3,17-a-diol	GC	0	1.36701e+07	0	0	0	0	0	0	0	0	0	0	.	.	.	.	.	.	.	.	.	.	.	.	.	.	.	.	.	.	.	.	.	.	.	.	.	.	.	.	.	.	.	.	.	.	.
.	1H-Indene, 2-butyl-3-hexyl-	GC	0	1.32444e+07	0	0	0	0	0	0	0	0	0	0	.	.	.	.	.	.	.	.	.	.	.	.	.	.	.	.	.	.	.	.	.	.	.	.	.	.	.	.	.	.	.	.	.	.	.
C09675	Azulene, 1,4-dimethyl-7-(1-methylethyl)-	GC	0	1.29698e+07	0	0	0	0	0	0	0	0	0	0	.	.	.	.	.	.	.	.	.	.	.	.	.	.	.	.	.	.	.	.	.	.	.	.	.	.	.	.	.	.	.	.	.	.	489-84-9
.	1,2-Benzenediol, 3,5-bis(1,1-dimethylethyl)-	GC	89448.1	1.05106e+06	0	0	0	0	0	0	0	0	0	0	.	.	.	.	.	.	.	.	.	.	.	.	.	.	.	.	.	.	.	.	.	.	.	.	.	.	.	.	.	.	.	.	.	.	.
C01838	Octadecanal	GC	0	1.26022e+07	0	0	0	0	0	0	0	0	0	0	.	.	.	.	.	.	.	.	.	.	.	.	.	.	.	.	.	.	.	.	.	.	.	.	.	.	.	.	.	.	.	.	.	.	638-66-4
C10367	2H-Naphtho[1,2-b]pyran-5,6-dione, 3,4-dihydro-2,2-dimethyl-	GC	0	1.18615e+07	0	0	0	0	0	0	0	0	0	0	.	.	.	.	.	.	.	.	.	.	.	.	.	.	.	.	.	.	.	.	.	.	.	.	.	.	.	.	.	.	.	.	.	.	4707-32-8
.	2-Butenoic acid, 2-methyl-, 2,3,3a,4,5,7,9a,9b-octahydro-3,6,9-trimethyl-2,7-dioxoazuleno[4,5-b]furan-3,4-diyl ester, [3R-[3Ã (Z),3aa,4a(Z),9aa,9bÃ ]]-	GC	0	1.18615e+07	0	0	0	0	0	0	0	0	0	0	.	.	.	.	.	.	.	.	.	.	.	.	.	.	.	.	.	.	.	.	.	.	.	.	.	.	.	.	.	.	.	.	.	.	.
.	2-Thiazolidinimine, 3-methyl-	GC	0	1.07997e+07	0	0	0	0	0	0	0	0	0	0	.	.	.	.	.	.	.	.	.	.	.	.	.	.	.	.	.	.	.	.	.	.	.	.	.	.	.	.	.	.	.	.	.	.	.
.	9-Octadecenoic acid (Z)-, phenylmethyl ester	GC	1.88582e+06	515137	522697	0	0	0	0	0	0	0	0	0	.	.	.	.	.	.	.	.	.	.	.	.	.	.	.	.	.	.	.	.	.	.	.	.	.	.	.	.	.	.	.	.	.	.	.
.	a-Methyl xyloside	GC	0	1.05663e+07	0	0	0	0	0	0	0	0	0	0	.	.	.	.	.	.	.	.	.	.	.	.	.	.	.	.	.	.	.	.	.	.	.	.	.	.	.	.	.	.	.	.	.	.	.
.	D-Ribose	GC	0	1.05663e+07	0	0	0	0	0	0	0	0	0	0	.	.	.	.	.	.	.	.	.	.	.	.	.	.	.	.	.	.	.	.	.	.	.	.	.	.	.	.	.	.	.	.	.	.	.
.	Phenol, 2-cyclohexyl-4,6-dinitro-	GC	0	1.05396e+07	0	0	0	0	0	0	0	0	0	0	.	.	.	.	.	.	.	.	.	.	.	.	.	.	.	.	.	.	.	.	.	.	.	.	.	.	.	.	.	.	.	.	.	.	.
.	Octadecanamide, N-(2-hydroxyethyl)-	GC	0	1.05145e+07	0	0	0	0	0	0	0	0	0	0	.	.	.	.	.	.	.	.	.	.	.	.	.	.	.	.	.	.	.	.	.	.	.	.	.	.	.	.	.	.	.	.	.	.	.
C08243	Melezitose	GC LC-MS_hpm_Neg	0	4.0049e+06	966931	0	0	0	0	0	0	1.90828e+06	633297	2.5867e+06	.	.	.	0.737	503.163	Melezitose	[M-H]-	found in higher mz's MsMs_12954; found in higher mz's MsMs_12927; found in higher mz's MsMs_12856; found in higher mz's MsMs_12611; found in higher mz's MsMs_11787; found in higher mz's MsMs_11601; found in higher mz's MsMs_10283; found in higher mz's MsMs_9929; found in higher mz's MsMs_9834; found in higher mz's MsMs_9414; found in higher mz's MsMs_9376; found in higher mz's MsMs_8818; adduct l…	1	503.162	C18H32O16	Oligosaccharides	C([C@@H]1[C@H]([C@@H]([C@H]([C@H](O1)O[C@H]1[C@@H]([C@@H](CO)O[C@@]1(CO)O[C@@H]1[C@@H]([C@H]([C@@H]([C@@H](CO)O1)O)O)O)O)O)O)O)O	430	96	93	98.5	92.9	7352.59	xyl-3_NRG_neg	503.16699:2479625 504.17034:3126214 505.1737:1164000	69.03448:68 71.01408:7370 72.01677:498 72.86735:21 73.02769:559 75.01077:105 82.78307:19 83.01311:660 85.03019:2436 87.00565:629 88.05551:35 89.02509:12822 90.02541:805 95.01455:853 99.00861:413 100.71111:67 101.02441:5308 102.0271:340 107.01111:239 113.02451:5906 114.02916:444 118.02166:42 119.03745:5215 120.03594:271 125.02464:268 129.01915:173 131.03268:879 142.60736:39 143.03415:2259 145.0585…	1708663	2088523	1927665	559487	686443	653959	2858857	2421607	2479625	190670	65952.2	237476	597-12-6
.	1,4-Benzenediol, 2,6-bis(1,1-dimethylethyl)-	GC	134654	459685	164130	0	0	0	0	0	0	0	0	0	.	.	.	.	.	.	.	.	.	.	.	.	.	.	.	.	.	.	.	.	.	.	.	.	.	.	.	.	.	.	.	.	.	.	.
.		LC-MS_Pos	0	0	0	3.42963e+06	3.14494e+06	3.34102e+06	0	0	0	0	0	0	.	.	.	.	.	.	.	.	.	.	.	.	.	.	.	.	.	.	.	.	.	.	.	.	.	.	.	.	.	.	.	.	.	.	.
.	2-Pentene, 2,4,4-trimethyl-	GC	5.00432e+06	0	4.75411e+06	0	0	0	0	0	0	0	0	0	.	.	.	.	.	.	.	.	.	.	.	.	.	.	.	.	.	.	.	.	.	.	.	.	.	.	.	.	.	.	.	.	.	.	.
.	Norgestrel	GC	0	9.64828e+06	0	0	0	0	0	0	0	0	0	0	.	.	.	.	.	.	.	.	.	.	.	.	.	.	.	.	.	.	.	.	.	.	.	.	.	.	.	.	.	.	.	.	.	.	.
.	Naphthalene, 1,6-dimethyl-4-(1-methylethyl)-	GC	0	9.39338e+06	0	0	0	0	0	0	0	0	0	0	.	.	.	.	.	.	.	.	.	.	.	.	.	.	.	.	.	.	.	.	.	.	.	.	.	.	.	.	.	.	.	.	.	.	.
.	Trilinolein	GC	0	9.24937e+06	0	0	0	0	0	0	0	0	0	0	.	.	.	.	.	.	.	.	.	.	.	.	.	.	.	.	.	.	.	.	.	.	.	.	.	.	.	.	.	.	.	.	.	.	.
C09980	Yangonin	GC	0	8.92737e+06	0	0	0	0	0	0	0	0	0	0	.	.	.	.	.	.	.	.	.	.	.	.	.	.	.	.	.	.	.	.	.	.	.	.	.	.	.	.	.	.	.	.	.	.	500-62-9
.	Pregna-5,16-dien-20-one, 3-hydroxy-, (3a)-	GC	0	8.92274e+06	0	0	0	0	0	0	0	0	0	0	.	.	.	.	.	.	.	.	.	.	.	.	.	.	.	.	.	.	.	.	.	.	.	.	.	.	.	.	.	.	.	.	.	.	.
.	2H-Naphtho[2,3-b]pyran-5,10-dione, 3,4-dihydro-2,2-dimethyl-	GC	0	8.86434e+06	0	0	0	0	0	0	0	0	0	0	.	.	.	.	.	.	.	.	.	.	.	.	.	.	.	.	.	.	.	.	.	.	.	.	.	.	.	.	.	.	.	.	.	.	.
C03840	Oleanolic acid	GC LC-MS_hpm_Neg	0	8.72644e+06	0	0	0	0	0	0	0	2668.08	6217.88	9435.38	.	.	.	5.468	173.011	Juglone	[M-H]-	similar chromatogram in higher mz_11815	0.778	173.024	C10H6O3	Naphthoquinones	c1cc2C(=O)C=CC(=O)c2c(c1)O	430	80.3	88	68.4	50	4.95	xyl-3_NRG_neg	173.011:11804 174.01435:1451 175.01771:600	173.00841:224	2579	2326	3100	4972	5975	7707	8240	8262	11804	394.801	1383.75	2051.53	481-39-0
.	Haloxazolam	GC	0	8.63011e+06	0	0	0	0	0	0	0	0	0	0	.	.	.	.	.	.	.	.	.	.	.	.	.	.	.	.	.	.	.	.	.	.	.	.	.	.	.	.	.	.	.	.	.	.	.
.	Squalene	GC	0	8.08768e+06	0	0	0	0	0	0	0	0	0	0	.	.	.	.	.	.	.	.	.	.	.	.	.	.	.	.	.	.	.	.	.	.	.	.	.	.	.	.	.	.	.	.	.	.	.
.	Supraene	GC	0	8.08768e+06	0	0	0	0	0	0	0	0	0	0	.	.	.	.	.	.	.	.	.	.	.	.	.	.	.	.	.	.	.	.	.	.	.	.	.	.	.	.	.	.	.	.	.	.	.
.	1,3-Propanediol, 2-ethyl-2-(hydroxymethyl)-	GC	150894	7.69706e+06	148047	0	0	0	0	0	0	0	0	0	.	.	.	.	.	.	.	.	.	.	.	.	.	.	.	.	.	.	.	.	.	.	.	.	.	.	.	.	.	.	.	.	.	.	.
C06424	Tetradecanoic acid	GC LC-MS_Neg LC-MS_hpm_Neg	0	7.53163e+06	0	0	0	0	18605.2	20613.5	16969.4	69720.7	60017.4	66675.7	1381.69	1444.52	1160.07	20.278	227.202	Myristic acid	[M-H]-	similar chromatogram in higher mz_2366	1	227.202	C14H28O2	LINKS: 544-63-8:CAS; TUNFSRHWOTWDNC-UHFFFAOYSA-N:INCHIKEY	C(C(C(C(C(C(C(C(C(C(C(C(C(C(=O)O[H])([H])[H])([H])[H])([H])[H])([H])[H])([H])[H])([H])[H])([H])[H])([H])[H])([H])[H])([H])[H])([H])[H])([H])[H])([H])([H])[H]	430	86.2	87	74.1	66.7	291.27	Hd-2_NRG_neg	227.2025:70953 228.20585:25038 229.20921:2531	209.20232:57 221.07487:34 223.03314:92 224.12643:107 227.0585:31 227.20741:9504	68251	70953	69958	57081	62576	60395	70524	63566	65937	1366.93	2766.61	3537.69	32112-52-0
.	cis-11-Eicosenoic acid	GC	0	7.74489e+06	0	0	0	0	0	0	0	0	0	0	.	.	.	.	.	.	.	.	.	.	.	.	.	.	.	.	.	.	.	.	.	.	.	.	.	.	.	.	.	.	.	.	.	.	.
.	Betulinaldehyde	GC	0	7.51271e+06	0	0	0	0	0	0	0	0	0	0	.	.	.	.	.	.	.	.	.	.	.	.	.	.	.	.	.	.	.	.	.	.	.	.	.	.	.	.	.	.	.	.	.	.	.
C00158	Hydron;2-hydroxypropane-1,2,3-tricarboxylate	LC-MS_Neg LC-MS_hpm_Neg	0	0	0	0	0	0	546522	2875.19	398803	2.8901e+06	620889	2.95999e+06	128585	902.203	63616.9	13.473	191.021	Citric acid	[M-H]-	.	0.333	191.02	C6H8O7	Tricarboxylic acids and derivatives	C(C(=O)O)C(CC(=O)O)(C(=O)O)O	430	93.8	89.2	94.5	87.5	784.55	Hd-1_NRG_neg	191.01889:2859582 192.02224:246098 193.0256:36000	67.01893:1978 85.03119:6782 87.0106:13948 101.02558:315 110.66128:491 111.00901:18948 112.01215:2617 123.44177:11 129.02383:2569 130.99863:1123 147.02875:499 154.99681:569 156.44823:12 173.01251:5318 190.4257:1113 191.02415:26376	2859582	3038766	2771965	730801	173767	958100	2992916	2899476	2987589	135994	403553	52477.4	12262-73-6
.	7-Acetyl-6-ethyl-1,1,4,4-tetramethyltetralin	GC	0	7.35219e+06	0	0	0	0	0	0	0	0	0	0	.	.	.	.	.	.	.	.	.	.	.	.	.	.	.	.	.	.	.	.	.	.	.	.	.	.	.	.	.	.	.	.	.	.	.
.	Dodecanamide, N-(2-hydroxyethyl)-	GC	0	7.23594e+06	0	0	0	0	0	0	0	0	0	0	.	.	.	.	.	.	.	.	.	.	.	.	.	.	.	.	.	.	.	.	.	.	.	.	.	.	.	.	.	.	.	.	.	.	.
.	D-Allose	GC LC-MS_hpm_Neg	0	6.85625e+06	0	0	0	0	0	0	0	2017.56	134931	3014.25	.	.	.	0.692	359.118	.beta.-D-Allose	[2M-H]-	.	0.444	359.12	C6H12O6	Hexoses	C([C@@H]1[C@H]([C@H]([C@H]([C@H](O)O1)O)O)O)O	430	85.6	69.1	91.8	80	81.33	Lx-3_NRG_neg	359.11835:141246 360.1217:43241 361.12506:14999	67.0265:10 71.01438:3557 72.01707:257 73.03162:342 79.02055:88 83.0109:455 85.02796:628 87.00866:1944 89.02415:3822 91.03174:79 95.01223:389 99.01046:673 101.02487:1418 104.03197:35 113.02504:718 118.67176:19 119.03493:1574 125.01577:299 131.03654:214 141.02461:734 143.03316:540 145.06439:109 149.04404:407 159.03374:584 161.04619:6026 166.98616:22 168.01649:10 174.99066:40 177.04501:550 178.4998:…	2434	1682	1937	130333	133215	141246	2099	1994	4950	382.797	5654.97	1677.51	.
.	2-Hexadecanol	GC	0	1.97472e+06	3.85349e+06	0	0	0	0	0	0	0	0	0	.	.	.	.	.	.	.	.	.	.	.	.	.	.	.	.	.	.	.	.	.	.	.	.	.	.	.	.	.	.	.	.	.	.	.
.	a-D-Glucopyranose, 1,6-anhydro-	GC LC-MS_hpm_Neg	0	6.85625e+06	0	0	0	0	0	0	0	9203	2160.48	1907.29	.	.	.	0.771	323.105	1,6-Anhydro-.beta.-D-glucose	[2M-H]-	found in higher mz's MsMs_11264; found in higher mz's MsMs_11155; found in higher mz's MsMs_10535; found in higher mz's MsMs_10445; found in higher mz's MsMs_10236; found in higher mz's MsMs_9648; found in higher mz's MsMs_9637; found in higher mz's MsMs_9604; found in higher mz's MsMs_9002; found in higher mz's MsMs_4722; found in higher mz's MsMs_10494; found in higher mz's MsMs_11542	0.222	323.098	C6H10O5	Oxepanes	C1[C@@H]2[C@H]([C@@H]([C@H]([C@H](O1)O2)O)O)O	430	90.6	82.7	87.2	100	65.21	Hd-1_NRG_neg	323.10483:12085 324.10818:3250 325.11154:3486	99.00966:8 119.04029:189 145.06702:4 149.05186:44 161.04543:185 275.06503:11 320.07666:9 323.10156:1557	12085	8609	6915	2324	2655	1503	2174	1798	1749	2635.97	593.019	232.588	.
.	2,4,4-Trimethyl-1-pentanol	GC	2.88564e+06	2.06567e+06	1.76972e+06	0	0	0	0	0	0	0	0	0	.	.	.	.	.	.	.	.	.	.	.	.	.	.	.	.	.	.	.	.	.	.	.	.	.	.	.	.	.	.	.	.	.	.	.
.	Desmosterol	GC	0	6.60703e+06	0	0	0	0	0	0	0	0	0	0	.	.	.	.	.	.	.	.	.	.	.	.	.	.	.	.	.	.	.	.	.	.	.	.	.	.	.	.	.	.	.	.	.	.	.
.	9,12-Octadecadienoic acid (Z,Z)-, 2,3-dihydroxypropyl ester	GC	0	6.57087e+06	0	0	0	0	0	0	0	0	0	0	.	.	.	.	.	.	.	.	.	.	.	.	.	.	.	.	.	.	.	.	.	.	.	.	.	.	.	.	.	.	.	.	.	.	.
.	Hexadecanoic acid, 1-(hydroxymethyl)-1,2-ethanediyl ester	GC	0	5.66589e+06	0	0	0	0	0	0	0	0	0	0	.	.	.	.	.	.	.	.	.	.	.	.	.	.	.	.	.	.	.	.	.	.	.	.	.	.	.	.	.	.	.	.	.	.	.
.	Metopon	GC	0	5.59608e+06	0	0	0	0	0	0	0	0	0	0	.	.	.	.	.	.	.	.	.	.	.	.	.	.	.	.	.	.	.	.	.	.	.	.	.	.	.	.	.	.	.	.	.	.	.
.	1H-Indene, 5-butyl-6-hexyl-2,3-dihydro-	GC	0	5.38471e+06	0	0	0	0	0	0	0	0	0	0	.	.	.	.	.	.	.	.	.	.	.	.	.	.	.	.	.	.	.	.	.	.	.	.	.	.	.	.	.	.	.	.	.	.	.
.	Cholesterol margarate	GC	0	5.24976e+06	0	0	0	0	0	0	0	0	0	0	.	.	.	.	.	.	.	.	.	.	.	.	.	.	.	.	.	.	.	.	.	.	.	.	.	.	.	.	.	.	.	.	.	.	.
C09720	a-Santalol	GC	0	5.01765e+06	0	0	0	0	0	0	0	0	0	0	.	.	.	.	.	.	.	.	.	.	.	.	.	.	.	.	.	.	.	.	.	.	.	.	.	.	.	.	.	.	.	.	.	.	11031-45-1
.	2,5-Furandione, dihydro-3-octadecyl-	GC	0	5.01529e+06	0	0	0	0	0	0	0	0	0	0	.	.	.	.	.	.	.	.	.	.	.	.	.	.	.	.	.	.	.	.	.	.	.	.	.	.	.	.	.	.	.	.	.	.	.
.	Ã -D-Glucopyranose, 4-O-a-D-galactopyranosyl-	GC	0	5.0145e+06	0	0	0	0	0	0	0	0	0	0	.	.	.	.	.	.	.	.	.	.	.	.	.	.	.	.	.	.	.	.	.	.	.	.	.	.	.	.	.	.	.	.	.	.	.
.	Ethanol, 2-(octadecyloxy)-	GC	1.12712e+06	2.96896e+06	488159	0	0	0	0	0	0	0	0	0	.	.	.	.	.	.	.	.	.	.	.	.	.	.	.	.	.	.	.	.	.	.	.	.	.	.	.	.	.	.	.	.	.	.	.
C01948	Pentadecanal-	GC	0	4.27871e+06	0	0	0	0	0	0	0	0	0	0	.	.	.	.	.	.	.	.	.	.	.	.	.	.	.	.	.	.	.	.	.	.	.	.	.	.	.	.	.	.	.	.	.	.	316249
.	Dextrorphan	GC	0	4.2439e+06	0	0	0	0	0	0	0	0	0	0	.	.	.	.	.	.	.	.	.	.	.	.	.	.	.	.	.	.	.	.	.	.	.	.	.	.	.	.	.	.	.	.	.	.	.
C08018	Oxycodone	GC	0	4.2357e+06	0	0	0	0	0	0	0	0	0	0	.	.	.	.	.	.	.	.	.	.	.	.	.	.	.	.	.	.	.	.	.	.	.	.	.	.	.	.	.	.	.	.	.	.	124-90-3
.	Vitexin	GC	0	4.19763e+06	0	0	0	0	0	0	0	0	0	0	.	.	.	.	.	.	.	.	.	.	.	.	.	.	.	.	.	.	.	.	.	.	.	.	.	.	.	.	.	.	.	.	.	.	.
.	Cortolone	GC	0	4.19763e+06	0	0	0	0	0	0	0	0	0	0	.	.	.	.	.	.	.	.	.	.	.	.	.	.	.	.	.	.	.	.	.	.	.	.	.	.	.	.	.	.	.	.	.	.	.
.	2,5-Cyclohexadien-1-one, 4-[3,5-bis(1,1-dimethylethyl)-4-oxo-2,5-cyclohexadien-1-ylidene]-2,6-bis(1,1-dimethylethyl)-	GC	0	4.19763e+06	0	0	0	0	0	0	0	0	0	0	.	.	.	.	.	.	.	.	.	.	.	.	.	.	.	.	.	.	.	.	.	.	.	.	.	.	.	.	.	.	.	.	.	.	.
.	9-Octadecenoic acid (Z)-, oxiranylmethyl ester	GC	0	4.14911e+06	0	0	0	0	0	0	0	0	0	0	.	.	.	.	.	.	.	.	.	.	.	.	.	.	.	.	.	.	.	.	.	.	.	.	.	.	.	.	.	.	.	.	.	.	.
.	1,4-Benzenediol, 2,5-bis(1,1-dimethylethyl)-	GC	258417	3.17292e+06	662222	0	0	0	0	0	0	0	0	0	.	.	.	.	.	.	.	.	.	.	.	.	.	.	.	.	.	.	.	.	.	.	.	.	.	.	.	.	.	.	.	.	.	.	.
.	Arachidyl Linolenate	GC	0	3.76093e+06	0	0	0	0	0	0	0	0	0	0	.	.	.	.	.	.	.	.	.	.	.	.	.	.	.	.	.	.	.	.	.	.	.	.	.	.	.	.	.	.	.	.	.	.	.
.	1-Tricosanol	GC	0	2.80973e+06	1.22082e+06	0	0	0	0	0	0	0	0	0	.	.	.	.	.	.	.	.	.	.	.	.	.	.	.	.	.	.	.	.	.	.	.	.	.	.	.	.	.	.	.	.	.	.	.
.	Phenol, 3,5-bis(1,1-dimethylethyl)-	GC	1.86801e+06	759464	1.38238e+06	0	0	0	0	0	0	0	0	0	.	.	.	.	.	.	.	.	.	.	.	.	.	.	.	.	.	.	.	.	.	.	.	.	.	.	.	.	.	.	.	.	.	.	.
C01971	Maltose	GC	0	4.00171e+06	0	0	0	0	0	0	0	0	0	0	.	.	.	.	.	.	.	.	.	.	.	.	.	.	.	.	.	.	.	.	.	.	.	.	.	.	.	.	.	.	.	.	.	.	133-99-3
.	Gibberellic acid	GC	0	3.89534e+06	0	0	0	0	0	0	0	0	0	0	.	.	.	.	.	.	.	.	.	.	.	.	.	.	.	.	.	.	.	.	.	.	.	.	.	.	.	.	.	.	.	.	.	.	.
.	Benzene, 1,1'-oxybis[3-methyl-	GC	0	3.82538e+06	0	0	0	0	0	0	0	0	0	0	.	.	.	.	.	.	.	.	.	.	.	.	.	.	.	.	.	.	.	.	.	.	.	.	.	.	.	.	.	.	.	.	.	.	.
.	4-Biphenyl methyl carbinol	GC	0	3.81425e+06	0	0	0	0	0	0	0	0	0	0	.	.	.	.	.	.	.	.	.	.	.	.	.	.	.	.	.	.	.	.	.	.	.	.	.	.	.	.	.	.	.	.	.	.	.
.	Naphthalene, 1-(1-methylethyl)-	GC	0	3.81425e+06	0	0	0	0	0	0	0	0	0	0	.	.	.	.	.	.	.	.	.	.	.	.	.	.	.	.	.	.	.	.	.	.	.	.	.	.	.	.	.	.	.	.	.	.	.
C08316	Erucic acid	GC LC-MS_Pos	0	3.78547e+06	0	12613.2	6635.19	7273.02	0	0	0	0	0	0	.	.	.	.	.	.	.	.	.	.	.	.	.	.	.	.	.	.	.	.	.	.	.	.	.	.	.	.	.	.	.	.	.	.	1072-39-5
.	Heptacosane	GC	1.10285e+06	2.19308e+06	494340	0	0	0	0	0	0	0	0	0	.	.	.	.	.	.	.	.	.	.	.	.	.	.	.	.	.	.	.	.	.	.	.	.	.	.	.	.	.	.	.	.	.	.	.
.	3alpha,4beta,3alpha-Galactotetraose	LC-MS_hpm_Neg	0	0	0	0	0	0	0	0	0	1.65983e+06	583533	1.45586e+06	.	.	.	0.772	665.216	3.alpha.,4.beta.,3.alpha.-Galactotetraose	[M-H]-	found in higher mz's MsMs_13108; found in higher mz's MsMs_11264; found in higher mz's MsMs_11210; found in higher mz's MsMs_11153; found in higher mz's MsMs_11027; found in higher mz's MsMs_11013; found in higher mz's MsMs_10993; found in higher mz's MsMs_10951; found in higher mz's MsMs_10520; found in higher mz's MsMs_10212; found in higher mz's MsMs_10047; found in higher mz's MsMs_9985; addu…	1	665.215	C24H42O21	Oligosaccharides	C([C@@H]1[C@@H]([C@@H]([C@H]([C@H](O1)O[C@H]1[C@H]([C@@H](CO)O[C@H]([C@@H]1O)O[C@H]1[C@@H](CO)O[C@@H]([C@@H]([C@H]1O)O)O[C@H]1[C@H]([C@@H](CO)OC([C@@H]1O)O)O)O)O)O)O)O	430	86.8	73.1	82	100	6412.94	xyl-3_NRG_neg	665.20984:1669860 666.21319:3307741 667.21655:1013115	71.01378:1400 72.01527:318 73.03101:44 77.02382:14 83.04496:58 85.02859:52 87.00797:99 89.02345:3252 90.02512:899 91.0418:84 95.01425:31 97.02811:420 99.01252:62 101.02411:1379 102.02822:127 107.02979:33 111.00744:109 113.01822:1506 113.02422:1513 114.02586:106 115.03796:86 117.02062:205 119.03562:850 120.04029:364 125.02278:191 128.61674:15 129.01566:62 131.03078:420 133.03873:19 137.02275:172 1…	1653507	1839247	1486744	486001	623279	641317	1186276	1511437	1669860	176337	84945	246536	.
C00939	Lup-20(29)-en-28-oic acid, 3-hydroxy-, methyl ester, (3a)-	GC	0	3.68175e+06	0	0	0	0	0	0	0	0	0	0	.	.	.	.	.	.	.	.	.	.	.	.	.	.	.	.	.	.	.	.	.	.	.	.	.	.	.	.	.	.	.	.	.	.	131279
.	Digitoxin	GC	0	1.31666e+06	0	0	0	0	0	0	0	0	0	0	.	.	.	.	.	.	.	.	.	.	.	.	.	.	.	.	.	.	.	.	.	.	.	.	.	.	.	.	.	.	.	.	.	.	.
.	5-Hydroxymethylfurfural	GC	0	3.55019e+06	0	0	0	0	0	0	0	0	0	0	.	.	.	.	.	.	.	.	.	.	.	.	.	.	.	.	.	.	.	.	.	.	.	.	.	.	.	.	.	.	.	.	.	.	.
.	2-Eicosanol	GC	0	3.27852e+06	0	0	0	0	0	0	0	0	0	0	.	.	.	.	.	.	.	.	.	.	.	.	.	.	.	.	.	.	.	.	.	.	.	.	.	.	.	.	.	.	.	.	.	.	.
.	7-Hexadecenal, (Z)-	GC	0	3.27852e+06	0	0	0	0	0	0	0	0	0	0	.	.	.	.	.	.	.	.	.	.	.	.	.	.	.	.	.	.	.	.	.	.	.	.	.	.	.	.	.	.	.	.	.	.	.
.	1-Dodecanol, 3,7,11-trimethyl-	GC	0	3.22585e+06	0	0	0	0	0	0	0	0	0	0	.	.	.	.	.	.	.	.	.	.	.	.	.	.	.	.	.	.	.	.	.	.	.	.	.	.	.	.	.	.	.	.	.	.	.
.	(R,1E,5E,9E)-1,5,9-Trimethyl-12-(prop-1-en-2-yl)cyclotetradeca-1,5,9-triene	GC	0	3.03278e+06	0	0	0	0	0	0	0	0	0	0	.	.	.	.	.	.	.	.	.	.	.	.	.	.	.	.	.	.	.	.	.	.	.	.	.	.	.	.	.	.	.	.	.	.	.
.	Octadecane, 3-ethyl-5-(2-ethylbutyl)-	GC	322393	2.12329e+06	584925	0	0	0	0	0	0	0	0	0	.	.	.	.	.	.	.	.	.	.	.	.	.	.	.	.	.	.	.	.	.	.	.	.	.	.	.	.	.	.	.	.	.	.	.
.	1,2-Benzenedicarboxylic acid, butyl octyl ester	GC	1.76638e+06	0	1.24775e+06	0	0	0	0	0	0	0	0	0	.	.	.	.	.	.	.	.	.	.	.	.	.	.	.	.	.	.	.	.	.	.	.	.	.	.	.	.	.	.	.	.	.	.	.
.	1,2-Benzenedicarboxylic acid, butyl 8-methylnonyl ester	GC	1.76638e+06	0	1.24775e+06	0	0	0	0	0	0	0	0	0	.	.	.	.	.	.	.	.	.	.	.	.	.	.	.	.	.	.	.	.	.	.	.	.	.	.	.	.	.	.	.	.	.	.	.
.	Docosanoic acid, 1,2,3-propanetriyl ester	GC	0	3.01051e+06	0	0	0	0	0	0	0	0	0	0	.	.	.	.	.	.	.	.	.	.	.	.	.	.	.	.	.	.	.	.	.	.	.	.	.	.	.	.	.	.	.	.	.	.	.
.	1,2,3-Thiadiazole-4-carboxylic acid, hydrazide	GC	0	3.00976e+06	0	0	0	0	0	0	0	0	0	0	.	.	.	.	.	.	.	.	.	.	.	.	.	.	.	.	.	.	.	.	.	.	.	.	.	.	.	.	.	.	.	.	.	.	.
.	2-Pentene, 2,3,4-trimethyl-	GC	0	0	2.99458e+06	0	0	0	0	0	0	0	0	0	.	.	.	.	.	.	.	.	.	.	.	.	.	.	.	.	.	.	.	.	.	.	.	.	.	.	.	.	.	.	.	.	.	.	.
.	1-Octanol, 2,7-dimethyl-	GC	227357	2.65729e+06	102879	0	0	0	0	0	0	0	0	0	.	.	.	.	.	.	.	.	.	.	.	.	.	.	.	.	.	.	.	.	.	.	.	.	.	.	.	.	.	.	.	.	.	.	.
.	Oleic acid, eicosyl ester	GC	0	2.91382e+06	0	0	0	0	0	0	0	0	0	0	.	.	.	.	.	.	.	.	.	.	.	.	.	.	.	.	.	.	.	.	.	.	.	.	.	.	.	.	.	.	.	.	.	.	.
.	Decanoic acid, 3-methyl-	GC	0	2.90467e+06	0	0	0	0	0	0	0	0	0	0	.	.	.	.	.	.	.	.	.	.	.	.	.	.	.	.	.	.	.	.	.	.	.	.	.	.	.	.	.	.	.	.	.	.	.
.	EPPS	GC	0	2.86143e+06	0	0	0	0	0	0	0	0	0	0	.	.	.	.	.	.	.	.	.	.	.	.	.	.	.	.	.	.	.	.	.	.	.	.	.	.	.	.	.	.	.	.	.	.	.
.	Heptane, 2,2-dimethyl-	GC	1.67299e+06	0	1.18028e+06	0	0	0	0	0	0	0	0	0	.	.	.	.	.	.	.	.	.	.	.	.	.	.	.	.	.	.	.	.	.	.	.	.	.	.	.	.	.	.	.	.	.	.	.
.	Thiophene, 2-(2-ethylhexyl)-	GC	2.08206e+06	0	615026	0	0	0	0	0	0	0	0	0	.	.	.	.	.	.	.	.	.	.	.	.	.	.	.	.	.	.	.	.	.	.	.	.	.	.	.	.	.	.	.	.	.	.	.
.	9-Octadecenoic acid, 1,2,3-propanetriyl ester, (E,E,E)-	GC	0	2.6785e+06	0	0	0	0	0	0	0	0	0	0	.	.	.	.	.	.	.	.	.	.	.	.	.	.	.	.	.	.	.	.	.	.	.	.	.	.	.	.	.	.	.	.	.	.	.
.	Podocarpic acid	GC	0	2.62399e+06	0	0	0	0	0	0	0	0	0	0	.	.	.	.	.	.	.	.	.	.	.	.	.	.	.	.	.	.	.	.	.	.	.	.	.	.	.	.	.	.	.	.	.	.	.
.	Ethyl 1,4-dihydro-2-hydroxy-6-methyl-4-phenyl-5-pyrimidinecarboxylate	GC	0	2.62399e+06	0	0	0	0	0	0	0	0	0	0	.	.	.	.	.	.	.	.	.	.	.	.	.	.	.	.	.	.	.	.	.	.	.	.	.	.	.	.	.	.	.	.	.	.	.
.	Lactucopicrin	LC-MS_Pos	0	0	0	56948.7	2.54973e+06	3702.29	0	0	0	0	0	0	.	.	.	.	.	.	.	.	.	.	.	.	.	.	.	.	.	.	.	.	.	.	.	.	.	.	.	.	.	.	.	.	.	.	.
C09490	Lactupicrin	LC-MS_Neg LC-MS_hpm_Neg	0	0	0	0	0	0	1252.38	2.18152e+06	86.2708	10688.2	409404	766.521	279.057	128321	18.5439	14.808	409.13	Lactucopicrin	[M-H]-	found in higher mz's MsMs_8206; found in higher mz's MsMs_8169; found in higher mz's MsMs_8124; found in higher mz's MsMs_7799; similar chromatogram in higher mz_5954; similar chromatogram in higher mz_8704; similar chromatogram in higher mz_10689; similar chromatogram in higher mz_13058; found in higher mz's MsMs_6526	0.667	409.129	C23H22O7	1-hydroxy-2-unsubstituted benzenoids	CC1=C2[C@@H]([C@@H]3[C@@H]([C@H](C1)OC(=O)CC4=CC=C(C=C4)O)C(=C)C(=O)O3)C(=CC2=O)CO	430	81	58.8	87.7	77.8	76.23	Lx-1_NRG_neg	409.12668:383488 410.13003:235576 411.13339:59158	95.52756:12 106.05009:642 107.04814:1047 119.05033:27 129.07425:186 133.02496:242 135.0858:80 143.08881:270 147.0808:195 151.04094:7555 152.04181:757 155.09238:276 157.06213:576 159.04253:231 160.05345:70 161.05862:741 165.06723:52 167.08455:714 169.06822:1098 170.06996:503 171.08022:839 173.05954:427 180.05318:173 181.06602:411 183.08112:1909 185.06129:389 185.0997:1702 186.07269:267 189.09628:6…	10786	9810	11469	383488	444112	400612	890	838	572	833.604	31253.2	170.323	65725-11-3
.	1,2-Diaminopropane-N,N,N',N'-tetraacetic acid	GC	0	2.58953e+06	0	0	0	0	0	0	0	0	0	0	.	.	.	.	.	.	.	.	.	.	.	.	.	.	.	.	.	.	.	.	.	.	.	.	.	.	.	.	.	.	.	.	.	.	.
C15515	Murideoxycholic acid	LC-MS_hpm_Neg	0	0	0	0	0	0	0	0	0	833688	860590	890798	.	.	.	22.356	391.287	Murocholic acid	[M-H]-	found in higher mz's MsMs_5105	0.111	391.285	C24H40O4	Dihydroxy bile acids, alcohols and derivatives	C[C@H](CCC(=O)O)[C@H]1CC[C@@H]2[C@@]1(CC[C@H]3[C@H]2C[C@H]([C@H]4[C@@]3(CC[C@H](C4)O)C)O)C	430	80.4	58	75	100	9871.7	xyl-3_NRG_neg	391.28708:995324 392.29043:669641 393.29379:208398	83.05248:25 87.04462:82 130.05461:3 190.77133:7 269.25974:240 292.13272:7 328.98346:33 331.25317:545 331.26086:609 336.34384:7 354.17725:1 374.25507:14 381.09088:26 391.29025:3953	706871	733963	1060230	988819	820376	772575	892773	784297	995324	196658	113592	105527	.
.	Epi-Inositol	GC	0	2.54405e+06	0	0	0	0	0	0	0	0	0	0	.	.	.	.	.	.	.	.	.	.	.	.	.	.	.	.	.	.	.	.	.	.	.	.	.	.	.	.	.	.	.	.	.	.	.
.	1-Naphthalenepropanol, Ã -ethenyldecahydro-2-hydroxy-Ã ,2,5,5,8a-pentamethyl-, [1R-[1Ã (R*),2a,4aa,8aÃ ]]-	GC	0	2.47798e+06	0	0	0	0	0	0	0	0	0	0	.	.	.	.	.	.	.	.	.	.	.	.	.	.	.	.	.	.	.	.	.	.	.	.	.	.	.	.	.	.	.	.	.	.	.
.	Vitamin A palmitate	GC	0	2.42924e+06	0	0	0	0	0	0	0	0	0	0	.	.	.	.	.	.	.	.	.	.	.	.	.	.	.	.	.	.	.	.	.	.	.	.	.	.	.	.	.	.	.	.	.	.	.
.	Cyclohexane, 1,3,5-trimethyl-2-octadecyl-	GC	0	2.40509e+06	0	0	0	0	0	0	0	0	0	0	.	.	.	.	.	.	.	.	.	.	.	.	.	.	.	.	.	.	.	.	.	.	.	.	.	.	.	.	.	.	.	.	.	.	.
.	Eicosane, 9-cyclohexyl-	GC	1.11918e+06	215928	1.04044e+06	0	0	0	0	0	0	0	0	0	.	.	.	.	.	.	.	.	.	.	.	.	.	.	.	.	.	.	.	.	.	.	.	.	.	.	.	.	.	.	.	.	.	.	.
.	Ã«4-Androstene-3a,17a-diol	GC	0	2.32889e+06	0	0	0	0	0	0	0	0	0	0	.	.	.	.	.	.	.	.	.	.	.	.	.	.	.	.	.	.	.	.	.	.	.	.	.	.	.	.	.	.	.	.	.	.	.
.	a-Guaiene	GC	0	2.32889e+06	0	0	0	0	0	0	0	0	0	0	.	.	.	.	.	.	.	.	.	.	.	.	.	.	.	.	.	.	.	.	.	.	.	.	.	.	.	.	.	.	.	.	.	.	.
.	Dodecane, 1-methoxy-	GC	0	2.27299e+06	0	0	0	0	0	0	0	0	0	0	.	.	.	.	.	.	.	.	.	.	.	.	.	.	.	.	.	.	.	.	.	.	.	.	.	.	.	.	.	.	.	.	.	.	.
.	Dinobuton	GC	0	2.26197e+06	0	0	0	0	0	0	0	0	0	0	.	.	.	.	.	.	.	.	.	.	.	.	.	.	.	.	.	.	.	.	.	.	.	.	.	.	.	.	.	.	.	.	.	.	.
.	Glycerol 1-palmitate	GC	0	2.17404e+06	0	0	0	0	0	0	0	0	0	0	.	.	.	.	.	.	.	.	.	.	.	.	.	.	.	.	.	.	.	.	.	.	.	.	.	.	.	.	.	.	.	.	.	.	.
.	L-Glucose	GC	0	2.15221e+06	0	0	0	0	0	0	0	0	0	0	.	.	.	.	.	.	.	.	.	.	.	.	.	.	.	.	.	.	.	.	.	.	.	.	.	.	.	.	.	.	.	.	.	.	.
.	Gona-1,3,5(10)-trien-17-one, 3-methoxy-, (13Ã )-	GC	0	2.10221e+06	0	0	0	0	0	0	0	0	0	0	.	.	.	.	.	.	.	.	.	.	.	.	.	.	.	.	.	.	.	.	.	.	.	.	.	.	.	.	.	.	.	.	.	.	.
.	Butanoic acid, 3-oxo-, 2-methylpropyl ester	GC	0	2.09214e+06	0	0	0	0	0	0	0	0	0	0	.	.	.	.	.	.	.	.	.	.	.	.	.	.	.	.	.	.	.	.	.	.	.	.	.	.	.	.	.	.	.	.	.	.	.
.	Tetratetracontane	GC	913993	609804	525914	0	0	0	0	0	0	0	0	0	.	.	.	.	.	.	.	.	.	.	.	.	.	.	.	.	.	.	.	.	.	.	.	.	.	.	.	.	.	.	.	.	.	.	.
.	8,11,14-Eicosatrienoic acid, (Z,Z,Z)-	GC	0	1.15226e+06	0	0	0	0	0	0	0	0	0	0	.	.	.	.	.	.	.	.	.	.	.	.	.	.	.	.	.	.	.	.	.	.	.	.	.	.	.	.	.	.	.	.	.	.	.
.	2(3H)-Furanone, dihydro-5-tetradecyl-	GC	0	2.04359e+06	0	0	0	0	0	0	0	0	0	0	.	.	.	.	.	.	.	.	.	.	.	.	.	.	.	.	.	.	.	.	.	.	.	.	.	.	.	.	.	.	.	.	.	.	.
.	Nonadecane	GC	0	1.72604e+06	315243	0	0	0	0	0	0	0	0	0	.	.	.	.	.	.	.	.	.	.	.	.	.	.	.	.	.	.	.	.	.	.	.	.	.	.	.	.	.	.	.	.	.	.	.
.	1,6,10,14-Hexadecatetraen-3-ol, 3,7,11,15-tetramethyl-, (E,E)-	GC	0	2.02942e+06	0	0	0	0	0	0	0	0	0	0	.	.	.	.	.	.	.	.	.	.	.	.	.	.	.	.	.	.	.	.	.	.	.	.	.	.	.	.	.	.	.	.	.	.	.
.	D-chiro-Inositol, 3-O-(2-amino-4-((carboxyiminomethyl)amino)-2,3,4,6-tetradeoxy-Ã -D-arabino-hexopyranosyl)-	GC	0	2.00791e+06	0	0	0	0	0	0	0	0	0	0	.	.	.	.	.	.	.	.	.	.	.	.	.	.	.	.	.	.	.	.	.	.	.	.	.	.	.	.	.	.	.	.	.	.	.
.	Decane, 2,2,3-trimethyl-	GC	222107	1.39993e+06	379123	0	0	0	0	0	0	0	0	0	.	.	.	.	.	.	.	.	.	.	.	.	.	.	.	.	.	.	.	.	.	.	.	.	.	.	.	.	.	.	.	.	.	.	.
.	trans-2-Hexadecenoic acid	GC	0	1.9913e+06	0	0	0	0	0	0	0	0	0	0	.	.	.	.	.	.	.	.	.	.	.	.	.	.	.	.	.	.	.	.	.	.	.	.	.	.	.	.	.	.	.	.	.	.	.
.	9,10-Secocholesta-5,7,10(19)-triene-3,24,25-triol, (3a,5Z,7E)-	GC	0	1.78745e+06	159218	0	0	0	0	0	0	0	0	0	.	.	.	.	.	.	.	.	.	.	.	.	.	.	.	.	.	.	.	.	.	.	.	.	.	.	.	.	.	.	.	.	.	.	.
.	Tetradecanal	GC	0	1.91734e+06	0	0	0	0	0	0	0	0	0	0	.	.	.	.	.	.	.	.	.	.	.	.	.	.	.	.	.	.	.	.	.	.	.	.	.	.	.	.	.	.	.	.	.	.	.
.	9,12-Octadecadienoic acid (Z,Z)-, octyl ester	GC	0	1.89512e+06	0	0	0	0	0	0	0	0	0	0	.	.	.	.	.	.	.	.	.	.	.	.	.	.	.	.	.	.	.	.	.	.	.	.	.	.	.	.	.	.	.	.	.	.	.
C06932	Cyclopentolate	GC	0	1.89512e+06	0	0	0	0	0	0	0	0	0	0	.	.	.	.	.	.	.	.	.	.	.	.	.	.	.	.	.	.	.	.	.	.	.	.	.	.	.	.	.	.	.	.	.	.	512-15-2
.	2-Dodecenoic acid	GC	0	1.8821e+06	0	0	0	0	0	0	0	0	0	0	.	.	.	.	.	.	.	.	.	.	.	.	.	.	.	.	.	.	.	.	.	.	.	.	.	.	.	.	.	.	.	.	.	.	.
.	N,N-Bis(2-hydroxyethyl)-2-aminoethanesulfonic acid	GC	0	1.87935e+06	0	0	0	0	0	0	0	0	0	0	.	.	.	.	.	.	.	.	.	.	.	.	.	.	.	.	.	.	.	.	.	.	.	.	.	.	.	.	.	.	.	.	.	.	.
.	Arachidic acid, butyl ester	GC	0	1.87787e+06	0	0	0	0	0	0	0	0	0	0	.	.	.	.	.	.	.	.	.	.	.	.	.	.	.	.	.	.	.	.	.	.	.	.	.	.	.	.	.	.	.	.	.	.	.
C03668	Malic acid	LC-MS_Neg LC-MS_hpm_Neg	0	0	0	0	0	0	93552.5	1122.62	38146.6	209694	540259	983812	21265.6	365.584	2591.55	9.86	133.015	DL-Malic acid	[M-H]-	.	0.556	133.014	C4H6O5	Beta hydroxy acids and derivatives	C(C(C(=O)O)O)C(=O)O	430	95.2	91.2	91.6	100	1207.98	Lx-1_NRG_neg	133.01498:564870 134.01833:58345 135.02169:11278	71.01313:3271 72.01701:208 72.99416:1412 88.57843:26 89.02403:666 99.92677:14 115.00377:6614 129.09488:13 131.04597:107 133.01659:13465	87210	84279	457594	564870	541160	514747	1074052	1027570	849815	214692	25073.7	118350	124501-05-9
.	Acetic acid, chloro-, octadecyl ester	GC	0	292947	1.55106e+06	0	0	0	0	0	0	0	0	0	.	.	.	.	.	.	.	.	.	.	.	.	.	.	.	.	.	.	.	.	.	.	.	.	.	.	.	.	.	.	.	.	.	.	.
.	2-Pentene, 3,4,4-trimethyl-	GC	0	0	1.79467e+06	0	0	0	0	0	0	0	0	0	.	.	.	.	.	.	.	.	.	.	.	.	.	.	.	.	.	.	.	.	.	.	.	.	.	.	.	.	.	.	.	.	.	.	.
.	1-Eicosene	GC	0	1.17106e+06	618135	0	0	0	0	0	0	0	0	0	.	.	.	.	.	.	.	.	.	.	.	.	.	.	.	.	.	.	.	.	.	.	.	.	.	.	.	.	.	.	.	.	.	.	.
C01816	Heptadecane	GC	0	1.72604e+06	0	0	0	0	0	0	0	0	0	0	.	.	.	.	.	.	.	.	.	.	.	.	.	.	.	.	.	.	.	.	.	.	.	.	.	.	.	.	.	.	.	.	.	.	629-78-7
.	Pregnan-20-one, 3-(acetyloxy)-5,6-epoxy-, (3a,5Ã ,6Ã )-	GC	0	1.72008e+06	0	0	0	0	0	0	0	0	0	0	.	.	.	.	.	.	.	.	.	.	.	.	.	.	.	.	.	.	.	.	.	.	.	.	.	.	.	.	.	.	.	.	.	.	.
.	Muco-Inositol	GC	0	1.70656e+06	0	0	0	0	0	0	0	0	0	0	.	.	.	.	.	.	.	.	.	.	.	.	.	.	.	.	.	.	.	.	.	.	.	.	.	.	.	.	.	.	.	.	.	.	.
.	3,5-Dichloroanthranilic acid	GC	0	1.70297e+06	0	0	0	0	0	0	0	0	0	0	.	.	.	.	.	.	.	.	.	.	.	.	.	.	.	.	.	.	.	.	.	.	.	.	.	.	.	.	.	.	.	.	.	.	.
.	Silane, trichlorodocosyl-	GC	1.08253e+06	443821	175767	0	0	0	0	0	0	0	0	0	.	.	.	.	.	.	.	.	.	.	.	.	.	.	.	.	.	.	.	.	.	.	.	.	.	.	.	.	.	.	.	.	.	.	.
.	o-Hydroxybiphenyl	GC	0	1.69692e+06	0	0	0	0	0	0	0	0	0	0	.	.	.	.	.	.	.	.	.	.	.	.	.	.	.	.	.	.	.	.	.	.	.	.	.	.	.	.	.	.	.	.	.	.	.
.	m-Phenoxybenzoic acid	GC	0	1.69486e+06	0	0	0	0	0	0	0	0	0	0	.	.	.	.	.	.	.	.	.	.	.	.	.	.	.	.	.	.	.	.	.	.	.	.	.	.	.	.	.	.	.	.	.	.	.
.	1-(Phenylethynyl)-1-cyclopentanol	GC	0	1.69486e+06	0	0	0	0	0	0	0	0	0	0	.	.	.	.	.	.	.	.	.	.	.	.	.	.	.	.	.	.	.	.	.	.	.	.	.	.	.	.	.	.	.	.	.	.	.
.	Benzeneacetic acid, octyl ester	GC	0	1.6905e+06	0	0	0	0	0	0	0	0	0	0	.	.	.	.	.	.	.	.	.	.	.	.	.	.	.	.	.	.	.	.	.	.	.	.	.	.	.	.	.	.	.	.	.	.	.
.	Benzeneacetic acid, heptyl ester	GC	0	1.6905e+06	0	0	0	0	0	0	0	0	0	0	.	.	.	.	.	.	.	.	.	.	.	.	.	.	.	.	.	.	.	.	.	.	.	.	.	.	.	.	.	.	.	.	.	.	.
.	Benzeneacetic acid, hexyl ester	GC	0	1.6905e+06	0	0	0	0	0	0	0	0	0	0	.	.	.	.	.	.	.	.	.	.	.	.	.	.	.	.	.	.	.	.	.	.	.	.	.	.	.	.	.	.	.	.	.	.	.
.	1-Heptacosanol	GC	0	577317	1.104e+06	0	0	0	0	0	0	0	0	0	.	.	.	.	.	.	.	.	.	.	.	.	.	.	.	.	.	.	.	.	.	.	.	.	.	.	.	.	.	.	.	.	.	.	.
.	Triazophos	GC	0	1.66843e+06	0	0	0	0	0	0	0	0	0	0	.	.	.	.	.	.	.	.	.	.	.	.	.	.	.	.	.	.	.	.	.	.	.	.	.	.	.	.	.	.	.	.	.	.	.
.	Androstan-17-ol, acetate, (5Ã ,17a)-	GC	0	1.66843e+06	0	0	0	0	0	0	0	0	0	0	.	.	.	.	.	.	.	.	.	.	.	.	.	.	.	.	.	.	.	.	.	.	.	.	.	.	.	.	.	.	.	.	.	.	.
.	Pentane, 3-methyl-	GC	636070	905343	118544	0	0	0	0	0	0	0	0	0	.	.	.	.	.	.	.	.	.	.	.	.	.	.	.	.	.	.	.	.	.	.	.	.	.	.	.	.	.	.	.	.	.	.	.
.	tert-Hexadecanethiol	GC	0	1.49174e+06	121602	0	0	0	0	0	0	0	0	0	.	.	.	.	.	.	.	.	.	.	.	.	.	.	.	.	.	.	.	.	.	.	.	.	.	.	.	.	.	.	.	.	.	.	.
.	6-Tridecene, 2,2,4,10,12,12-hexamethyl-7-(3,5,5-trimethylhexyl)-	GC	0	0	1.61245e+06	0	0	0	0	0	0	0	0	0	.	.	.	.	.	.	.	.	.	.	.	.	.	.	.	.	.	.	.	.	.	.	.	.	.	.	.	.	.	.	.	.	.	.	.
.	17-Pentatriacontene	GC	0	482570	1.104e+06	0	0	0	0	0	0	0	0	0	.	.	.	.	.	.	.	.	.	.	.	.	.	.	.	.	.	.	.	.	.	.	.	.	.	.	.	.	.	.	.	.	.	.	.
.	Malioxamycin	LC-MS_hpm_Neg	0	0	0	0	0	0	0	0	0	881102	65711.9	628203	.	.	.	9.95	133.015	Malioxamycin	[M-H-C5H10N2O]-	.	0.333	133.014	C9H16N2O6	Valine and derivatives	CC(C)[C@@H](C(=NO[C@H](CC(=O)O)C(=O)O)O)N	430	94.7	89.6	91.7	100	1663.47	Hd-3_NRG_neg	133.01505:923732 134.0184:36267 135.02176:16071	71.01483:5493 72.99349:2406 89.02737:903 115.00619:10930 116.00895:831 133.01602:16564	828565	891009	923732	125237	40610	31289	662457	767670	454482	48350.8	51760.5	159379	.
.	Cholest-7-en-6-one, 3-(acetyloxy)-9-hydroxy-, (3a,5Ã )-	GC	0	1.56889e+06	0	0	0	0	0	0	0	0	0	0	.	.	.	.	.	.	.	.	.	.	.	.	.	.	.	.	.	.	.	.	.	.	.	.	.	.	.	.	.	.	.	.	.	.	.
.	Tetrabutyl titanate	GC	0	1.26043e+06	270511	0	0	0	0	0	0	0	0	0	.	.	.	.	.	.	.	.	.	.	.	.	.	.	.	.	.	.	.	.	.	.	.	.	.	.	.	.	.	.	.	.	.	.	.
C06526	2-Bromo dodecane	GC	0	0	1.50119e+06	0	0	0	0	0	0	0	0	0	.	.	.	.	.	.	.	.	.	.	.	.	.	.	.	.	.	.	.	.	.	.	.	.	.	.	.	.	.	.	.	.	.	.	130-95-0
.	HEPES	GC	144399	1.22009e+06	132985	0	0	0	0	0	0	0	0	0	.	.	.	.	.	.	.	.	.	.	.	.	.	.	.	.	.	.	.	.	.	.	.	.	.	.	.	.	.	.	.	.	.	.	.
.	Guanosine	GC	0	1.49669e+06	0	0	0	0	0	0	0	0	0	0	.	.	.	.	.	.	.	.	.	.	.	.	.	.	.	.	.	.	.	.	.	.	.	.	.	.	.	.	.	.	.	.	.	.	.
.	Diazene, bis(4-methoxyphenyl)-, 1-oxide	GC	0	1.47871e+06	0	0	0	0	0	0	0	0	0	0	.	.	.	.	.	.	.	.	.	.	.	.	.	.	.	.	.	.	.	.	.	.	.	.	.	.	.	.	.	.	.	.	.	.	.
.	Uridine, 5-methyl-	GC	0	1.47871e+06	0	0	0	0	0	0	0	0	0	0	.	.	.	.	.	.	.	.	.	.	.	.	.	.	.	.	.	.	.	.	.	.	.	.	.	.	.	.	.	.	.	.	.	.	.
.	2,6-Nonadienoic acid, 7-ethyl-9-(3-ethyl-3-methyloxiranyl)-3-methyl-, methyl ester, [2R-[2Ã (2E,6E),3Ã ]]-	GC	0	1.4658e+06	0	0	0	0	0	0	0	0	0	0	.	.	.	.	.	.	.	.	.	.	.	.	.	.	.	.	.	.	.	.	.	.	.	.	.	.	.	.	.	.	.	.	.	.	.
.	Cholest-5-en-3-ol (3a)-, tetradecanoate	GC	0	1.4658e+06	0	0	0	0	0	0	0	0	0	0	.	.	.	.	.	.	.	.	.	.	.	.	.	.	.	.	.	.	.	.	.	.	.	.	.	.	.	.	.	.	.	.	.	.	.
.	1,2:5,6-Dianhydrogalactitol	GC	0	1.45854e+06	0	0	0	0	0	0	0	0	0	0	.	.	.	.	.	.	.	.	.	.	.	.	.	.	.	.	.	.	.	.	.	.	.	.	.	.	.	.	.	.	.	.	.	.	.
.	2-Deoxy-D-galactose	GC	0	1.45854e+06	0	0	0	0	0	0	0	0	0	0	.	.	.	.	.	.	.	.	.	.	.	.	.	.	.	.	.	.	.	.	.	.	.	.	.	.	.	.	.	.	.	.	.	.	.
.	3-Penten-1-ol, 2,2,4-trimethyl-	GC	0	0	1.42976e+06	0	0	0	0	0	0	0	0	0	.	.	.	.	.	.	.	.	.	.	.	.	.	.	.	.	.	.	.	.	.	.	.	.	.	.	.	.	.	.	.	.	.	.	.
.	Rhapontigenin	LC-MS_Pos LC-MS_Neg LC-MS_hpm_Neg	0	0	0	5054.52	797027	342.771	199.5	78177.4	33.3542	27232.4	507782	924.438	57.2427	9115.14	16.788	7.407	257.081	Rhapontigenin	[M-H]-	found in higher mz's MsMs_7980; found in higher mz's MsMs_7901; found in higher mz's MsMs_3896; found in higher mz's MsMs_3854; found in higher mz's MsMs_3616; found in higher mz's MsMs_2725	0.333	257.082	C15H14O4	Stilbenes	COc1ccc(/C=C/c2cc(cc(c2)O)O)cc1O	430	81	65.2	84	66.7	42.69	Hd-3_NRG_neg	257.07932:26778 258.08267:7029 259.08603:1896	81.03658:13 88.05272:8 148.04745:13 182.07384:14 185.11099:154 198.0766:150 200.08215:12 212.13225:26 213.09755:1169 214.09189:315 242.06419:183 242.17841:34 245.04247:86 248.08118:33 254.10454:36 257.0788:2188 257.0856:2296	27854	27065	26778	505680	504699	512966	843	979	952	557.008	4516.06	71.6479	.
.	n-Butyl ricinoleate	GC	0	1.38473e+06	0	0	0	0	0	0	0	0	0	0	.	.	.	.	.	.	.	.	.	.	.	.	.	.	.	.	.	.	.	.	.	.	.	.	.	.	.	.	.	.	.	.	.	.	.
C06426	Gamolenic acid	GC LC-MS_Neg	0	1.15226e+06	0	0	0	0	41009.5	83526.9	93202.8	0	0	0	6504.05	16318.1	17346.5	.	.	.	.	.	.	.	.	.	.	.	.	.	.	.	.	.	.	.	.	.	.	.	.	.	.	.	.	.	.	.	506-26-3
.	3-Pentanone	GC	282195	760360	309595	0	0	0	0	0	0	0	0	0	.	.	.	.	.	.	.	.	.	.	.	.	.	.	.	.	.	.	.	.	.	.	.	.	.	.	.	.	.	.	.	.	.	.	.
.	Eicosane, 10-methyl-	GC	759545	0	587159	0	0	0	0	0	0	0	0	0	.	.	.	.	.	.	.	.	.	.	.	.	.	.	.	.	.	.	.	.	.	.	.	.	.	.	.	.	.	.	.	.	.	.	.
.	2,4,7,9-Tetramethyl-5-decyn-4,7-diol	GC	0	1.33803e+06	0	0	0	0	0	0	0	0	0	0	.	.	.	.	.	.	.	.	.	.	.	.	.	.	.	.	.	.	.	.	.	.	.	.	.	.	.	.	.	.	.	.	.	.	.
.	2',4',6'-Trihydroxydihydrochalcone	LC-MS_Neg LC-MS_hpm_Neg	0	0	0	0	0	0	131.396	33213.2	20.6458	113723	1.12887e+06	41612.1	26.9071	8555.39	1.44878	11.843	257.084	2',4',6'-Trihydroxydihydrochalcone	[M-H]-	found in higher mz's MsMs_12166; found in higher mz's MsMs_10092; found in higher mz's MsMs_6064; found in higher mz's MsMs_6031; found in higher mz's MsMs_4248; found in higher mz's MsMs_4054; found in higher mz's MsMs_2727; found in higher mz's MsMs_2665; found in higher mz's MsMs_2618	0.444	257.082	C15H14O4	2'-Hydroxy-dihydrochalcones	c1ccc(cc1)CCC(=O)c1c(cc(cc1O)O)O	430	83.7	86.4	75.3	43.8	176.47	Hd-3_NRG_neg	257.08371:140550 258.08706:59677 259.09042:6949	83.01548:31 141.07771:63 155.09018:335 167.1024:40 169.07335:350 170.08064:199 171.08539:95 183.08272:287 184.1002:183 185.10899:775 195.0822:483 198.07054:662 204.08112:12 209.06567:41 211.08084:694 213.09744:6948 214.09798:1232 228.07431:12 240.04129:52 242.06409:1100 245.0976:158 255.07512:479 257.07642:10097 257.09:10236	94022	106597	140550	1188353	1008081	1190180	52837	50150	21850	24068.8	104612	17167.4	.
C01204	Phytic acid	LC-MS_hpm_Neg	0	0	0	0	0	0	0	0	0	34.7083	424053	883124	.	.	.	19.41	658.859	83-86-3	[M-H]-	adduct linked to 3735_[M-2H]2-; found in higher mz's MsMs_11723; found in higher mz's MsMs_11609	0.667	658.854	C6H18O24P6	Inositol phosphates	C1(C(C(C(C(C1OP(=O)(O)O)OP(=O)(O)O)OP(=O)(O)O)OP(=O)(O)O)OP(=O)(O)O)OP(=O)(O)O	430	94	85.9	94.6	100	14737	xyl-2_NRG_neg	658.85803:618408 659.86138:84822 660.86474:61645	78.9608:1086 93.03362:3 143.04555:43 158.92398:12486 160.93753:307 165.02081:29 176.93671:6226 178.93443:122 204.99467:311 238.88904:4693 248.93436:137 256.90094:1770 266.94742:1162 284.95547:2296 301.76114:23 302.96136:2824 303.9646:276 318.85919:62 320.97235:1699 322.98087:36 349.12344:23 362.04553:20 364.92236:6668 365.9288:730 366.92316:241 380.25018:27 382.9386:16066 383.92535:1946 384.92996…	69	25	10	555087	354937	362134	655582	618408	1375383	30.9618	113536	426713	.
.	15-Ketofluprostenol	LC-MS_hpm_Neg	0	0	0	0	0	0	0	0	0	1637.77	1.29116e+06	283.771	.	.	.	6.617	437.143	15-Ketofluprostenol	[M-H-H2O]-	adduct linked to 11836_[2M-H]-; found in higher mz's MsMs_11836; found in higher mz's MsMs_7022; found in higher mz's MsMs_12213; found in higher mz's MsMs_12082; found in higher mz's MsMs_12070; found in higher mz's MsMs_9443; found in higher mz's MsMs_8042; found in higher mz's MsMs_7802; found in higher mz's MsMs_7556; found in higher mz's MsMs_7514; found in higher mz's MsMs_7481; found in hi…	0.667	437.158	C23H27F3O6	Prostaglandins and related compounds	O[C@H]1C[C@@H](O)[C@H](\C=C\C(=O)COC2=CC(=CC=C2)C(F)(F)F)[C@H]1C\C=C/CCCC(O)=O	430	84.4	83	82.8	66.7	125.96	Hd-2_NRG_neg	437.14655:1441 438.1499:833 439.15326:189	419.14758:56 437.1499:112	1627	1441	1846	1331051	1212395	1330023	282	254	315	202.53	68211.1	30.2764	.
.	trans-Farnesol	GC	0	1.29273e+06	0	0	0	0	0	0	0	0	0	0	.	.	.	.	.	.	.	.	.	.	.	.	.	.	.	.	.	.	.	.	.	.	.	.	.	.	.	.	.	.	.	.	.	.	.
.	Disulfide, bis(1,1,3,3-tetramethylbutyl)	GC	0	0	1.28924e+06	0	0	0	0	0	0	0	0	0	.	.	.	.	.	.	.	.	.	.	.	.	.	.	.	.	.	.	.	.	.	.	.	.	.	.	.	.	.	.	.	.	.	.	.
.	Androstenediol	GC	0	1.28813e+06	0	0	0	0	0	0	0	0	0	0	.	.	.	.	.	.	.	.	.	.	.	.	.	.	.	.	.	.	.	.	.	.	.	.	.	.	.	.	.	.	.	.	.	.	.
.	D-erythro-Pentose, 2-deoxy-	GC	0	1.28794e+06	0	0	0	0	0	0	0	0	0	0	.	.	.	.	.	.	.	.	.	.	.	.	.	.	.	.	.	.	.	.	.	.	.	.	.	.	.	.	.	.	.	.	.	.	.
.	Oleic Acid	GC	0	1.12801e+06	121705	0	0	0	0	0	0	0	0	0	.	.	.	.	.	.	.	.	.	.	.	.	.	.	.	.	.	.	.	.	.	.	.	.	.	.	.	.	.	.	.	.	.	.	.
.	(8-Hydroxy-3,6-dimethylidene-2-oxospiro[3a,4,5,6a,7,8,9a,9b-octahydroazuleno[4,5-b]furan-9,2'-oxirane]-4-yl) 2-(hydroxymethyl)prop-2-enoate	LC-MS_Pos	0	0	0	37982.4	1.20855e+06	1981.44	0	0	0	0	0	0	.	.	.	.	.	.	.	.	.	.	.	.	.	.	.	.	.	.	.	.	.	.	.	.	.	.	.	.	.	.	.	.	.	.	.
.	Hexadecanoic acid, 2-methylpropyl ester	GC	0	1.18903e+06	0	0	0	0	0	0	0	0	0	0	.	.	.	.	.	.	.	.	.	.	.	.	.	.	.	.	.	.	.	.	.	.	.	.	.	.	.	.	.	.	.	.	.	.	.
.	D-Xylose, 4-O-beta-D-xylopyranosyl-	LC-MS_hpm_Neg	0	0	0	0	0	0	0	0	0	271353	391995	506625	.	.	.	2.207	317.056	1,4-D-Xylobiose	[M+Cl]-	found in higher mz's MsMs_9231; found in higher mz's MsMs_9204	1	317.064	C10H18O9	O-glycosyl compounds	C(=O)[C@@H]([C@H]([C@@H](CO)O[C@H]1[C@@H]([C@H]([C@@H](CO1)O)O)O)O)O	430	80.6	62.3	75	100	1388.37	xyl-3_NRG_neg	317.05612:588550 318.05947:79155 319.06283:69193	69.04011:85 71.01265:818 73.02745:189 79.955:2520 80.96538:6399 81.95142:457 82.95886:567 87.00935:378 94.98129:1938 101.02559:107 106.98021:610 120.99644:34 125.02441:214 134.04848:329 134.9767:1001 136.99141:148 143.03561:21 148.98967:1294 164.98473:2149 199.96953:7 207.00049:673 208.00494:128 225.00771:3474 226.00819:285 315.03958:307 317.04956:20896 317.0546:21091	254657	304158	255243	356799	386613	432572	487439	443886	588550	28411.9	38172	74215.9	.
C00880	D-Galactonic acid	LC-MS_hpm_Neg	0	0	0	0	0	0	0	0	0	1283	1.09461e+06	71102.6	.	.	.	2.087	195.051	Galactonic acid	[M-H]-	found in higher mz's MsMs_4880	0.444	195.051	C6H12O7	Medium-chain hydroxy acids and derivatives	C([C@H]([C@@H]([C@@H]([C@H](C(=O)O)O)O)O)O)O	430	93.8	91.3	91.2	88.9	163.54	Lx-2_NRG_neg	195.04842:1086580 196.05177:123992 197.05513:17095	71.00642:862 71.01237:864 72.9922:407 75.00781:7069 84.01879:91 85.02451:1 89.02063:499 97.02798:79 99.00256:1668 99.00677:1666 100.01355:83 101.03251:155 111.00884:273 129.01886:2243 159.02925:4481 177.04034:1483 194.55966:64 195.05023:34685	1133	1149	1568	1088439	1086580	1108817	45526	45842	121939	246.51	12337	44026.2	13382-27-9
.	Lethane	GC	0	1.15846e+06	0	0	0	0	0	0	0	0	0	0	.	.	.	.	.	.	.	.	.	.	.	.	.	.	.	.	.	.	.	.	.	.	.	.	.	.	.	.	.	.	.	.	.	.	.
.	Pentane, 2,2,4,4-tetramethyl-	GC	0	0	1.15807e+06	0	0	0	0	0	0	0	0	0	.	.	.	.	.	.	.	.	.	.	.	.	.	.	.	.	.	.	.	.	.	.	.	.	.	.	.	.	.	.	.	.	.	.	.
.	Hexadecane	GC	0	1.02141e+06	125214	0	0	0	0	0	0	0	0	0	.	.	.	.	.	.	.	.	.	.	.	.	.	.	.	.	.	.	.	.	.	.	.	.	.	.	.	.	.	.	.	.	.	.	.
.	Eicosane, 7-hexyl-	GC	872002	0	265495	0	0	0	0	0	0	0	0	0	.	.	.	.	.	.	.	.	.	.	.	.	.	.	.	.	.	.	.	.	.	.	.	.	.	.	.	.	.	.	.	.	.	.	.
.	N-Propionyl-D-glucosamine	GC	0	1.13042e+06	0	0	0	0	0	0	0	0	0	0	.	.	.	.	.	.	.	.	.	.	.	.	.	.	.	.	.	.	.	.	.	.	.	.	.	.	.	.	.	.	.	.	.	.	.
.	(2S,3S,4S,5R)-2,3,4,5-Tetrahydroxy-6-oxohexanoic acid	LC-MS_hpm_Neg	0	0	0	0	0	0	0	0	0	1637.02	1.04898e+06	5453.21	.	.	.	2.404	193.033	D-Glucuronic acid	[M-H]-	similar chromatogram in higher mz_4816; found in higher mz's MsMs_4816; found in higher mz's MsMs_4767; found in higher mz's MsMs_5952; found in higher mz's MsMs_5240	0.222	193.035	C6H10O7	Glucuronic acid derivatives	C(=O)[C@@H]([C@H]([C@@H]([C@@H](C(=O)O)O)O)O)O	430	84.9	65.2	90.9	87.5	1080.29	Lx-2_NRG_neg	193.03348:1087256 194.03683:97439 195.04019:150723	69.03557:100 71.01519:799 72.99385:2439 83.01179:159 83.01436:159 85.03277:270 89.02641:486 91.03402:6 95.01456:226 101.02444:788 103.00327:1142 113.0276:1389 115.00505:80 119.03603:147 131.03609:813 149.04012:423 149.04529:423 157.01576:537 163.02036:302 173.04434:27 175.02377:434 191.0576:3806 192.05981:694 193.03914:4259	1597	1403	1911	1056124	1087256	1003559	4183	4024	8152	256.491	42303.5	2338.96	.
.	Nonane, 2,2,4,4,6,8,8-heptamethyl-	GC	0	0	1.03692e+06	0	0	0	0	0	0	0	0	0	.	.	.	.	.	.	.	.	.	.	.	.	.	.	.	.	.	.	.	.	.	.	.	.	.	.	.	.	.	.	.	.	.	.	.
.	Docosanoic acid, docosyl ester	GC	0	1.02054e+06	0	0	0	0	0	0	0	0	0	0	.	.	.	.	.	.	.	.	.	.	.	.	.	.	.	.	.	.	.	.	.	.	.	.	.	.	.	.	.	.	.	.	.	.	.
.	Hexadecane, 5-butyl-	GC	370056	202156	447398	0	0	0	0	0	0	0	0	0	.	.	.	.	.	.	.	.	.	.	.	.	.	.	.	.	.	.	.	.	.	.	.	.	.	.	.	.	.	.	.	.	.	.	.
.	Nandrolone phenpropionate	GC	0	1.00336e+06	0	0	0	0	0	0	0	0	0	0	.	.	.	.	.	.	.	.	.	.	.	.	.	.	.	.	.	.	.	.	.	.	.	.	.	.	.	.	.	.	.	.	.	.	.
.	1-Decanamine, N,N-dimethyl-, N-oxide	LC-MS_Pos	0	0	0	250088	487280	260768	0	0	0	0	0	0	.	.	.	.	.	.	.	.	.	.	.	.	.	.	.	.	.	.	.	.	.	.	.	.	.	.	.	.	.	.	.	.	.	.	.
C00159	d-Mannose	GC	0	996258	0	0	0	0	0	0	0	0	0	0	.	.	.	.	.	.	.	.	.	.	.	.	.	.	.	.	.	.	.	.	.	.	.	.	.	.	.	.	.	.	.	.	.	.	147-74-0
C02325	Sinapyl alcohol	LC-MS_hpm_Neg	0	0	0	0	0	0	0	0	0	109895	395056	451958	.	.	.	2.874	209.067	Sinapyl alcohol	[M-H]-	found in higher mz's MsMs_5429	0.778	209.065	C11H14O4	Methoxyphenols	COc1cc(/C=C/CO)cc(c1O)OC	430	80.3	78	69.5	50	769.84	Lx-2_NRG_neg	209.06491:351203 210.06826:25860 211.07162:5770	69.03423:70 71.01383:203 72.99126:1 83.01417:73 84.0294:367 85.02996:1296 87.012:355 115.04414:32 129.0174:839 136.03497:10 158.01987:11 159.02931:362 177.72464:10 201.05109:74 204.12294:7 208.06015:22 209.06717:13132	103506	105742	120437	409959	351203	424004	404510	418097	533268	9198.03	38621.1	70743.4	537-33-7
.	Caryophyllene oxide	GC	0	952115	0	0	0	0	0	0	0	0	0	0	.	.	.	.	.	.	.	.	.	.	.	.	.	.	.	.	.	.	.	.	.	.	.	.	.	.	.	.	.	.	.	.	.	.	.
.	Cyclohexane, 1,1'-(2-propyl-1,3-propanediyl)bis-	GC	0	0	943939	0	0	0	0	0	0	0	0	0	.	.	.	.	.	.	.	.	.	.	.	.	.	.	.	.	.	.	.	.	.	.	.	.	.	.	.	.	.	.	.	.	.	.	.
.	2,5-Ethano-2H-azocino[4,3-b]indole, 4-ethylidene-1,3,4,5,6,7-hexahydro-6-methylene-, [r-(E)]-	GC	0	932005	0	0	0	0	0	0	0	0	0	0	.	.	.	.	.	.	.	.	.	.	.	.	.	.	.	.	.	.	.	.	.	.	.	.	.	.	.	.	.	.	.	.	.	.	.
.	Dodecanoic acid, 1-methylethyl ester	GC	931872	0	0	0	0	0	0	0	0	0	0	0	.	.	.	.	.	.	.	.	.	.	.	.	.	.	.	.	.	.	.	.	.	.	.	.	.	.	.	.	.	.	.	.	.	.	.
.	Pentetic Acid	GC	0	926626	0	0	0	0	0	0	0	0	0	0	.	.	.	.	.	.	.	.	.	.	.	.	.	.	.	.	.	.	.	.	.	.	.	.	.	.	.	.	.	.	.	.	.	.	.
.	1-Naphthalenecarboxaldehyde, 4-methyl-	GC	0	877328	0	0	0	0	0	0	0	0	0	0	.	.	.	.	.	.	.	.	.	.	.	.	.	.	.	.	.	.	.	.	.	.	.	.	.	.	.	.	.	.	.	.	.	.	.
.	2-Bromotetradecanoic acid	GC	70836.9	801289	0	0	0	0	0	0	0	0	0	0	.	.	.	.	.	.	.	.	.	.	.	.	.	.	.	.	.	.	.	.	.	.	.	.	.	.	.	.	.	.	.	.	.	.	.
.	1-Pentadecene, 2-methyl-	GC	192119	586312	91351.5	0	0	0	0	0	0	0	0	0	.	.	.	.	.	.	.	.	.	.	.	.	.	.	.	.	.	.	.	.	.	.	.	.	.	.	.	.	.	.	.	.	.	.	.
.	Milk thistle	LC-MS_Neg	0	0	0	0	0	0	5915.12	853564	3394.25	0	0	0	4086.85	82118.5	709.848	.	.	.	.	.	.	.	.	.	.	.	.	.	.	.	.	.	.	.	.	.	.	.	.	.	.	.	.	.	.	.	.
.	2-Hydroxyoctanoic acid	LC-MS_hpm_Neg	0	0	0	0	0	0	0	0	0	283981	294953	281449	.	.	.	9.665	159.103	2-Hydroxyoctanoic acid	[M-H]-	.	0.556	159.103	C8H16O3	Medium-chain fatty acids	CCCCCCC(C(=O)O)O	430	83.9	67.8	75.9	100	129.82	Hd-3_NRG_neg	159.10216:280777 160.10551:37980 161.10887:6028	69.03407:360 74.03312:25 87.00529:44 87.04479:5136 88.04854:362 97.06425:8 113.10081:52 142.12726:167 155.08113:369 156.10939:155 158.606:173 159.10593:13529	290413	280753	280777	329499	311776	243584	298023	298315	248009	5570.63	45361.1	28960.4	.
.	Testolactone	GC	0	856273	0	0	0	0	0	0	0	0	0	0	.	.	.	.	.	.	.	.	.	.	.	.	.	.	.	.	.	.	.	.	.	.	.	.	.	.	.	.	.	.	.	.	.	.	.
.	4-Dodecylbenzenesulfonic acid	LC-MS_Neg LC-MS_hpm_Neg	0	0	0	0	0	0	1978.67	455.292	2129.15	327443	251230	272449	1950.71	256.898	375.113	20.646	325.185	Dodecylbenzenesulfonic acid	[M-H]-	found in higher mz's MsMs_11667; found in higher mz's MsMs_5946; found in higher mz's MsMs_9791; found in higher mz's MsMs_8376; found in higher mz's MsMs_12824; found in higher mz's MsMs_3717	1	325.184	C18H30O3S	Benzenesulfonic acids and derivatives	CCCCCCCCCCCCC1=CC=C(C=C1)S(O)(=O)=O	430	91.6	84.1	86.9	100	996.39	xyl-3_NRG_neg	325.18094:261311 326.18429:94420 327.18765:46219	78.95646:155 79.95673:2207 98.07008:9 100.082:8 117.03648:33 119.05007:3654 120.0517:501 153.09283:2 156.9946:122 166.09312:103 170.00337:1355 183.01202:31157 184.01974:10258 185.00909:4339 186.01266:496 195.01704:323 196.01772:503 197.02689:2708 198.03468:586 208.16437:17 211.04785:404 225.05704:610 225.16716:20 236.16182:6 239.07965:745 253.08345:267 261.22968:184 297.60052:23 307.09134:43 309.…	356552	318904	306873	260028	234317	259344	291684	264352	261311	25917	14650.7	16726.9	.
.	Disulfide, di-tert-dodecyl	GC	0	0	843357	0	0	0	0	0	0	0	0	0	.	.	.	.	.	.	.	.	.	.	.	.	.	.	.	.	.	.	.	.	.	.	.	.	.	.	.	.	.	.	.	.	.	.	.
.	Didodecyl phthalate	GC	0	0	840163	0	0	0	0	0	0	0	0	0	.	.	.	.	.	.	.	.	.	.	.	.	.	.	.	.	.	.	.	.	.	.	.	.	.	.	.	.	.	.	.	.	.	.	.
.	Decanoic acid, 1,1a,1b,4,4a,5,7a,7b,8,9-decahydro-4a,7b-dihydroxy-3-(hydroxymethyl)-1,1,6,8-tetramethyl-5-oxo-9aH-cyclopropa[3,4]benz[1,2-e]azulene-9,9a-diyl ester, [1aR-(1aÃ ,1ba,4aa,7aÃ ,7bÃ ,8Ã ,9a,9aÃ )]-	GC	0	835075	0	0	0	0	0	0	0	0	0	0	.	.	.	.	.	.	.	.	.	.	.	.	.	.	.	.	.	.	.	.	.	.	.	.	.	.	.	.	.	.	.	.	.	.	.
.	Guanosine, 2'-deoxy-	GC	0	833315	0	0	0	0	0	0	0	0	0	0	.	.	.	.	.	.	.	.	.	.	.	.	.	.	.	.	.	.	.	.	.	.	.	.	.	.	.	.	.	.	.	.	.	.	.
.	15-Epi Travoprost	LC-MS_Pos	0	0	0	290442	256897	280245	0	0	0	0	0	0	.	.	.	.	.	.	.	.	.	.	.	.	.	.	.	.	.	.	.	.	.	.	.	.	.	.	.	.	.	.	.	.	.	.	.
.	3-Hydroxybiphenyl	GC	0	819594	0	0	0	0	0	0	0	0	0	0	.	.	.	.	.	.	.	.	.	.	.	.	.	.	.	.	.	.	.	.	.	.	.	.	.	.	.	.	.	.	.	.	.	.	.
.	S,S,S-Tributyl phosphorotrithioate	GC	0	819594	0	0	0	0	0	0	0	0	0	0	.	.	.	.	.	.	.	.	.	.	.	.	.	.	.	.	.	.	.	.	.	.	.	.	.	.	.	.	.	.	.	.	.	.	.
C14239	Estra-1,3,5(10)-trien-17a-ol	GC	0	602058	207244	0	0	0	0	0	0	0	0	0	.	.	.	.	.	.	.	.	.	.	.	.	.	.	.	.	.	.	.	.	.	.	.	.	.	.	.	.	.	.	.	.	.	.	2529-64-8
.	Palmitoleic acid	GC LC-MS_Neg	0	693270	0	0	0	0	31467.6	35065.9	33237.3	0	0	0	1756.37	579.002	1455.44	.	.	.	.	.	.	.	.	.	.	.	.	.	.	.	.	.	.	.	.	.	.	.	.	.	.	.	.	.	.	.	.
.	Glutamyl-phenylalanine	LC-MS_hpm_Neg	0	0	0	0	0	0	0	0	0	20348.8	766534	5466.25	.	.	.	8.867	293.105	Glu-Phe	[M-H]-	.	0.556	293.114	C14H18N2O5	Dipeptides	c1ccc(cc1)C[C@@H](C(=O)O)N=C([C@H](CCC(=O)O)N)O	430	84.4	81.1	84.8	66.7	37.22	Hd-3_NRG_neg	293.10306:20833 294.10641:7234 295.10977:923	67.02013:38 93.03522:32 113.02292:188 214.10207:84 243.20738:19 266.97174:19 275.09561:62 293.11343:2561	20895	19318	20833	740973	738742	819888	4441	5327	6630	893.391	46219	1101.42	.
.	2-Butoxyethyl oleate	GC	0	0	121705	0	0	0	0	0	0	0	0	0	.	.	.	.	.	.	.	.	.	.	.	.	.	.	.	.	.	.	.	.	.	.	.	.	.	.	.	.	.	.	.	.	.	.	.
.	Octacosane	GC	0	769293	0	0	0	0	0	0	0	0	0	0	.	.	.	.	.	.	.	.	.	.	.	.	.	.	.	.	.	.	.	.	.	.	.	.	.	.	.	.	.	.	.	.	.	.	.
.	3-Hydroxyoctanoic acid	LC-MS_hpm_Neg	0	0	0	0	0	0	0	0	0	371237	4999.58	388398	.	.	.	11.346	159.103	3-Hydroxyoctanoic acid	[M-H]-	.	0.667	159.103	C8H16O3	Medium-chain hydroxy acids and derivatives	CCCCCC(CC(=O)O)O	430	83.2	78.3	81.8	50	161.73	xyl-1_NRG_neg	159.1031:368724 160.10645:53831 161.10981:4285	69.03771:477 77.96944:12 87.04485:6371 88.04858:462 140.07811:12 145.08206:103 152.98737:21 156.10555:132 157.07881:1 159.09669:15885 159.10559:15873	357966	381603	374140	2812	9777	2410	368724	370774	425696	12083.1	4142.45	32317.7	.
C08388	Pentadecane	GC	0	760104	0	0	0	0	0	0	0	0	0	0	.	.	.	.	.	.	.	.	.	.	.	.	.	.	.	.	.	.	.	.	.	.	.	.	.	.	.	.	.	.	.	.	.	.	629-62-9
C00497	D-Malate	LC-MS_Neg LC-MS_hpm_Neg	0	0	0	0	0	0	42707.7	2352.44	17207	179.958	83381.6	593525	3929.56	807.906	2462.06	9.775	133.013	D-(+)-Malic acid; LC-ESI-QTOF; MS2; CE	[M-H]-	found in higher mz's MsMs_2675	0.111	133.014	C4H6O5	Beta hydroxy acids and derivatives	O[C@H](CC(O)=O)C(O)=O	430	97.1	93.9	96.2	100	1922.06	xyl-3_NRG_neg	133.01311:1193432 134.01646:55218 135.01982:14998	71.01289:5456 72.99393:2565 87.00831:478 89.02379:983 92.051:8 114.99898:11079 115.00352:11079 116.00475:717 118.05396:19 133.01471:15694	152	137	250	6118	58721	185306	314779	272363	1193432	61.5884	92104.6	519968	6283-27-8
.	(1R,3S,4S,5R)-3-[(E)-3-(3,4-Dihydroxyphenyl)prop-2-enoyl]oxy-1,4,5-trihydroxycyclohexane-1-carboxylic acid	LC-MS_Pos LC-MS_Neg	0	0	0	174161	274385	220315	5153.77	522.396	60327.8	0	0	0	1182.01	171.928	2600.62	.	.	.	.	.	.	.	.	.	.	.	.	.	.	.	.	.	.	.	.	.	.	.	.	.	.	.	.	.	.	.	.
.	Dodecane, 2,6,11-trimethyl-	GC	0	729752	0	0	0	0	0	0	0	0	0	0	.	.	.	.	.	.	.	.	.	.	.	.	.	.	.	.	.	.	.	.	.	.	.	.	.	.	.	.	.	.	.	.	.	.	.
.	Oleic acid, butyl ester	GC	0	392917	330894	0	0	0	0	0	0	0	0	0	.	.	.	.	.	.	.	.	.	.	.	.	.	.	.	.	.	.	.	.	.	.	.	.	.	.	.	.	.	.	.	.	.	.	.
C01235	alpha-D-galactosyl-(1->3)-1D-myo-inositol	LC-MS_hpm_Neg	0	0	0	0	0	0	0	0	0	70215.3	570018	75053.4	.	.	.	0.696	179.056	Galactinol	[M-H-C6H10O5]-	found in higher mz's MsMs_7429; found in higher mz's MsMs_7347; found in higher mz's MsMs_7060; found in higher mz's MsMs_6995; found in higher mz's MsMs_6975; found in higher mz's MsMs_5405; found in higher mz's MsMs_4296; found in higher mz's MsMs_4266; found in higher mz's MsMs_2024; found in higher mz's MsMs_2013; found in higher mz's MsMs_1766; found in higher mz's MsMs_11187; found in highe…	1	179.056	C12H22O11	O-glycosyl compounds	C([C@@H]1[C@@H]([C@@H]([C@H]([C@H](O1)O[C@@H]1[C@H]([C@@H]([C@H]([C@@H]([C@@H]1O)O)O)O)O)O)O)O)O	430	92.2	90.3	90.3	78.6	338.87	Lx-3_NRG_neg	179.05714:521358 180.06049:59734 181.06385:16068	71.012:654 75.00864:59 85.03707:274 87.00866:1689 96.01513:13 99.00625:367 117.02452:245 125.02998:184 131.0834:155 139.0103:12 141.01958:397 153.07576:48 159.03017:713 161.04619:4449 163.06229:66 173.1024:380 177.04124:1184 179.05656:15841	65628	73013	72005	590133	598564	521358	72365	75090	77705	4004.74	42351.4	2669.84	3687-64-7
.	Benzoyl-L-arginine amide	GC	0	697800	0	0	0	0	0	0	0	0	0	0	.	.	.	.	.	.	.	.	.	.	.	.	.	.	.	.	.	.	.	.	.	.	.	.	.	.	.	.	.	.	.	.	.	.	.
.	4,6-di-tert-Butyl-m-cresol	GC	0	693757	0	0	0	0	0	0	0	0	0	0	.	.	.	.	.	.	.	.	.	.	.	.	.	.	.	.	.	.	.	.	.	.	.	.	.	.	.	.	.	.	.	.	.	.	.
C00296	(-)-quinic acid	LC-MS_hpm_Neg	0	0	0	0	0	0	0	0	0	136489	195939	359961	.	.	.	2.57	191.055	D-(-)-Quinic acid; LC-ESI-QTOF; MS2; CE	[M-H]-	found in higher mz's MsMs_1441; adduct linked to 4727_[2M-H]-; found in higher mz's MsMs_4727; found in higher mz's MsMs_2662	1	191.056	C7H12O6	Quinic acids and derivatives	O[C@@H]1C[C@@](O)(C[C@@H](O)[C@H]1O)C(O)=O	430	91.9	84.3	87.1	100	39.82	xyl-2_NRG_neg	191.05673:333389 192.06008:25687 193.06344:6110	78.95946:18 81.03748:176 85.02573:2228 85.02964:2228 87.00772:550 93.03622:1133 99.04314:101 127.04127:416 129.03296:158 143.03183:43 166.99014:15 173.04518:585 191.05841:30044	128593	122627	158247	216935	179530	191351	346592	333389	399901	19077.6	19120.2	35213.8	36413-60-2
.	2-Octenoic acid	LC-MS_hpm_Neg	0	0	0	0	0	0	0	0	0	211311	259803	218166	.	.	.	14.536	141.094	2-Octenoic acid	[M-H]-	found in higher mz's MsMs_673	0.667	141.092	C8H14O2	Medium-chain fatty acids	CCCCC\C=C\C(O)=O	430	86.3	88	73.3	66.7	121.99	Hd-3_NRG_neg	141.09319:214088 142.09654:26953 143.0999:3720	71.05183:35 97.09776:18 141.09447:5668	202940	216906	214088	262482	253354	263572	229944	212880	211674	7385.45	5611.56	10217.7	.
.	2-Propyl-4-pentenoic acid	LC-MS_hpm_Neg	0	0	0	0	0	0	0	0	0	212353	257561	219145	.	.	.	14.501	141.092	2-Propyl-4-pentenoic acid	[M-H]-	.	0.333	141.092	C8H14O2	Methyl-branched fatty acids	C=CCC(CCC)C(=O)O	430	87.4	81.8	83.3	75	167.83	Lx-1_NRG_neg	141.09343:261189 142.09678:41375 143.10014:3394	82.02911:10 87.0433:301 97.10294:134 111.07851:43 141.01483:130 141.09363:7668	204493	218170	214396	261189	249775	261719	230332	215746	211358	7063.82	6748.25	9932.91	.
.	Pentacosane, 13-phenyl-	GC	0	686272	0	0	0	0	0	0	0	0	0	0	.	.	.	.	.	.	.	.	.	.	.	.	.	.	.	.	.	.	.	.	.	.	.	.	.	.	.	.	.	.	.	.	.	.	.
.	Tributylamine	LC-MS_Pos	0	0	0	195819	409993	75556.9	0	0	0	0	0	0	.	.	.	.	.	.	.	.	.	.	.	.	.	.	.	.	.	.	.	.	.	.	.	.	.	.	.	.	.	.	.	.	.	.	.
.	Benzenemethanol, 3,4,5-trimethoxy-	GC	0	664938	0	0	0	0	0	0	0	0	0	0	.	.	.	.	.	.	.	.	.	.	.	.	.	.	.	.	.	.	.	.	.	.	.	.	.	.	.	.	.	.	.	.	.	.	.
.	Heptane, 2,2,4,6,6-pentamethyl-	GC	0	267509	384579	0	0	0	0	0	0	0	0	0	.	.	.	.	.	.	.	.	.	.	.	.	.	.	.	.	.	.	.	.	.	.	.	.	.	.	.	.	.	.	.	.	.	.	.
.	Cedrane, 8-propoxy-	GC	0	650004	0	0	0	0	0	0	0	0	0	0	.	.	.	.	.	.	.	.	.	.	.	.	.	.	.	.	.	.	.	.	.	.	.	.	.	.	.	.	.	.	.	.	.	.	.
.	(2R,3R)-1-Methyl-5-oxo-2-(pyridin-3-yl)pyrrolidine-3-carboxylic acid	LC-MS_hpm_Neg	0	0	0	0	0	0	0	0	0	7897.83	610175	21997.7	.	.	.	5.962	439.158	rac-trans-4-Cotininecarboxylic acid	[2M-H]-	similar chromatogram in higher mz_6571; similar chromatogram in higher mz_7068; similar chromatogram in higher mz_7732; found in higher mz's MsMs_9489; found in higher mz's MsMs_7588; found in higher mz's MsMs_7438; found in higher mz's MsMs_7113; found in higher mz's MsMs_7068; found in higher mz's MsMs_7346; found in higher mz's MsMs_7070; found in higher mz's MsMs_7586; found in higher mz's Ms…	1	439.162	C11H12N2O3	Pyrrolidinylpyridines	CN1C(=O)C[C@H]([C@@H]1c1cccnc1)C(=O)O	430	80.8	72.1	80.4	50	163.91	Hd-2_NRG_neg	439.16321:8082 440.16656:4429 441.16992:841	85.03339:11 89.02438:83 196.09007:14 198.10742:51 210.86876:14 215.10614:679 237.0992:14 360.1658:14 418.17014:28 425.86301:2 427.27112:69 431.20447:38 439.15186:892 439.17255:1398	6631	8082	8980	659884	591505	579136	20161	21910	23922	1185.11	43491.1	1882.29	.
.	Marbofloxacin	LC-MS_Neg LC-MS_hpm_Neg	0	0	0	0	0	0	37.75	25909	57.4583	888.396	602221	655.292	3.29476	4666.9	17.5052	19.189	317.143	Marbofloxacin	[M-H-CO2]-	found in higher mz's MsMs_13128; found in higher mz's MsMs_12116; found in higher mz's MsMs_11524; found in higher mz's MsMs_11162; found in higher mz's MsMs_11097; found in higher mz's MsMs_9346; found in higher mz's MsMs_9208; similar chromatogram in higher mz_11524; similar chromatogram in higher mz_11738; similar chromatogram in higher mz_13128; found in higher mz's MsMs_11101; found in highe…	0.444	317.142	C17H19FN4O4	Quinoline carboxylic acids	CN1CCN(CC1)c1c(cc2c3c1OCN(C)n3cc(c2=O)C(=O)O)F	430	83.6	80.5	80.6	50	480.13	Lx-2_NRG_neg	317.14365:558101 318.147:432932 319.15036:143421	79.95614:5777 80.96651:1173 81.95384:625 87.05003:123 95.95207:11023 96.96268:2601 97.95065:1789 143.04721:9 163.00696:824 165.00806:113 177.02112:186 191.1113:12 225.00739:27 269.08005:18 283.10205:432 285.10294:127 286.13348:77 298.19879:91 299.13309:7306 300.13486:1619 301.12604:653 302.13361:167 307.12488:12 316.13742:1279 316.27298:84 316.66971:105 317.12955:76761 317.14212:80318	811	819	1035	625100	558101	623462	446	577	943	126.811	38218	257.765	.
.	Lactucin	LC-MS_Pos	0	0	0	26157.1	599178	2147.12	0	0	0	0	0	0	.	.	.	.	.	.	.	.	.	.	.	.	.	.	.	.	.	.	.	.	.	.	.	.	.	.	.	.	.	.	.	.	.	.	.
C03140	alpha-Guanidinoglutaric acid	LC-MS_hpm_Neg	0	0	0	0	0	0	0	0	0	42605.1	169562	414605	.	.	.	1.72	146.046	.alpha.-Guanidinoglutaric acid	[M-H-CH2N2]-	.	0.556	146.046	C6H11N3O4	Glutamic acid and derivatives	C(CC(=O)O)[C@@H](C(=O)O)NC(=N)N	430	96.6	93.9	93.9	100	1268.57	Lx-2_NRG_neg	146.04579:198323 147.04914:20986 148.0525:2426	84.0475:21 102.05396:1511 128.0332:1338 145.92503:22 146.04613:6377	38674	43210	45931	91846	198323	218516	388708	416368	438739	3665.96	68056.7	25062.4	4615-69-4
.	Chlorozotocin	GC	0	622099	0	0	0	0	0	0	0	0	0	0	.	.	.	.	.	.	.	.	.	.	.	.	.	.	.	.	.	.	.	.	.	.	.	.	.	.	.	.	.	.	.	.	.	.	.
.	2-Tridecenoic acid, (E)-	GC	0	595758	0	0	0	0	0	0	0	0	0	0	.	.	.	.	.	.	.	.	.	.	.	.	.	.	.	.	.	.	.	.	.	.	.	.	.	.	.	.	.	.	.	.	.	.	.
.	2-Chloro-4-methoxyphenol	LC-MS_hpm_Neg	0	0	0	0	0	0	0	0	0	229663	77244.9	277321	.	.	.	0.643	156.993	2-Chloro-4-methoxyphenol	[M-H]-	similar chromatogram in higher mz_6148; similar chromatogram in higher mz_6191; similar chromatogram in higher mz_6252; similar chromatogram in higher mz_7090; similar chromatogram in higher mz_7304; similar chromatogram in higher mz_7403; similar chromatogram in higher mz_7924; similar chromatogram in higher mz_8617; similar chromatogram in higher mz_8824; similar chromatogram in higher mz_9368;…	1	157.006	C7H7ClO2	Methoxyphenols	COc1ccc(c(c1)Cl)O	430	86.8	88	83	100	310.37	Lx-2_NRG_neg	156.98831:72912 157.99166:9750 158.99502:8569	83.00908:35 142.01797:46 156.98364:2657 156.98895:2678	226732	218905	243351	79779	72912	79044	293812	246940	291212	12483.8	3770.11	26343.1	.
.	Urs-12-en-3-ol, acetate, (3a)-	GC	0	584054	0	0	0	0	0	0	0	0	0	0	.	.	.	.	.	.	.	.	.	.	.	.	.	.	.	.	.	.	.	.	.	.	.	.	.	.	.	.	.	.	.	.	.	.	.
C14349	1,1-Bis(4-hydroxyphenyl)ethane	LC-MS_Neg LC-MS_hpm_Neg	0	0	0	0	0	0	1739.04	186855	135.562	18655.2	373829	759.104	201.567	3530.7	41.7612	7.366	213.092	Bisphenol E	[M-H]-	found in higher mz's MsMs_11415; found in higher mz's MsMs_9268; found in higher mz's MsMs_8870; found in higher mz's MsMs_7978; found in higher mz's MsMs_7910; found in higher mz's MsMs_7656; found in higher mz's MsMs_7261; found in higher mz's MsMs_6882; found in higher mz's MsMs_4363; found in higher mz's MsMs_3898; found in higher mz's MsMs_3850; found in higher mz's MsMs_3617; found in highe…	0.333	213.092	C14H14O2	Diphenylmethanes	CC(c1ccc(cc1)O)c1ccc(cc1)O	430	80.9	53.4	84	100	76.4	Lx-3_NRG_neg	213.09212:382306 214.09547:89415 215.09883:6427	106.07064:11 115.04967:66 139.05894:49 151.05534:48 153.06749:125 155.08591:235 157.0627:724 165.07149:145 168.05544:139 169.07256:641 171.04765:70 180.06529:165 181.07057:640 183.08189:2579 184.08597:489 185.06592:555 185.10048:1168 186.0677:492 187.07994:134 193.03047:770 193.04225:792 194.07324:325 195.0853:2820 197.0638:2146 198.0677:1547 199.07617:922 201.05074:129 201.09477:3078 211.07178:9…	19662	19387	16916	366628	372552	382306	666	788	823	1512.44	7916.35	82.6865	66328
.	1-Hexene, 5,5-dimethyl-	GC	0	0	570109	0	0	0	0	0	0	0	0	0	.	.	.	.	.	.	.	.	.	.	.	.	.	.	.	.	.	.	.	.	.	.	.	.	.	.	.	.	.	.	.	.	.	.	.
.	4-(Decan-4-yl)benzenesulfonic acid	LC-MS_hpm_Neg	0	0	0	0	0	0	0	0	0	209061	167741	193072	.	.	.	20.309	297.153	C10-LAS (TENTATIVE)	[M-H]-	similar chromatogram in higher mz_5263; found in higher mz's MsMs_9574; similar chromatogram in higher mz_8971; found in higher mz's MsMs_8971; found in higher mz's MsMs_8348; similar chromatogram in higher mz_12575; found in higher mz's MsMs_12575; found in higher mz's MsMs_12576	1	297.152	C16H26O3S	LINKS: NANHIUZYPFDGJS-UHFFFAOYSA-N:INCHIKEY	OS(=O)(=O)c1ccc(cc1)C(CCC)CCCCCC	430	85.6	84.9	74.9	66.7	540.39	Lx-3_NRG_neg	297.1543:162890 298.15765:44035 299.16101:13005	71.04911:6 100.07688:116 113.05994:17 140.108:16 155.98201:81 156.1019:682 166.11598:6 182.0863:36 183.01128:826 210.14586:45 220.1118:2 230.11372:13 281.22003:15 293.22595:28 296.21866:322 297.15469:25782	211698	216692	198794	178067	162265	162890	203991	188213	187011	9235.61	8948.67	9475.53	.
.	Pentane, 3-ethyl-2,2-dimethyl-	GC	527558	0	36400.4	0	0	0	0	0	0	0	0	0	.	.	.	.	.	.	.	.	.	.	.	.	.	.	.	.	.	.	.	.	.	.	.	.	.	.	.	.	.	.	.	.	.	.	.
.	L-Glutamic acid	LC-MS_hpm_Neg	0	0	0	0	0	0	0	0	0	66057	153273	331386	.	.	.	1.462	146.046	L-Glutamic acid	[M-H]-	found in higher mz's MsMs_3498; found in higher mz's MsMs_11278; found in higher mz's MsMs_9621	0.667	146.046	C5H9NO4	Glutamic acid and derivatives	O=C(O)CCC(N)C(=O)O	430	96.5	93.8	93.8	100	945.56	Lx-3_NRG_neg	146.04657:161985 147.04992:10409 148.05328:1744	102.05734:834 128.03706:682 143.30496:19 146.0452:4720	57436	56420	84314	139315	158521	161985	316329	294332	383496	15819.7	12212	46449.6	.
.	Glutamine; LC-ESI-ITFT; MS2; CE 75.0 eV; [M-H]-	LC-MS_hpm_Neg	0	0	0	0	0	0	0	0	0	341737	31961.9	172977	.	.	.	0.693	145.062	Glutamine; LC-ESI-ITFT; MS2; CE 75.0 eV; [M-H]-	[M-H]-	found in higher mz's MsMs_9565; found in higher mz's MsMs_9347; found in higher mz's MsMs_8173; found in higher mz's MsMs_7912; found in higher mz's MsMs_7060; found in higher mz's MsMs_6488; found in higher mz's MsMs_6043; found in higher mz's MsMs_4528; found in higher mz's MsMs_4296; found in higher mz's MsMs_3745; found in higher mz's MsMs_3671; found in higher mz's MsMs_3499; found in higher…	1	145.062	C5H10N2O3	Alpha amino acids	O=C(O)C(N)CCC(=N)O	430	96.7	93.5	95	100	140.94	Hd-1_NRG_neg	145.062:331030 146.06535:64315 147.06871:7302	71.0147:106 74.02445:228 84.04462:329 93.0499:49 101.07786:239 109.04404:933 127.0463:2495 127.05108:2495 128.04103:945 129.04124:53 145.06343:11728	331030	342963	351216	31220	34454	30212	181556	169335	168040	10148.8	2216.45	7457.9	.
.	2-Butenal, 2-methyl-4-(2,6,6-trimethyl-1-cyclohexen-1-yl)-	GC	0	544249	0	0	0	0	0	0	0	0	0	0	.	.	.	.	.	.	.	.	.	.	.	.	.	.	.	.	.	.	.	.	.	.	.	.	.	.	.	.	.	.	.	.	.	.	.
.	9,12,15-Octadecatrienoic acid, 2,3-bis(acetyloxy)propyl ester, (Z,Z,Z)-	GC	0	544249	0	0	0	0	0	0	0	0	0	0	.	.	.	.	.	.	.	.	.	.	.	.	.	.	.	.	.	.	.	.	.	.	.	.	.	.	.	.	.	.	.	.	.	.	.
.	Oxiranedodecanoic acid, 3-octyl-, cis-	GC	0	540701	0	0	0	0	0	0	0	0	0	0	.	.	.	.	.	.	.	.	.	.	.	.	.	.	.	.	.	.	.	.	.	.	.	.	.	.	.	.	.	.	.	.	.	.	.
.	2,2'-Dithiobisbenzothiazole	LC-MS_Pos	0	0	0	212711	168161	158788	0	0	0	0	0	0	.	.	.	.	.	.	.	.	.	.	.	.	.	.	.	.	.	.	.	.	.	.	.	.	.	.	.	.	.	.	.	.	.	.	.
.	Octadecanoic acid, 2-hydroxy-1,3-propanediyl di-ester	GC	0	531342	0	0	0	0	0	0	0	0	0	0	.	.	.	.	.	.	.	.	.	.	.	.	.	.	.	.	.	.	.	.	.	.	.	.	.	.	.	.	.	.	.	.	.	.	.
C11840	N-(3-Oxododecanoyl)homoserine lactone	LC-MS_hpm_Neg	0	0	0	0	0	0	0	0	0	191779	152266	185693	.	.	.	19.141	296.19	3-oxo-C12 homoserine lactone	[M-H]-	similar chromatogram in higher mz_3512; found in higher mz's MsMs_6641	1	296.187	C16H27NO4	N-acyl-alpha amino acids and derivatives	CCCCCCCCCC(=O)CC(=O)NC1CCOC1=O	430	80.5	53.3	82.4	100	314.82	xyl-1_NRG_neg	296.18668:189185 297.19003:71321 298.19339:19180	86.05876:24 100.43491:14 111.02988:70 124.07461:293 138.05588:166 139.07442:156 142.12894:21 150.0945:87 155.0881:162 158.121:688 159.12721:75 163.10106:30 166.12361:226 168.14186:422 171.16252:38 180.13385:288 184.18018:8 195.12109:164 196.13191:1675 198.11369:476 221.16666:22 222.18593:601 224.20403:5795 225.01001:228 225.20485:981 247.17619:30 250.20796:68 252.19907:680 253.2088:141 285.05115:…	181900	182191	211246	147536	172918	136345	189185	195449	172444	16859.8	18739.8	11893	152833-54-0
.	1,2-Octadecanediol	GC	0	0	519818	0	0	0	0	0	0	0	0	0	.	.	.	.	.	.	.	.	.	.	.	.	.	.	.	.	.	.	.	.	.	.	.	.	.	.	.	.	.	.	.	.	.	.	.
.	Aspartate; LC-ESI-ITFT; MS2; CE 75.0 eV; [M-H]-	LC-MS_Neg LC-MS_hpm_Neg	0	0	0	0	0	0	7602.79	210.083	3205.38	30038.1	56029.9	409703	880.906	163.103	285.978	1.829	132.031	Aspartate; LC-ESI-ITFT; MS2; CE 75.0 eV; [M-H]-	[M-H]-	found in higher mz's MsMs_2377	0.556	132.03	C4H7NO4	Aspartic acid and derivatives	O=C(O)CC(N)C(=O)O	430	95.1	90.9	91.8	100	1246.92	xyl-1_NRG_neg	132.02946:392512 133.03281:29128 134.03617:8726	71.01363:581 78.95828:41 88.03915:3568 115.006:1253 128.03453:0 131.61615:95 132.03104:5947	27390	30439	32285	32864	65885	69341	392512	380672	455924	2472	20136.8	40463.9	.
C06422	D-(+)-Cellobiose	LC-MS_hpm_Neg	0	0	0	0	0	0	0	0	0	116693	257775	130592	.	.	.	0.727	683.226	D-(+)-Cellobiose	[2M-H]-	found in higher mz's MsMs_10711; found in higher mz's MsMs_10709	0.889	683.225	C12H22O11	O-glycosyl compounds	C([C@@H]1[C@H]([C@@H]([C@H]([C@@H](O1)O[C@@H]1[C@@H](CO)O[C@H]([C@@H]([C@H]1O)O)O)O)O)O)O	430	88.7	72.1	91	100	880.11	Lx-1_NRG_neg	683.22638:293779 684.22973:229658 685.23309:67047	71.01349:1577 73.03072:90 84.02383:37 85.02828:170 88.04165:83 89.02447:5559 90.02747:323 91.04014:105 97.03196:72 99.01641:60 101.0252:1412 107.03676:312 111.01007:57 113.01938:1885 113.02388:1857 114.02702:224 115.04671:185 119.03681:3839 127.69917:9 130.0209:18 131.0385:545 142.9778:56 143.03688:1372 147.02644:9 149.05128:932 154.00662:19 159.02519:144 161.04655:2887 165.01512:32 171.0161:16 1…	91180	140335	118563	293779	267641	211904	118121	133095	140559	24630.6	41819.5	11426.6	16462-44-5
.	Adenosine, 1,2-dihydro-2-oxo-	GC	0	504717	0	0	0	0	0	0	0	0	0	0	.	.	.	.	.	.	.	.	.	.	.	.	.	.	.	.	.	.	.	.	.	.	.	.	.	.	.	.	.	.	.	.	.	.	.
.	Octadecane, 9-ethyl-9-heptyl-	GC	288994	0	209122	0	0	0	0	0	0	0	0	0	.	.	.	.	.	.	.	.	.	.	.	.	.	.	.	.	.	.	.	.	.	.	.	.	.	.	.	.	.	.	.	.	.	.	.
C06687	Norfloxacin	LC-MS_Neg	0	0	0	0	0	0	22197	471358	228.5	0	0	0	3215.17	7119.38	62.689	.	.	.	.	.	.	.	.	.	.	.	.	.	.	.	.	.	.	.	.	.	.	.	.	.	.	.	.	.	.	.	68077-27-0
.	Chlorogenoquinone (Not validated); PlaSMA ID-819	LC-MS_hpm_Neg	0	0	0	0	0	0	0	0	0	251.896	8053.56	484449	.	.	.	9.56	351.071	Chlorogenoquinone (Not validated); PlaSMA ID-819	[M-H]-	found in higher mz's MsMs_10500; found in higher mz's MsMs_10480; found in higher mz's MsMs_10424; found in higher mz's MsMs_10254; found in higher mz's MsMs_10233; found in higher mz's MsMs_10219; found in higher mz's MsMs_10190; found in higher mz's MsMs_10102; found in higher mz's MsMs_9562; found in higher mz's MsMs_4482; found in higher mz's MsMs_4434; found in higher mz's MsMs_4146; found i…	0.222	351.071	C16H16O9	.	O=C(OC1CC(O)(C(=O)O)CC(O)C1(O))C=CC=2C=CC(=O)C(=O)C=2	430	85	69.4	85.2	86.4	1912.18	xyl-3_NRG_neg	351.07126:645483 352.07461:154105 353.07797:644586	65.03829:157 69.03309:412 71.01148:804 73.02989:479 73.49625:19 77.04125:1950 81.03529:626 83.05279:693 85.0313:4928 87.0094:2395 93.03525:5962 94.03726:498 101.02708:138 105.03867:2719 106.04359:516 107.05331:960 109.03401:1624 110.02525:1780 111.01057:335 111.04328:1177 112.04807:220 127.04655:1358 132.02655:851 133.03241:11079 134.03391:2268 135.04573:7102 136.05313:1345 137.02791:474 145.5366…	251	253	252	7707	3998	12456	426568	381298	645483	1.10102	4239.9	141284	.
.	Tricosane, 2-methyl-	GC	240588	0	245707	0	0	0	0	0	0	0	0	0	.	.	.	.	.	.	.	.	.	.	.	.	.	.	.	.	.	.	.	.	.	.	.	.	.	.	.	.	.	.	.	.	.	.	.
C02632	Isobutyric acid	LC-MS_hpm_Neg	0	0	0	0	0	0	0	0	0	124893	208507	144898	.	.	.	6.727	87.0452	Isobutyric acid	[M-H]-	found in higher mz's MsMs_4686; found in higher mz's MsMs_2220; found in higher mz's MsMs_737; found in higher mz's MsMs_573; found in higher mz's MsMs_557; found in higher mz's MsMs_400; found in higher mz's MsMs_4410; found in higher mz's MsMs_1091	0.444	87.0452	C4H8O2	Carboxylic acids	O=C(O)C(C)C	430	80.4	75	74.6	50	9.36	Lx-3_NRG_neg	87.04428:211360 88.04763:10446 89.05099:1783	85.00999:7 87.04842:1843	131678	117419	125582	215436	198725	211360	128663	130878	175151	7154.39	8713.56	26223.9	1623844
.	N-Acetyl-L-arginine	LC-MS_hpm_Neg	0	0	0	0	0	0	0	0	0	169.625	465231	67.7917	.	.	.	14.677	215.109	N-.alpha.-Acetyl-L-arginine	[M-H]-	found in higher mz's MsMs_9673; found in higher mz's MsMs_9581; found in higher mz's MsMs_8918; found in higher mz's MsMs_5729; found in higher mz's MsMs_3051; found in higher mz's MsMs_2455; found in higher mz's MsMs_2169; found in higher mz's MsMs_1872; found in higher mz's MsMs_3031; found in higher mz's MsMs_3217; found in higher mz's MsMs_2201; found in higher mz's MsMs_3583	0.333	215.115	C8H16N4O3	N-acyl-alpha amino acids	CC(=N[C@@H](CCCNC(=N)N)C(=O)O)O	430	82.3	68.3	83.3	75	314.4	Lx-1_NRG_neg	215.10918:519646 216.11253:89582 217.11589:15035	105.07121:42 131.0883:94 144.05466:54 145.06444:140 157.06757:332 159.08183:272 161.06235:52 171.08038:598 173.09685:167 185.05763:414 185.22281:11 187.11987:1856 188.11946:201 191.10297:11 197.09483:774 199.08545:814 200.08252:1596 202.09415:61 210.06941:64 212.07501:91 213.10817:339 215.10956:21417	79	226	204	519646	446420	429626	93	44	66	79.0428	47867.2	24.4867	.
C00009	Phosphoric acid	LC-MS_Neg LC-MS_hpm_Neg	0	0	0	0	0	0	4115.73	3422.88	3542.15	148554	73291.4	221501	799.619	43.0849	97.3261	3.851	96.9691	Ortophosphate	[M-H]-	found in higher mz's MsMs_3062; found in higher mz's MsMs_1207; found in higher mz's MsMs_918	0.222	96.9696	H3O4P	Non-metal phosphates	OP(=O)(O)O	430	93.3	88	88	100	676.71	xyl-1_NRG_neg	96.9691:226974 97.97245:916 98.97581:2310	78.95832:5938 96.96957:752	142295	137450	165917	65504	67994	86377	226974	213788	223742	15230.9	11400.7	6872.92	1339-32-8
.	Erucamide	LC-MS_Pos	0	0	0	192594	125383	126337	0	0	0	0	0	0	.	.	.	.	.	.	.	.	.	.	.	.	.	.	.	.	.	.	.	.	.	.	.	.	.	.	.	.	.	.	.	.	.	.	.
C00029	Uridine-5'-diphosphate-glucose	LC-MS_hpm_Neg	0	0	0	0	0	0	0	0	0	39.0417	437511	4578.25	.	.	.	9.812	565.048	UDP-D-glucose; LC-ESI-QTOF; MS2; CE	[M-H]-	found in higher mz's MsMs_8561	0.333	565.048	C15H24N2O17P2	Pyrimidine nucleotide sugars	OC[C@H]1O[C@H](OP(O)(=O)OP(O)(=O)OC[C@H]2O[C@H]([C@H](O)[C@@H]2O)N2C=CC(O)=NC2=O)[C@H](O)[C@@H](O)[C@@H]1O	430	96.2	91.2	95.8	100	476.92	Lx-1_NRG_neg	565.04785:496338 566.0512:557323 567.05456:182124	78.95892:11754 87.04137:21 96.97297:7296 111.02127:2112 120.97353:394 138.98148:1570 140.98215:28 150.97797:1922 158.11943:23 158.92627:10523 162.97868:286 164.99954:79 168.83459:11 170.99284:10 174.98055:972 176.94093:1361 180.9837:54 192.99167:1464 204.99304:175 210.03363:21 211.00029:5236 213.01443:145 223.00514:513 231.99556:23 241.01242:8063 245.08565:10 259.03452:240 262.01682:390 264.01987…	48	6	63	496338	384070	432125	2287	1443	10005	29.3118	56327.7	4718.53	133-89-1
C01601	Nonanoic acid	GC	0	438662	0	0	0	0	0	0	0	0	0	0	.	.	.	.	.	.	.	.	.	.	.	.	.	.	.	.	.	.	.	.	.	.	.	.	.	.	.	.	.	.	.	.	.	.	112-05-0
C01571	n-Decanoic acid	GC	0	438662	0	0	0	0	0	0	0	0	0	0	.	.	.	.	.	.	.	.	.	.	.	.	.	.	.	.	.	.	.	.	.	.	.	.	.	.	.	.	.	.	.	.	.	.	111-27-3
C06425	Eicosanoic acid	GC LC-MS_Neg	0	419152	0	0	0	0	2618.38	4057.65	5499.15	0	0	0	534.61	604.596	1062.97	.	.	.	.	.	.	.	.	.	.	.	.	.	.	.	.	.	.	.	.	.	.	.	.	.	.	.	.	.	.	.	506-30-9
.	Hexadecanoic acid, butyl ester	GC	0	428794	0	0	0	0	0	0	0	0	0	0	.	.	.	.	.	.	.	.	.	.	.	.	.	.	.	.	.	.	.	.	.	.	.	.	.	.	.	.	.	.	.	.	.	.	.
.	Cyclopentanone, 2,5-dicyclopentylidene-	GC	0	414315	0	0	0	0	0	0	0	0	0	0	.	.	.	.	.	.	.	.	.	.	.	.	.	.	.	.	.	.	.	.	.	.	.	.	.	.	.	.	.	.	.	.	.	.	.
.	Docosanoic acid, butyl ester	GC	102495	204291	106411	0	0	0	0	0	0	0	0	0	.	.	.	.	.	.	.	.	.	.	.	.	.	.	.	.	.	.	.	.	.	.	.	.	.	.	.	.	.	.	.	.	.	.	.
.	1,3-Dioxane-5-methanol, 5-ethyl-	GC	0	412568	0	0	0	0	0	0	0	0	0	0	.	.	.	.	.	.	.	.	.	.	.	.	.	.	.	.	.	.	.	.	.	.	.	.	.	.	.	.	.	.	.	.	.	.	.
.	10-Heneicosene, 11-phenyl-	GC	0	410785	0	0	0	0	0	0	0	0	0	0	.	.	.	.	.	.	.	.	.	.	.	.	.	.	.	.	.	.	.	.	.	.	.	.	.	.	.	.	.	.	.	.	.	.	.
.	1,2-Benzenedicarboxylic acid, butyl decyl ester	GC	0	0	407585	0	0	0	0	0	0	0	0	0	.	.	.	.	.	.	.	.	.	.	.	.	.	.	.	.	.	.	.	.	.	.	.	.	.	.	.	.	.	.	.	.	.	.	.
.	Heptane, 3-bromo-	GC	0	0	406391	0	0	0	0	0	0	0	0	0	.	.	.	.	.	.	.	.	.	.	.	.	.	.	.	.	.	.	.	.	.	.	.	.	.	.	.	.	.	.	.	.	.	.	.
.	3-O-[1-O-Palmitoyl-2-O-[(9Z,12Z)-1-oxo-9,12-octadecadienyl]-L-glycero-3-phospho]glycerol	LC-MS_Neg LC-MS_hpm_Neg	0	0	0	0	0	0	291186	424.854	338.917	4196.81	87103.2	1587.94	171074	74.8799	114.414	22.687	745.495	1-palmitoyl-2-linoleoyl-sn-glycero-3-phospho-(1'-rac-glycerol)	[M-H]-	.	0.444	745.503	C40H75O10P	Phosphatidylglycerols	CCCCC/C=C\C/C=C\CCCCCCCC(=O)O[C@H](COC(=O)CCCCCCCCCCCCCCC)COP(=O)(O)OCC(CO)O	430	89.8	92	77.7	78.6	2618.68	Lx-2_NRG_neg	745.49774:77717 746.50109:83687 747.50445:23710	112.98138:12 152.99533:1744 171.01012:745 222.07343:14 227.04201:485 233.10315:12 245.03612:30 255.23561:8009 256.2356:1762 267.28824:21 278.33633:190 279.23666:17653 280.23764:5157 281.24045:511 347.06876:5 386.31543:14 391.23886:430 465.28052:304 469.05447:16 483.27197:508 489.27002:157 491.25153:35 526.97449:12 617.05573:28 649.37952:49 663.38544:0 665.3028:1 695.36975:57 697.26935:199 698.257…	3513	3525	5552	84127	77717	99465	1693	1990	1081	1173.7	11175.1	463.632	.
.	4-Phosphonobutyric acid	LC-MS_hpm_Neg	0	0	0	0	0	0	0	0	0	213785	6432.75	158531	.	.	.	10.204	149.009	4-Phosphonobutyric acid	[M-H-H2O]-	found in higher mz's MsMs_564	0.333	149.001	C4H9O5P	Fatty acids and conjugates	OC(=O)CCCP(O)(O)=O	430	90.8	86.1	84.4	100	694.96	Hd-2_NRG_neg	149.00871:219614 150.01206:8896 151.01542:2696	69.03508:140 73.03075:373 79.03974:28 105.02245:52 149.01376:11057	211814	219614	209926	7446	5426	6426	152565	157945	165083	5135.75	1010.08	6279.17	.
C00836	Sphinganine	LC-MS_Pos	0	0	0	160816	74733	124248	0	0	0	0	0	0	.	.	.	.	.	.	.	.	.	.	.	.	.	.	.	.	.	.	.	.	.	.	.	.	.	.	.	.	.	.	.	.	.	.	764-22-7
.	Caffeoyl quinic acid (isomer of 831, 833, 834); PlaSMA ID-833	LC-MS_hpm_Neg	0	0	0	0	0	0	0	0	0	407.083	15636.8	341731	.	.	.	9.598	353.086	Caffeoyl quinic acid (isomer of 831, 833, 834); PlaSMA ID-833	[M-H]-	found in higher mz's MsMs_4376; found in higher mz's MsMs_10103; found in higher mz's MsMs_10220; found in higher mz's MsMs_10192; found in higher mz's MsMs_10193	0.667	353.086	C16H18O9	Quinic acid and derivatives	O=C(OC1CC(O)(C(=O)O)CC(O)C1(O))C=CC=2C=CC(O)=C(O)C=2	430	83.2	58.4	86.6	100	282.39	xyl-3_NRG_neg	353.08603:468560 354.08938:121427 355.09274:22419	67.01916:1167 71.01038:786 73.02876:457 77.03761:1862 78.04813:144 83.05155:675 83.06699:675 85.03005:4942 87.00945:2342 93.03255:5715 99.04358:378 105.02856:2567 105.03579:2567 106.03779:477 110.02377:1655 111.02692:1539 112.08842:232 115.03963:114 118.03532:31 126.03348:104 127.03855:1358 132.02162:820 133.02908:10663 134.03058:2188 135.04567:6986 136.04977:1318 150.03566:911 155.03355:728 156.…	444	221	556	17008	13746	16156	269171	287460	468560	170.299	1691.64	110218	.
.	Heptane, 2,5-dimethyl-	GC	0	0	356016	0	0	0	0	0	0	0	0	0	.	.	.	.	.	.	.	.	.	.	.	.	.	.	.	.	.	.	.	.	.	.	.	.	.	.	.	.	.	.	.	.	.	.	.
.	(9S,14S)-10,13-Dimethylspiro[2,8,9,11,12,14,15,16-octahydro-1H-cyclopenta[a]phenanthrene-17,5`-oxolane]-2`,3-dione	LC-MS_Neg LC-MS_hpm_Neg	0	0	0	0	0	0	1054.44	222.438	1713.23	133021	90385.9	123190	1165.88	67.7193	235.382	20.815	339.201	Canrenone	[M-H]-	.	1	339.197	C22H28O3	LINKS: 976-71-6:CAS; 21112020:CHEMSPIDER; UJVLDDZCTMKXJK-AFDHUMPMSA-N:INCHIKEY; CID:24728626:PUBCHEM	CC12CC[C@H]3C(C=CC4=CC(=O)CCC34C)[C@@H]1CCC21CCC(=O)O1	430	83	74.6	80.3	66.7	551.85	Hd-3_NRG_neg	339.20132:125585 340.20467:259284 341.20803:11357	79.95771:695 87.8953:12 95.95526:166 96.96311:1438 109.01364:6 119.05458:861 155.9882:140 170.00539:522 172.07664:17 179.09029:29 183.0161:14411 184.01808:3144 194.16084:49 196.02792:128 197.02921:455 198.04297:236 239.08681:363 259.0358:11 302.22653:8 309.16135:60 314.26767:28 323.24667:31 328.26804:57 330.27356:22 336.24139:105 337.21271:7252 337.29309:484 338.21918:1602 338.54895:33 339.21155:…	131894	141585	125585	91896	94639	84623	133350	117344	118874	8059.73	5175.91	8832.64	.
.	Maltotriose (open form)	LC-MS_hpm_Neg	0	0	0	0	0	0	0	0	0	126847	21803.5	200158	.	.	.	0.741	1007.34	Maltotriose	[2M-H]-	found in higher mz's MsMs_12858; found in higher mz's MsMs_12857	0.889	1007.33	C18H32O16	Oligosaccharides	C(=O)[C@@H]([C@H]([C@@H]([C@@H](CO)O)O[C@@H]1[C@@H]([C@H]([C@@H]([C@@H](CO)O1)O[C@@H]1[C@@H]([C@H]([C@@H]([C@@H](CO)O1)O)O)O)O)O)O)O	430	90.3	76.6	91.6	100	2527.08	Lx-2_NRG_neg	1007.32898:26819 1008.33233:31992 1009.33569:17226	119.04047:77 143.03413:104 161.04005:292 179.05197:972 277.07907:6 323.09564:1393 324.09607:371 326.10922:52 341.11841:92 365.08749:35 419.12888:7 467.14069:25 488.99008:12 501.54565:10 503.15912:8574 504.17599:2180 505.19708:211 527.12451:42 602.94458:6 618.09491:31 665.18701:34 666.21039:37 671.16351:26 673.20197:102 910.24188:6 978.69214:9 999.3335:37 1002.43268:8 1005.32178:130 1007.32776:6898	110320	141016	129204	21450	26819	17142	188912	235288	176274	15483.1	4848.67	31072.5	.
C07163	Methadone	GC	0	337749	0	0	0	0	0	0	0	0	0	0	.	.	.	.	.	.	.	.	.	.	.	.	.	.	.	.	.	.	.	.	.	.	.	.	.	.	.	.	.	.	.	.	.	.	1095-90-5
.	Tetracosane, 1-bromo-	GC	0	335911	0	0	0	0	0	0	0	0	0	0	.	.	.	.	.	.	.	.	.	.	.	.	.	.	.	.	.	.	.	.	.	.	.	.	.	.	.	.	.	.	.	.	.	.	.
.	1-Hexadecanoyl-2-(9Z,12Z-octadecadienoyl)-sn-glycero-3-phosphate	LC-MS_Neg	0	0	0	0	0	0	17322.2	152833	164741	0	0	0	4669.46	24564.7	21603.5	.	.	.	.	.	.	.	.	.	.	.	.	.	.	.	.	.	.	.	.	.	.	.	.	.	.	.	.	.	.	.	.
.	Dodecyl sulfate	LC-MS_Neg LC-MS_hpm_Neg	0	0	0	0	0	0	439.646	8249.73	5892.71	114969	99171.2	100574	119.056	3088.11	1677.21	20.296	265.146	C12-AS (TENTATIVE)	[M-H]-	found in higher mz's MsMs_2974; similar chromatogram in higher mz_12415; found in higher mz's MsMs_12415; similar chromatogram in higher mz_12629; found in higher mz's MsMs_12629	1	265.148	C12H26O4S	Sulfuric acid monoesters	O=S(=O)(O)OCCCCCCCCCCCC	430	91.8	83.9	88	100	654.09	Hd-1_NRG_neg	265.15051:105007 266.15386:79917 267.15722:20309	79.95613:1950 81.95769:90 95.9563:511 96.96138:6929 98.95916:519 163.0291:15 201.11339:19 227.22215:545 253.03198:31 265.14108:13120 265.15488:14011	105007	137326	102574	113414	93543	90557	112330	95464	93930	19399.8	12425	10209.3	.
.	Ethanol, 2-(tetradecyloxy)-	GC	0	327571	0	0	0	0	0	0	0	0	0	0	.	.	.	.	.	.	.	.	.	.	.	.	.	.	.	.	.	.	.	.	.	.	.	.	.	.	.	.	.	.	.	.	.	.	.
.	1,2-Propanediol, 3-(tetradecyloxy)-	GC	0	327571	0	0	0	0	0	0	0	0	0	0	.	.	.	.	.	.	.	.	.	.	.	.	.	.	.	.	.	.	.	.	.	.	.	.	.	.	.	.	.	.	.	.	.	.	.
C00417	cis-Aconitic acid	LC-MS_hpm_Neg	0	0	0	0	0	0	0	0	0	247257	2738.31	77325.2	.	.	.	13.09	173.01	cis-Aconitic acid	[M-H]-	found in higher mz's MsMs_4475	0.444	173.009	C6H6O6	Tricarboxylic acids and derivatives	C(=C(\CC(=O)O)/C(=O)O)/C(=O)O	430	96.9	94.4	94.4	100	199.25	Hd-3_NRG_neg	173.00987:280497 174.01322:26050 175.01658:2728	85.03108:4233 101.05953:27 111.01041:676 112.00907:73 129.01733:2866 129.02054:2866 170.084:3 173.0143:10819	225513	235761	280497	2498	3147	2570	85185	67131	79660	29238.8	356.023	9250.63	4023-65-8
.	L-(+)-tartaric acid; LC-ESI-QTOF; MS2; CE	LC-MS_hpm_Neg	0	0	0	0	0	0	0	0	0	135177	10960.6	179376	.	.	.	10.118	149.011	L-(+)-tartaric acid; LC-ESI-QTOF; MS2; CE	[M-H]-	.	0.222	149.009	C4H6O6	Sugar acids and derivatives	O=C(O)C(O)C(O)C(=O)O	430	87.7	86.7	77.6	75	541.17	xyl-1_NRG_neg	149.01138:170160 150.01473:9533 151.01809:3171	72.99234:777 75.00794:43 87.00787:790 147.03172:180 149.00835:10087	111741	119977	173813	12211	10584	10086	170160	181027	186942	33712.2	1111.26	8512.09	.
C02237	D-Pyroglutamic acid	LC-MS_hpm_Neg	0	0	0	0	0	0	0	0	0	257692	36666.7	29737	.	.	.	3.574	128.034	D-Pyroglutamic acid	[M-H]-	.	0.667	128.035	C5H7NO3	Proline and derivatives	OC(=O)[C@H]1CCC(=O)N1	430	86.3	88	81.3	50	730.36	Hd-1_NRG_neg	128.03398:260338 129.03733:14507 130.04069:1533	94.0275:7 116.92752:73 126.02071:10 128.03638:9055	260338	244523	268213	35351	39579	35071	32840	32474	23898	12064.9	2525.88	5060.28	4042-36-8
.	DL-Aspartic acid	LC-MS_hpm_Neg	0	0	0	0	0	0	0	0	0	184188	26127.5	105220	.	.	.	1.485	132.029	Aspartate	[M-H]-	found in higher mz's MsMs_2964	0.333	132.03	C4H7NO4	Aspartic acid and derivatives	C(C(C(=O)O)N)C(=O)O	430	95.8	92.6	92.6	100	1229.27	Hd-3_NRG_neg	132.02896:200932 133.03231:9120 134.03567:1326	72.84653:24 88.04068:2742 114.02152:228 115.00637:992 116.93381:46 132.03152:6282	171169	180463	200932	30729	19182	28471	70612	76685	168364	15227.4	6119.62	54768.5	.
.	1-Bromoeicosane	GC	0	0	311546	0	0	0	0	0	0	0	0	0	.	.	.	.	.	.	.	.	.	.	.	.	.	.	.	.	.	.	.	.	.	.	.	.	.	.	.	.	.	.	.	.	.	.	.
.	2(3H)-Furanone, 3-butyldihydro-	GC	87198	158623	61795.3	0	0	0	0	0	0	0	0	0	.	.	.	.	.	.	.	.	.	.	.	.	.	.	.	.	.	.	.	.	.	.	.	.	.	.	.	.	.	.	.	.	.	.	.
C02341	trans-Aconitic acid	LC-MS_hpm_Neg	0	0	0	0	0	0	0	0	0	129.25	2313.38	304916	.	.	.	12.867	173.011	trans-Aconitic acid	[M-H]-	adduct linked to 344_[M-H-CO2]-; found in higher mz's MsMs_7922	0.222	173.009	C6H6O6	Tricarboxylic acids and derivatives	C(=C(\CC(=O)O)/C(=O)O)\C(=O)O	430	92.6	86.1	87.7	100	369.95	xyl-2_NRG_neg	173.01137:414829 174.01472:32526 175.01808:8510	84.85445:27 85.02748:7007 113.00945:65 129.02072:5242 130.02475:561 171.10358:21 173.01064:15298	144	72	171	2214	2588	2138	409149	414829	90770	51.0947	241.247	185477	4023-65-8
.	Vaccenic acid	LC-MS_Neg LC-MS_hpm_Neg	0	0	0	0	0	0	29485.8	31648.5	28945.7	76097	66308.5	72906.4	1966.6	4360.04	1215.26	20.841	281.247	Vaccenic acid	[M-H]-	similar chromatogram in higher mz_5947; similar chromatogram in higher mz_6661	1	281.249	C18H34O2	Long-chain fatty acids	CCCCCC/C=C\CCCCCCCCCC(=O)O	430	85.4	73.2	75	100	227.07	Hd-3_NRG_neg	281.2515:73052 282.25485:38080 283.25821:8348	99.09402:59 111.08636:81 158.12119:27 161.08493:34 170.12099:10 266.21802:0 267.22083:61 268.23706:199 269.25986:33 274.14819:27 278.19458:77 280.23245:148 281.25653:13532	75989	79251	73052	68821	65668	64437	75534	74421	68764	3101.08	2261.06	3630.06	.
.	Geranyl isovalerate	GC	0	294507	0	0	0	0	0	0	0	0	0	0	.	.	.	.	.	.	.	.	.	.	.	.	.	.	.	.	.	.	.	.	.	.	.	.	.	.	.	.	.	.	.	.	.	.	.
.	Pentane, 2-isocyano-2,4,4-trimethyl-	GC	0	292947	0	0	0	0	0	0	0	0	0	0	.	.	.	.	.	.	.	.	.	.	.	.	.	.	.	.	.	.	.	.	.	.	.	.	.	.	.	.	.	.	.	.	.	.	.
C11019	Pendimethalin	LC-MS_Pos	0	288072	0	1350.42	1105.02	1476.27	0	0	0	0	0	0	.	.	.	.	.	.	.	.	.	.	.	.	.	.	.	.	.	.	.	.	.	.	.	.	.	.	.	.	.	.	.	.	.	.	40487-42-1
C05903	Kaempferol	LC-MS_hpm_Neg	0	0	0	0	0	0	0	0	0	90598.4	96045.7	102291	.	.	.	20.022	285.045	Kaempferol	[M-H]-	found in higher mz's MsMs_5333; found in higher mz's MsMs_4605; similar chromatogram in higher mz_4532; similar chromatogram in higher mz_6017; found in higher mz's MsMs_4532; found in higher mz's MsMs_4238; found in higher mz's MsMs_4541; found in higher mz's MsMs_4013	1	285.04	C15H10O6	Flavonols	C1=CC(=CC=C1C2=C(C(=O)C3=C(C=C(C=C3O2)O)O)O)O	430	82.8	65.4	75	100	304.87	Lx-1_NRG_neg	285.04288:82260 286.04623:168015 287.04959:23162	71.05141:81 74.98924:475 80.05296:17 87.50327:26 93.03464:481 101.96927:13 134.95148:222 137.00731:1068 138.00539:88 140.10597:188 141.08508:57 143.12276:26 149.00969:221 158.9324:32 167.09755:31 168.17398:230 169.1841:34 181.13466:57 183.0833:52 194.98813:444 202.11029:27 204.98198:77 206.99773:1176 207.99606:273 209.007:216 211.0219:759 269.01712:634 270.01819:188 272.2262:277 280.19266:0 282.2…	97778	88297	85720	82260	120741	85136	110456	105686	90731	6349.5	21435.2	10291.7	520-18-3
.	Octadecanoic acid, 4-methyl-	GC	0	288072	0	0	0	0	0	0	0	0	0	0	.	.	.	.	.	.	.	.	.	.	.	.	.	.	.	.	.	.	.	.	.	.	.	.	.	.	.	.	.	.	.	.	.	.	.
.	Albuterol	GC	0	131627	155033	0	0	0	0	0	0	0	0	0	.	.	.	.	.	.	.	.	.	.	.	.	.	.	.	.	.	.	.	.	.	.	.	.	.	.	.	.	.	.	.	.	.	.	.
.	Ã -Santonin	GC	0	284224	0	0	0	0	0	0	0	0	0	0	.	.	.	.	.	.	.	.	.	.	.	.	.	.	.	.	.	.	.	.	.	.	.	.	.	.	.	.	.	.	.	.	.	.	.
.	1,2,3,4,5,6-Hexahydro-1,1,5,5-tetramethyl-2,4a-methanonaphthalen-7(4aH)-one	GC	0	0	282007	0	0	0	0	0	0	0	0	0	.	.	.	.	.	.	.	.	.	.	.	.	.	.	.	.	.	.	.	.	.	.	.	.	.	.	.	.	.	.	.	.	.	.	.
C01727	Lumichrome	LC-MS_hpm_Neg	0	0	0	0	0	0	0	0	0	1263.35	277383	74.9583	.	.	.	11.149	259.096	Lumichrome	[M+OH]-	found in higher mz's MsMs_4616	0.333	259.084	C12H10N4O2	Flavins	Cc1cc2c(cc1C)nc1c(c(nc(n1)O)O)n2	430	81.7	68.2	84.7	75	25.57	Lx-1_NRG_neg	259.09293:250625 260.09628:73164 261.09964:24621	132.02515:24 141.07104:45 148.05774:132 157.06528:205 159.07419:62 171.07986:80 172.08755:88 173.09264:54 177.06143:28 182.06807:94 187.06728:28 187.1136:1147 197.09438:3038 198.10831:465 199.07704:225 200.07808:774 203.10431:97 206.10056:8 215.10707:5833 216.104:1241 219.0961:101 225.35387:13 231.06848:47 244.07329:1 248.10551:55 249.11148:137 251.93323:12 259.08551:10988 259.09912:11546	1158	1037	1596	250625	342899	238626	60	83	81	293.942	57054.8	12.7363	1086-80-2
.	Tetradecane, 1-chloro-	GC	0	277471	0	0	0	0	0	0	0	0	0	0	.	.	.	.	.	.	.	.	.	.	.	.	.	.	.	.	.	.	.	.	.	.	.	.	.	.	.	.	.	.	.	.	.	.	.
.	(Z)-7-{(1R,2R,3R,5S)-3,5-Dihydroxy-2-[(E)-(S)-3-hydroxy-5-(3-trifluoromethyl-phenyl)-pent-1-enyl]-cyclopentyl}-hept-5-enoic acid	LC-MS_Pos	0	0	0	24912.2	211572	39749.6	0	0	0	0	0	0	.	.	.	.	.	.	.	.	.	.	.	.	.	.	.	.	.	.	.	.	.	.	.	.	.	.	.	.	.	.	.	.	.	.	.
C00243	Lactose	GC	0	275967	0	0	0	0	0	0	0	0	0	0	.	.	.	.	.	.	.	.	.	.	.	.	.	.	.	.	.	.	.	.	.	.	.	.	.	.	.	.	.	.	.	.	.	.	63-42-3
.	Terbutylazine-2-hydroxy	LC-MS_hpm_Neg	0	0	0	0	0	0	0	0	0	95515.1	86329.2	92082.6	.	.	.	19.846	210.151	Terbutylazine-2-hydroxy; LC-ESI-ITFT; MS2; CE	[M-H]-	found in higher mz's MsMs_4195; similar chromatogram in higher mz_4500; found in higher mz's MsMs_3862; found in higher mz's MsMs_2746	1	210.136	C9H17N5O	N-aliphatic s-triazines	CCN=C1N=C(O)NC(NC(C)(C)C)=N1	430	80.6	70.9	75	100	25.8	xyl-2_NRG_neg	210.1514:90564 211.15475:22257 212.15811:7635	69.03243:146 78.9566:6 87.00871:38 101.02779:15 115.09493:25 124.04246:677 131.00114:13 138.04689:89 138.0585:89 145.04759:12 154.09232:167 178.08354:12 182.10883:56 196.13721:20 200.12679:31 203.09505:57 209.48714:94 210.1496:9616	90899	96772	98875	89251	87984	81752	93774	90564	91910	4133.88	4014.19	1612.09	.
C01284	myo-inositol 1,3,4,5,6-pentakisphosphate	LC-MS_hpm_Neg	0	0	0	0	0	0	0	0	0	242.688	211934	50918.7	.	.	.	19.325	578.89	D-myo-Inositol-1,3,4,5,6-pentaphosphate	[M-H]-	found in higher mz's MsMs_13089; found in higher mz's MsMs_13049; similar chromatogram in higher mz_13090; found in higher mz's MsMs_13090; found in higher mz's MsMs_13050; found in higher mz's MsMs_11288	0.667	578.888	C6H17O21P5	Inositol phosphates	[C@@H]1([C@H]([C@@H]([C@H]([C@@H]([C@H]1OP(=O)(O)O)OP(=O)(O)O)OP(=O)(O)O)OP(=O)(O)O)OP(=O)(O)O)O	430	88.8	77.2	83.5	100	2000.65	Lx-1_NRG_neg	578.88733:219597 579.89068:46665 580.89404:23542	78.95783:1698 115.00543:20 136.04718:22 146.03836:26 158.92325:10011 160.92784:224 169.0994:23 175.02036:21 176.93779:4592 186.97874:854 199.04143:7 204.9837:397 213.08734:104 220.88:60 226.14932:15 234.98804:43 238.88808:1629 255.07515:2 256.89767:399 259.10825:11 266.94406:389 269.06076:13 283.12262:25 284.94724:1405 289.11786:37 302.97003:3517 304.96588:55 319.65497:25 320.97873:3838 321.97589…	216	231	281	219597	180569	235634	40909	39082	72765	34.0883	28321.1	18941.9	No result
C02385	DL-Arginine	LC-MS_hpm_Neg	0	0	0	0	0	0	0	0	0	55908.2	15597	185114	.	.	.	0.637	173.104	DL-Arginine	[M-H]-	found in higher mz's MsMs_12470; found in higher mz's MsMs_12370; found in higher mz's MsMs_12248; found in higher mz's MsMs_11583; found in higher mz's MsMs_11579; found in higher mz's MsMs_11359; found in higher mz's MsMs_10872; found in higher mz's MsMs_10724; found in higher mz's MsMs_10553; found in higher mz's MsMs_10496; found in higher mz's MsMs_9793; found in higher mz's MsMs_9601; found…	0.667	173.104	C6H14N4O2	Arginine and derivatives	C(CC(C(=O)O)N)CNC(=N)N	430	93.3	87.9	87.9	100	98.1	Hd-2_NRG_neg	173.10432:55651 174.10767:7577 175.11103:275	131.08395:1211 156.08794:144 173.10503:2582	56780	55651	55294	16029	14518	16244	180754	177367	197220	776.074	940.669	10620.2	1864541
.	Riboflavin, 2',3',4',5'-tetrabutanoate	GC	0	255872	0	0	0	0	0	0	0	0	0	0	.	.	.	.	.	.	.	.	.	.	.	.	.	.	.	.	.	.	.	.	.	.	.	.	.	.	.	.	.	.	.	.	.	.	.
.	Octane, 2,6-dimethyl-	GC	0	168030	87470.9	0	0	0	0	0	0	0	0	0	.	.	.	.	.	.	.	.	.	.	.	.	.	.	.	.	.	.	.	.	.	.	.	.	.	.	.	.	.	.	.	.	.	.	.
.	Pentadecanoic acid	LC-MS_Neg LC-MS_hpm_Neg	0	0	0	0	0	0	16722.7	14540.7	17430.9	76409.5	57507.2	65790.4	1625.52	1001.69	940.243	20.461	241.218	Pentadecanoic acid	[M-H]-	found in higher mz's MsMs_6573; found in higher mz's MsMs_2265; similar chromatogram in higher mz_8057	1	241.217	C15H30O2	LINKS: 1002-84-2:CAS; WQEPLUUGTLDZJY-UHFFFAOYSA-N:INCHIKEY	C(C(C(C(C(C(C(C(C(C(C(C(C(C(C(=O)O[H])([H])[H])([H])[H])([H])[H])([H])[H])([H])[H])([H])[H])([H])[H])([H])[H])([H])[H])([H])[H])([H])[H])([H])[H])([H])[H])([H])([H])[H]	430	86	88	80	50	304.91	Hd-3_NRG_neg	241.21623:75109 242.21958:21147 243.22294:2665	97.08377:5 141.09779:13 217.17625:10 220.21973:24 233.19351:10 235.22844:187 238.22113:16 241.21301:12256 241.22179:12592	79869	74251	75109	58340	55321	58860	63306	68561	65504	3026.45	1911.03	2638.97	.
C00355	Levodopa	LC-MS_Neg LC-MS_hpm_Neg	0	0	0	0	0	0	649.333	243595	39.1458	16.9167	2650.56	9.79167	197.33	33215.7	13.2542	6.616	393.148	3,4-Dihydroxy-L-phenylalanine	[2M-H]-	similar chromatogram in higher mz_5084; similar chromatogram in higher mz_5403; similar chromatogram in higher mz_5434; similar chromatogram in higher mz_5830; similar chromatogram in higher mz_5853; similar chromatogram in higher mz_6532; similar chromatogram in higher mz_6745; similar chromatogram in higher mz_6988; similar chromatogram in higher mz_7022; similar chromatogram in higher mz_7084;…	0.333	393.13	C9H11NO4	Tyrosine and derivatives	c1cc(c(cc1C[C@@H](C(=O)O)N)O)O	430	81.1	88	80.9	50	3.82	Lx-3_NRG_neg	393.14764:3216 394.15099:832 395.15435:0	393.16769:112	10	32	10	2062	2674	3216	19	8	2	12.6302	577.697	8.54248	587-45-1
.	1-behenoylglycerol	LC-MS_Pos	0	0	0	74440.3	91137.6	79655	0	0	0	0	0	0	.	.	.	.	.	.	.	.	.	.	.	.	.	.	.	.	.	.	.	.	.	.	.	.	.	.	.	.	.	.	.	.	.	.	.
.	1,4,7-Trioxa-10-azacyclododecane	GC	0	240146	0	0	0	0	0	0	0	0	0	0	.	.	.	.	.	.	.	.	.	.	.	.	.	.	.	.	.	.	.	.	.	.	.	.	.	.	.	.	.	.	.	.	.	.	.
C00302	DL-Glutamic acid	LC-MS_hpm_Neg	0	0	0	0	0	0	0	0	0	54095.3	85779.5	96507.9	.	.	.	1.582	146.045	L-Glutamic acid	[M-H]-	.	0.111	146.046	C5H9NO4	Glutamic acid and derivatives	C(CC(=O)O)C(C(=O)O)N	430	94.6	89.1	92.3	100	286.61	Hd-1_NRG_neg	146.04483:52322 147.04818:12027 148.05154:1532	102.05962:168 104.06146:56 128.04286:343 146.04971:697	52322	51078	58885	72049	93747	91542	91230	95575	102719	4194.56	11941.7	5801.29	19285-83-7
.	Ethyl beta-carboline-3-carboxylate	LC-MS_Pos	0	0	0	566.375	234898	83.6458	0	0	0	0	0	0	.	.	.	.	.	.	.	.	.	.	.	.	.	.	.	.	.	.	.	.	.	.	.	.	.	.	.	.	.	.	.	.	.	.	.
C06991	Etodolac	LC-MS_hpm_Neg	0	0	0	0	0	0	0	0	0	91356.7	57907.4	84702.5	.	.	.	15.326	242.142	Etodolac	[M-H-CO2]-	similar chromatogram in higher mz_5586; similar chromatogram in higher mz_3323	1	242.155	C17H21NO3	Indolyl carboxylic acids and derivatives	CCc1cccc2c3CCOC(CC)(CC(=O)O)c3[nH]c12	430	81.7	68.8	77.6	100	36.94	Hd-3_NRG_neg	242.14217:92365 243.14552:17513 244.14888:3559	100.0788:22 141.08279:10 161.10309:20 167.0952:29 170.15991:2968 172.16728:39 198.16011:190 212.17551:24 242.14777:7547	91162	90543	92365	61570	55109	57044	87688	84552	81867	926.318	3315.61	2913.12	110078-46-1
C08320	Tetracosanoic acid	LC-MS_Neg LC-MS_hpm_Neg	0	0	0	0	0	0	1629.31	4508.25	3759.71	61323.1	65144.1	96852.1	566.555	1042.56	253.528	21.938	367.359	Lignoceric acid	[M-H]-	found in higher mz's MsMs_4594; found in higher mz's MsMs_4542; found in higher mz's MsMs_4559; found in higher mz's MsMs_4496	0.556	367.358	C24H48O2	Very long-chain fatty acids	CCCCCCCCCCCCCCCCCCCCCCCC(O)=O	430	80.2	77.1	70.6	50	645.65	xyl-3_NRG_neg	367.35641:98138 368.35976:34283 369.36312:6428	80.96692:10 86.06159:15 91.756:8 96.95895:112 138.06769:25 192.12402:64 206.99673:55 253.25157:21 269.01129:84 285.04645:258 297.26425:55 313.25607:448 314.26117:292 325.09525:63 331.26028:1499 332.26813:1182 338.33951:47 339.29306:193 364.27579:367 365.26248:846 365.31104:431 365.32721:322 367.25607:1496 367.33994:16882 367.36157:22490	94432	48992	40545	90754	54861	49817	101945	90473	98138	28982.6	22322.1	5842.88	557-59-5
.	Tetradecane	GC	0	232169	0	0	0	0	0	0	0	0	0	0	.	.	.	.	.	.	.	.	.	.	.	.	.	.	.	.	.	.	.	.	.	.	.	.	.	.	.	.	.	.	.	.	.	.	.
.	Pentane, 2,2,4-trimethyl-	GC	0	0	231901	0	0	0	0	0	0	0	0	0	.	.	.	.	.	.	.	.	.	.	.	.	.	.	.	.	.	.	.	.	.	.	.	.	.	.	.	.	.	.	.	.	.	.	.
.	Tetrahydro-5-oxofuran-2,3-dicarboxylic acid	LC-MS_hpm_Neg	0	0	0	0	0	0	0	0	0	65145.6	9047.15	156732	.	.	.	10.922	173.01	DL-Isocitric acid lactone	[M-H]-	.	0.333	173.009	C6H6O6	Tricarboxylic acids and derivatives	C1C(C(C(=O)O)OC1=O)C(=O)O	430	93.4	93.3	91.2	80	61.16	Hd-2_NRG_neg	173.01192:61575 174.01527:9573 175.01863:1300	85.03242:192 101.02696:83 111.01048:1198 155.0004:579 165.11021:21 173.01262:3676	61123	61575	72739	9016	9272	8853	139963	136655	193577	6579.62	211.343	31952	.
.	1-Hexadecanoyl-2-(9Z-octadecenoyl)-sn-glycero-3-phospho-(1'-myo-inositol)	LC-MS_Neg LC-MS_hpm_Neg	0	0	0	0	0	0	390.812	33063	5834.4	775.583	183426	635.146	157.054	6926.33	3846.84	22.575	835.534	1-Hexadecanoyl-2-(9Z-octadecenoyl)-sn-glycero-3-phospho-(1'-myo-inositol)	[M-H]-	.	0.222	835.534	C43H81O13P	Phosphatidylinositols	CCCCCCCCCCCCCCCC(=O)OC[C@H](COP(O)(=O)O[C@H]1C(O)C(O)C(O)[C@@H](O)C1O)OC(=O)CCCCCCC\C=C/CCCCCCCC	430	95.9	93.2	95.8	93.8	5903.57	Lx-2_NRG_neg	835.52881:148263 836.53216:118357 837.53552:27677	73.03018:23 78.95634:985 98.88389:18 139.00517:20 145.05067:25 152.98834:2771 152.99359:2766 164.06049:15 205.98958:1 213.07938:8 222.30283:64 223.00421:2608 241.00938:9330 242.01405:1026 243.01422:238 254.42903:114 255.23346:9414 256.23343:2737 259.01559:1355 259.0224:1393 271.19098:19 281.24765:11779 282.25464:2851 283.25626:453 286.04019:71 294.28964:18 297.04443:1553 315.06165:320 349.0361:28…	756	942	629	172709	148263	229307	921	715	269	157.181	41571.2	333.089	.
C03546	1D-myo-inositol 4-phosphate	LC-MS_hpm_Neg	0	0	0	0	0	0	0	0	0	37035.2	88901	96857.7	.	.	.	5.48	259.024	D-myo-Inositol-4-phosphate	[M-H]-	found in higher mz's MsMs_7409; found in higher mz's MsMs_7370; adduct linked to 7406_[2M-H]-; found in higher mz's MsMs_7406; found in higher mz's MsMs_2473; found in higher mz's MsMs_11815	0.667	259.022	C6H13O9P	Inositol phosphates	[C@@H]1([C@@H]([C@H]([C@@H]([C@H]([C@H]1O)O)OP(=O)(O)O)O)O)O	430	92.9	83.6	93	100	64.81	Lx-1_NRG_neg	259.02411:82487 260.02746:7940 261.03082:1419	71.01288:31 78.95874:1919 96.97005:1441 161.06703:29 168.98875:184 196.17761:17 199.00699:246 209.04283:13 229.01913:33 254.05428:9 259.0235:2117	35271	35439	40396	82487	84018	100198	87505	84811	118257	2911.38	9813.61	18581.4	46495-39-0
.	Demecolcine	GC	0	220238	0	0	0	0	0	0	0	0	0	0	.	.	.	.	.	.	.	.	.	.	.	.	.	.	.	.	.	.	.	.	.	.	.	.	.	.	.	.	.	.	.	.	.	.	.
.	1-Propanol, 2,2-dimethyl-	GC	0	0	214363	0	0	0	0	0	0	0	0	0	.	.	.	.	.	.	.	.	.	.	.	.	.	.	.	.	.	.	.	.	.	.	.	.	.	.	.	.	.	.	.	.	.	.	.
C00042	Succinic acid	LC-MS_hpm_Neg	0	0	0	0	0	0	0	0	0	31817.2	113209	63206.4	.	.	.	9.794	117.02	Succinic acid	[M-H]-	similar chromatogram in higher mz_7680; similar chromatogram in higher mz_2526	0.667	117.019	C4H6O4	Dicarboxylic acids and derivatives	C(CC(=O)O)C(=O)O	430	96.1	92.9	92.9	100	224.42	Lx-2_NRG_neg	117.01974:116458 118.02309:15715 119.02645:2577	73.02869:2441 75.00689:5 99.00986:441 117.02083:3750	17521	15131	62800	116615	116458	106554	83651	102852	3117	26858.7	5764.2	52917.2	110-15-6
C00389	Quercetin	LC-MS_hpm_Neg	0	0	0	0	0	0	0	0	0	23008.7	156386	28497.7	.	.	.	0.565	301.026	Quercetin	[M-H]-	found in higher mz's MsMs_9560; found in higher mz's MsMs_9313; found in higher mz's MsMs_6025; found in higher mz's MsMs_5996; found in higher mz's MsMs_3296; found in higher mz's MsMs_7089; found in higher mz's MsMs_8738; found in higher mz's MsMs_11540	0.556	301.035	C15H10O7	Flavonols	O=C1C(O)=C(OC2=CC(O)=CC(O)=C12)C=3C=CC(O)=C(O)C=3	430	84.1	67.9	83.8	100	76.06	Hd-3_NRG_neg	301.02591:23272 302.02926:14752 303.03262:17004	157.04002:307 159.01851:1529 161.02014:244 173.02902:43 174.99904:1 178.04652:27 202.03104:0 215.04245:21 242.01971:15 298.20749:29 300.02133:106 301.00012:702 301.03439:3889	23730	22024	23272	157193	151161	160804	25400	27232	32861	882.959	4872	3888.14	117-39-5
C00896	Tosyl-L-lysine chloromethyl ketone	LC-MS_Pos	0	0	0	30927.1	171560	2356.83	0	0	0	0	0	0	.	.	.	.	.	.	.	.	.	.	.	.	.	.	.	.	.	.	.	.	.	.	.	.	.	.	.	.	.	.	.	.	.	.	16121-02-1
C00002	Adenosine-5'-triphosphate	LC-MS_hpm_Neg	0	0	0	0	0	0	0	0	0	4084.6	11184	189266	.	.	.	15.952	505.989	Adenosine 5`-triphosphate	[M-H]-	found in higher mz's MsMs_12657; found in higher mz's MsMs_10234	0.333	505.988	C10H16N5O13P3	Purine ribonucleoside triphosphates	C1=NC2=C(C(=N1)N)N=CN2[C@H]3[C@@H]([C@@H]([C@H](O3)COP(=O)(O)OP(=O)(O)OP(=O)(O)O)O)O	430	93.6	88.6	88.6	100	1198.97	xyl-2_NRG_neg	505.98648:163315 506.98983:56322 507.99319:10212	78.95801:4123 99.00648:26 134.04475:1977 158.92554:17538 166.0885:11 174.97986:631 176.93086:1729 209.11151:5 223.03629:4 236.97726:22 238.89111:1160 251.0813:11 272.94461:1926 272.96793:2025 325.01859:11 328.04111:527 346.05243:106 370.19949:11 407.58917:23 408.00818:3567 409.00671:401 426.00522:845 426.01978:1108 488.00391:185 503.20947:14 505.6347:31 505.99023:23919	4204	3885	4166	12061	11554	9937	166050	163315	238434	174.172	1109.38	42602.5	1259312-93-0
C00898	L(+)-Tartaric acid	LC-MS_hpm_Neg	0	0	0	0	0	0	0	0	0	19081.8	20069.3	158986	.	.	.	10.049	149.008	Tartaric acid	[M-H]-	.	0.111	149.009	C4H6O6	Sugar acids and derivatives	[C@@H]([C@H](C(=O)O)O)(C(=O)O)O	430	86.5	82.6	86.7	57.1	690.71	xyl-3_NRG_neg	149.00819:193526 150.01154:11529 151.0149:5173	72.99133:227 87.00677:336 87.04496:224 101.02988:113 103.00301:172 125.00076:56 142.08171:56 147.02856:243 149.01033:3271	7195	6163	43888	24149	18184	17875	140913	142517	193526	21489.2	3536.65	29923.9	134865-37-5
.	L-Ascorbic acid, 6-octadecanoate	GC	0	188310	0	0	0	0	0	0	0	0	0	0	.	.	.	.	.	.	.	.	.	.	.	.	.	.	.	.	.	.	.	.	.	.	.	.	.	.	.	.	.	.	.	.	.	.	.
C00311	Isocitric acid	LC-MS_Neg LC-MS_hpm_Neg	0	0	0	0	0	0	27103.9	396.292	20310.4	52993.4	20707.3	66660.3	4703.76	257.736	3627.89	20.879	191.019	Isocitric acid	[M-H]-	.	0.222	191.02	C6H8O7	Tricarboxylic acids and derivatives	C(C(C(C(=O)O)O)C(=O)O)C(=O)O	430	83.6	71.9	88.5	60	3.4	xyl-3_NRG_neg	191.01906:76327 192.02241:4926 193.02577:1846	87.00711:112 109.01818:56 111.00946:280 166.15872:56 173.01291:171 190.42609:115 191.02065:638	47832	54754	56395	24204	20353	17565	62468	61186	76327	4544.79	3333.74	8396.47	320-77-4
.	Erlose	LC-MS_hpm_Neg	0	0	0	0	0	0	0	0	0	57002.9	19082.1	109078	.	.	.	0.741	1007.31	Erlose	[2M-H]-	.	0.111	1007.33	C18H32O16	Oligosaccharides	C([C@@H]1[C@H]([C@@H]([C@H]([C@H](O1)O[C@@H]1[C@@H](CO)O[C@@H]([C@@H]([C@H]1O)O)O[C@@]1(CO)[C@H]([C@@H]([C@@H](CO)O1)O)O)O)O)O)O	430	83.8	76	81.6	75	105.65	Lx-1_NRG_neg	1007.31378:23997 1008.31713:27880 1009.32049:10027	113.02538:49 161.05908:139 179.05315:138 243.02769:35 263.07983:1 323.08707:1190 323.09467:1224 324.10272:183 325.10727:22 340.07022:6 439.12689:40 493.03937:17 503.16107:8816 504.16846:2305 505.1546:591 597.15161:19 623.01978:24 649.20624:20 655.18298:29 667.19305:27 672.19739:54 673.18951:60 766.55157:6 984.67853:10 991.29822:845 992.31171:372 1002.17169:98 1004.11639:47 1005.7049:73 1006.7168:…	55933	56397	58679	23997	17518	15731	107267	120178	99787	1469.99	4349.45	10315.5	.
C00123	Leucine	LC-MS_hpm_Neg	0	0	0	0	0	0	0	0	0	96710.7	20959.5	65802.2	.	.	.	0.983	130.088	leucine	[M-H]-	similar chromatogram in higher mz_6216; found in higher mz's MsMs_3439; similar chromatogram in higher mz_2985; similar chromatogram in higher mz_3478; similar chromatogram in higher mz_3527; found in higher mz's MsMs_6278; found in higher mz's MsMs_6247; found in higher mz's MsMs_6216; found in higher mz's MsMs_3478; found in higher mz's MsMs_2985; found in higher mz's MsMs_2639; similar chromat…	1	130.087	C6H13NO2	Leucine and derivatives	CC(C)C[C@@H](C(=O)O)N	430	86.8	88	83.4	50	363.5	xyl-3_NRG_neg	130.08734:63987 131.09069:4620 132.09405:384	74.9677:7 102.92127:10 121.03053:7 130.09207:3350	90819	96673	102640	19941	21512	21425	64151	69268	63987	5910.97	883.026	3002.84	112245-13-3
C13846	Octadecanamide	LC-MS_hpm_Neg	0	0	0	0	0	0	0	0	0	65981.8	51937.7	63811.4	.	.	.	22.215	282.282	Stearamide	[M-H]-	found in higher mz's MsMs_6242; found in higher mz's MsMs_6133	1	282.28	C18H37NO	Carboximidic acids	CCCCCCCCCCCCCCCCCC(O)=N	430	81.3	72.6	73.9	66.7	95.45	xyl-3_NRG_neg	282.28195:75913 283.2853:35435 284.28866:7132	71.01099:13 88.05338:2 93.03595:34 99.08078:221 126.12929:21 153.0948:16 153.12799:342 209.14322:34 214.18054:107 222.02873:11 236.11423:6 238.21844:90 264.24759:47 270.20065:26 282.20609:44 282.28198:10630	67556	63468	66922	54173	55033	46607	49490	66031	75913	2200.16	4636.31	13350.6	124-26-5
.	DL-Norleucine	GC	0	180363	0	0	0	0	0	0	0	0	0	0	.	.	.	.	.	.	.	.	.	.	.	.	.	.	.	.	.	.	.	.	.	.	.	.	.	.	.	.	.	.	.	.	.	.	.
C08469	Aristolochic acid	GC	176645	0	0	0	0	0	0	0	0	0	0	0	.	.	.	.	.	.	.	.	.	.	.	.	.	.	.	.	.	.	.	.	.	.	.	.	.	.	.	.	.	.	.	.	.	.	10190-99-5
.	2-Undecenoic acid	GC	0	173924	0	0	0	0	0	0	0	0	0	0	.	.	.	.	.	.	.	.	.	.	.	.	.	.	.	.	.	.	.	.	.	.	.	.	.	.	.	.	.	.	.	.	.	.	.
C01905	D-Asparagine	LC-MS_hpm_Neg	0	0	0	0	0	0	0	0	0	119058	7166.19	42848.1	.	.	.	0.693	131.046	D-Asparagine	[M-H]-	found in higher mz's MsMs_9159; found in higher mz's MsMs_9146; found in higher mz's MsMs_8939; found in higher mz's MsMs_8173; found in higher mz's MsMs_7912; found in higher mz's MsMs_3462; found in higher mz's MsMs_3427; found in higher mz's MsMs_2924; found in higher mz's MsMs_2587; found in higher mz's MsMs_4528; found in higher mz's MsMs_2775; found in higher mz's MsMs_2271; found in higher…	1	131.046	C4H8N2O3	Asparagine and derivatives	C([C@H](C(=O)O)N)C(=N)O	430	92.4	82.5	92.1	100	182.12	Hd-3_NRG_neg	131.04633:119709 132.04968:13611 133.05304:3005	70.03108:304 72.00925:301 87.05675:21 95.02397:220 113.03791:1312 114.02001:1321 118.05379:252 119.05585:57 128.05574:264 131.04721:3297	105728	131736	119709	6428	6901	8169	45375	38890	44279	13015.9	900.035	3471.15	2058-58-4
.	Octadecane, 2,2,4,15,17,17-hexamethyl-7,12-bis(3,5,5-trimethylhexyl)-	GC	0	168886	0	0	0	0	0	0	0	0	0	0	.	.	.	.	.	.	.	.	.	.	.	.	.	.	.	.	.	.	.	.	.	.	.	.	.	.	.	.	.	.	.	.	.	.	.
.	Heptadecanoic acid	LC-MS_Neg LC-MS_hpm_Neg	0	0	0	0	0	0	36956.9	23903.8	33655.2	23042.3	23274.9	26021.5	2504.38	3379.05	1225	20.876	269.25	Heptadecanoic acid	[M-H]-	.	1	269.25	C17H34O2	LINKS: 506-12-7:CAS; KEMQGTRYUADPNZ-UHFFFAOYSA-N:INCHIKEY	C(C(C(C(C(C(C(C(C(C(C(C(C(C(C(C(C(=O)O[H])([H])[H])([H])[H])([H])[H])([H])[H])([H])[H])([H])[H])([H])[H])([H])[H])([H])[H])([H])[H])([H])[H])([H])[H])([H])[H])([H])[H])([H])[H])([H])([H])[H]	430	84	83.4	77.8	50	93.16	xyl-2_NRG_neg	269.24988:25090 270.25323:10285 271.25659:1800	87.04352:93 96.9586:24 111.0818:19 125.09223:228 158.11906:134 194.91788:9 197.17886:55 265.14944:110 269.24719:5818	22898	20596	25633	22573	23401	23850	26961	25090	26013	2521.58	647.779	935.373	.
.	D-Saccharic acid	LC-MS_hpm_Neg	0	0	0	0	0	0	0	0	0	1595.6	54924.5	106885	.	.	.	9.803	209.03	D-Saccharic acid	[M-H]-	.	0.333	209.03	C6H10O8	Glucuronic acid derivatives	O=C(O)C(O)C(O)C(O)C(O)C(=O)O	430	93.7	86.4	92	100	235.24	xyl-2_NRG_neg	209.0318:145245 210.03515:23677 211.03851:6680	71.01139:302 72.9912:109 85.02335:812 85.02856:812 100.98576:24 118.99706:126 129.01718:130 133.01747:164 141.01518:20 147.02328:210 159.02901:56 165.04259:400 170.11122:9 177.02872:17 191.01187:1386 191.01967:1446 192.02374:96 204.39888:25 206.05904:27 208.38354:144 209.02997:8114	236	169	4381	19451	69914	75409	164087	145245	11325	2412.62	30843.3	83292.5	.
C00879	Galactaric acid	LC-MS_hpm_Neg	0	0	0	0	0	0	0	0	0	54791.3	29163.4	79054.7	.	.	.	16.158	191.019	Mucic acid	[M-H-H2O]-	.	0.333	191.02	C6H10O8	Glucuronic acid derivatives	[C@H]([C@H]([C@@H](C(=O)O)O)O)([C@H](C(=O)O)O)O	430	83.8	73.8	79.8	75	5.62	Lx-2_NRG_neg	191.02281:27569 192.02616:2142 193.02952:612	85.02888:56 111.00486:112 185.10904:56 191.02058:392	51102	49691	63581	30763	27569	29158	71726	75261	90177	7644.91	1597.13	9793.09	526-99-8
.	5-Hydroxyvalproic acid	LC-MS_hpm_Neg	0	0	0	0	0	0	0	0	0	58852.3	41516	60663.8	.	.	.	11.957	141.093	5-Hydroxyvalproic acid	[M-H-H2O]-	found in higher mz's MsMs_746; found in higher mz's MsMs_635	1	141.092	C8H16O3	Hydroxy fatty acids	CCCC(CCCO)C(=O)O	430	85.7	87.4	83.1	42.9	30.38	Hd-1_NRG_neg	141.09309:58592 142.09644:5861 143.0998:504	85.06639:28 113.10845:63 141.09438:459	58592	59943	58023	43787	41115	39646	59511	60770	61711	986.272	2099.7	1103.76	.
.	Ambrosin	GC	0	0	159218	0	0	0	0	0	0	0	0	0	.	.	.	.	.	.	.	.	.	.	.	.	.	.	.	.	.	.	.	.	.	.	.	.	.	.	.	.	.	.	.	.	.	.	.
C00026	2-Oxoglutaric acid	LC-MS_hpm_Neg	0	0	0	0	0	0	0	0	0	66749.5	18476.5	73430.8	.	.	.	10.629	145.014	2-Oxopentanedioic acid	[M-H]-	.	0.444	145.014	C5H6O5	Gamma-keto acids and derivatives	C(CC(=O)O)C(=O)C(=O)O	430	92.9	86.8	88	100	26.12	xyl-3_NRG_neg	145.01393:81125 146.01728:6796 147.02064:2107	87.04367:149 101.02142:1019 114.09383:38 145.00574:2798 145.01593:2798	61949	66436	71863	19626	16766	19038	70377	68791	81125	4964.32	1510.47	6710.13	17091-15-5
.	4-(para-Chlorophenyl)-4-hydroxypiperidine	GC	0	158311	0	0	0	0	0	0	0	0	0	0	.	.	.	.	.	.	.	.	.	.	.	.	.	.	.	.	.	.	.	.	.	.	.	.	.	.	.	.	.	.	.	.	.	.	.
.	(E)-7-[5-Hydroxy-2-[(E)-3-hydroxyoct-1-enyl]-3-oxocyclopentyl]hept-5-enoic acid	LC-MS_hpm_Neg	0	0	0	0	0	0	0	0	0	11399.3	141443	3709.83	.	.	.	6.716	233.119	5-trans-Prostaglandin D2	[M-H-C6H14O2]-	found in higher mz's MsMs_2764; found in higher mz's MsMs_2747	1	233.118	C20H32O5	Prostaglandins and related compounds	CCCCCC(/C=C/C1C(C/C=C/CCCC(=O)O)C(CC1=O)O)O	430	81.9	59.8	78.7	100	99.47	Lx-3_NRG_neg	233.11789:138143 234.12124:30370 235.1246:2675	74.99175:12 83.0523:200 106.04017:68 117.07217:11 121.06124:482 121.06745:482 133.06606:280 135.08455:145 143.05209:59 146.09344:78 148.01398:38 149.06165:1845 151.07611:1656 157.10686:11 161.05019:14 163.07712:315 185.06384:98 185.10034:286 187.11261:341 189.13188:151 191.10539:200 199.07399:275 200.08701:682 201.09058:89 203.11128:1075 205.08751:23 206.12582:49 208.98093:9 213.09634:194 215.112…	10990	10766	12442	146815	139370	138143	3042	3382	4705	910.105	4693.12	878.199	.
.	Octadecanoic acid, 4-hydroxybutyl ester	GC	0	155840	0	0	0	0	0	0	0	0	0	0	.	.	.	.	.	.	.	.	.	.	.	.	.	.	.	.	.	.	.	.	.	.	.	.	.	.	.	.	.	.	.	.	.	.	.
.	Nialamide	LC-MS_Pos	0	0	0	50759.3	55980.9	48793.5	0	0	0	0	0	0	.	.	.	.	.	.	.	.	.	.	.	.	.	.	.	.	.	.	.	.	.	.	.	.	.	.	.	.	.	.	.	.	.	.	.
C14461	3-Hydroxybenzo(a)pyrene	LC-MS_hpm_Neg	0	0	0	0	0	0	0	0	0	28283.5	72138.4	52640.7	.	.	.	1.967	267.071	3-hydroxybenzo(a)pyrene	[M-H]-	found in higher mz's MsMs_7351	0.667	267.082	C20H12O	LINKS: 13345-21-6:CAS; 24121:CHEMSPIDER; SPUUWWRWIAEPDB-UHFFFAOYSA-N:INCHIKEY; C14461:KEGG; CID:25890:PUBCHEM	Oc5ccc3ccc2c1ccccc1cc4c2c3c5cc4	430	89.7	84.4	83.5	100	199.32	xyl-1_NRG_neg	267.07278:50403 268.07613:7040 269.07949:2126	69.03246:12 87.00993:89 113.02335:74 114.03703:36 230.05202:12 238.08301:7 249.06401:168 265.06009:29 267.07471:5007	25946	25303	33602	65981	66172	84262	50403	44827	62692	4617.51	10500	9139.89	13345-21-6
.	6-Sialyl-N-acetyllactosamine	LC-MS_Pos	0	0	0	62198.4	32039.7	56396.3	0	0	0	0	0	0	.	.	.	.	.	.	.	.	.	.	.	.	.	.	.	.	.	.	.	.	.	.	.	.	.	.	.	.	.	.	.	.	.	.	.
C10041	Fisetin	LC-MS_hpm_Neg	0	0	0	0	0	0	0	0	0	52464.5	47763.5	49721.5	.	.	.	20.172	285.048	Fisetin	[M-H]-	found in higher mz's MsMs_4604; found in higher mz's MsMs_4797; found in higher mz's MsMs_4738; found in higher mz's MsMs_4641	1	285.041	C15H10O6	Flavonols	OC1=CC2=C(C=C1)C(=O)C(O)=C(O2)C1=CC(O)=C(O)C=C1	430	81.4	65.9	84.8	66.7	155.09	Lx-3_NRG_neg	285.04367:51652 286.04702:25537 287.05038:14188	74.98683:175 74.98928:171 132.97978:24 135.05667:41 137.00589:485 138.0106:62 142.12003:18 149.00653:120 182.12238:11 194.99648:183 204.97844:24 206.99823:477 208.00064:85 211.02242:266 213.19534:161 257.07748:74 266.20538:0 268.20123:0 269.01324:273 272.22229:57 274.08395:22 276.09732:0 283.23547:694 283.25922:411 284.25073:28 284.26501:57 285.04376:6105	50813	51608	54972	47339	44300	51652	57679	44287	47199	2207.54	3694.39	7043.38	345909-34-4
.	2H-1-Benzopyran-2-one, 7-(ethylamino)-4-methyl-	LC-MS_Pos	0	0	0	63000.3	46942.6	37972.2	0	0	0	0	0	0	.	.	.	.	.	.	.	.	.	.	.	.	.	.	.	.	.	.	.	.	.	.	.	.	.	.	.	.	.	.	.	.	.	.	.
.	Datiscetin-3-O-rutinoside	LC-MS_Pos	0	0	0	103.375	147088	9.6875	0	0	0	0	0	0	.	.	.	.	.	.	.	.	.	.	.	.	.	.	.	.	.	.	.	.	.	.	.	.	.	.	.	.	.	.	.	.	.	.	.
C00079	Phenylalanine	LC-MS_hpm_Neg	0	0	0	0	0	0	0	0	0	100836	19849.1	25017.2	.	.	.	1.614	164.072	L-Phenylalanine	[M-H]-	.	0.556	164.072	C9H11NO2	LINKS: 63-91-2:CAS; 58095:CHEBI; 5910:CHEMSPIDER; COLNVLDHVKWLRT-QMMMGPOBSA-N:INCHIKEY; C00079:KEGG; CID:6140:PUBCHEM	c1ccc(cc1)C[C@@H](C(=O)O)N	430	94.8	89.7	92.2	100	500	Hd-1_NRG_neg	164.07217:98586 165.07552:17404 166.07888:1821	72.01035:281 91.05659:77 102.05819:185 128.04765:71 147.05276:1605 156.10597:40 164.07617:5959	98586	94178	109744	22392	18000	19155	24268	26925	23859	8023.31	2276.7	1664.48	149597-92-2
.	Ethyl glucuronide	LC-MS_hpm_Neg	0	0	0	0	0	0	0	0	0	46716.7	45449.6	51431.6	.	.	.	1.915	267.071	Ethyl .beta.-D-Glucuronide	[M+HCO2]-	.	0.333	267.072	C8H14O7	O-glucuronides	CCO[C@H]1[C@@H]([C@H]([C@@H]([C@@H](C(=O)O)O1)O)O)O	430	89.2	76.5	86.7	100	425.72	Hd-3_NRG_neg	267.07074:49532 268.07409:9799 269.07745:2577	75.00655:167 75.009:167 85.03229:389 87.00778:240 99.01097:131 103.01282:54 112.02094:41 113.02864:436 129.02847:45 166.9725:11 235.92325:6 249.05989:288 249.06879:288 265.06287:132 267.0752:6148	43733	46885	49532	51937	39571	44840	48133	44826	61335	2902.85	6205.4	8734.48	.
.	Halcinonide	LC-MS_Pos	0	0	0	36850.4	46796.1	59085.6	0	0	0	0	0	0	.	.	.	.	.	.	.	.	.	.	.	.	.	.	.	.	.	.	.	.	.	.	.	.	.	.	.	.	.	.	.	.	.	.	.
C08459	9-Octadecynoic acid	LC-MS_Neg	0	0	0	0	0	0	15943.6	57801.2	65670.9	0	0	0	6330.82	6874.94	9775.88	.	.	.	.	.	.	.	.	.	.	.	.	.	.	.	.	.	.	.	.	.	.	.	.	.	.	.	.	.	.	.	506-24-1
.	Tributyl borate	GC	0	138360	0	0	0	0	0	0	0	0	0	0	.	.	.	.	.	.	.	.	.	.	.	.	.	.	.	.	.	.	.	.	.	.	.	.	.	.	.	.	.	.	.	.	.	.	.
.	4-Thiepanone, 5-hydroxy-3,3,6,6-tetramethyl-	GC	0	138360	0	0	0	0	0	0	0	0	0	0	.	.	.	.	.	.	.	.	.	.	.	.	.	.	.	.	.	.	.	.	.	.	.	.	.	.	.	.	.	.	.	.	.	.	.
.	2'-Chloro-2-hydroxy-5-methylbenzophenone	LC-MS_hpm_Neg	0	0	0	0	0	0	0	0	0	8233.71	52952.9	76859	.	.	.	2.385	245.047	2'-Chloro-2-hydroxy-5-methylbenzophenone	[M-H]-	found in higher mz's MsMs_5899	0.556	245.038	C14H11ClO2	Benzophenones	Cc1ccc(c(c1)C(=O)c1ccccc1Cl)O	430	80.8	73.7	81	50	196.3	Lx-3_NRG_neg	245.04378:59204 246.04713:3245 247.05049:2142	79.95414:167 82.96185:8 96.95917:447 141.02449:38 150.98715:71 152.99709:752 171.00461:71 191.05026:12 238.98882:10 241.04881:44 242.9724:18 245.03839:4326	7899	7465	9336	42955	56699	59204	57267	69003	104307	979.374	8748.55	24484.2	.
.	Heptadecane, 9-hexyl-	GC	0	22523.2	114520	0	0	0	0	0	0	0	0	0	.	.	.	.	.	.	.	.	.	.	.	.	.	.	.	.	.	.	.	.	.	.	.	.	.	.	.	.	.	.	.	.	.	.	.
C03114	5,6-Dimethylbenzimidazole	LC-MS_hpm_Neg	0	0	0	0	0	0	0	0	0	43102.4	49693.7	42392.1	.	.	.	9.131	145.088	5,6-Dimethylbenzimidazole	[M-H]-	.	1	145.078	C9H10N2	Benzimidazoles	Cc1cc2c(cc1C)[nH]cn2	430	80.9	64	75	100	35.72	Lx-3_NRG_neg	145.08763:49436 146.09098:5228 147.09434:234	73.02996:729 109.06524:10 131.04269:14 144.07298:54 145.08453:2078	42272	42548	44488	51124	48521	49436	42076	43372	41728	1207.52	1320.56	866.625	582-60-5
.	5-Hydroxymethyl-2-furancarboxylic acid	LC-MS_hpm_Neg	0	0	0	0	0	0	0	0	0	42395	43421.3	45792.1	.	.	.	23.398	141.018	5-Hydroxymethyl-2-furancarboxylic acid	[M-H]-	found in higher mz's MsMs_625	1	141.019	C6H6O4	Furoic acids	c1cc(C(=O)O)oc1CO	430	86.4	88	82.1	50	23.75	Lx-3_NRG_neg	141.0182:43833 142.02155:1838 143.02491:547	135.08958:7 141.0184:1320	41212	43187	42785	43189	43242	43833	45766	45060	46549	1043.72	357.685	744.768	.
.	N-Oleoyl isoleucine	LC-MS_hpm_Neg	0	0	0	0	0	0	0	0	0	46580.2	39229.4	42859.8	.	.	.	22.572	394.339	N-Oleyl-Isoleucine	[M-H]-	found in higher mz's MsMs_5191	1	394.333	C24H45NO3	Isoleucine and derivatives	CCCCCCCC/C=C\CCCCCCCC(=O)N[C@@H]([C@@H](C)CC)C(=O)O	430	82.4	63.9	75	100	566.65	Hd-2_NRG_neg	394.33331:46185 395.33666:26466 396.34002:5448	97.96198:8 265.7897:12 291.23849:9 293.26306:55 311.32132:53 322.30017:20 331.27933:0 333.27341:122 375.31348:9 376.32321:938 377.33978:216 390.086:139 393.29306:1 394.34628:7699	49584	46185	43971	36157	40852	40679	45896	38427	44256	2827.29	2662.08	3925.24	.
.	PI(18:1(9Z)/18:1(9Z))	LC-MS_hpm_Neg	0	0	0	0	0	0	0	0	0	452.021	124600	613.417	.	.	.	22.693	861.547	1,2-Di-(9Z-octadecenoyl)-sn-glycero-3-phospho-(1'-myo-inositol)	[M-H]-	.	0.333	861.55	C45H83O13P	Phosphatidylinositols	CCCCCCCC\C=C/CCCCCCCC(=O)OC[C@H](COP(O)(=O)O[C@H]1C(O)C(O)C(O)[C@@H](O)C1O)OC(=O)CCCCCCC\C=C/CCCCCCCC	430	83.9	81.1	77.6	57.1	3398.69	Lx-1_NRG_neg	861.547:110518 862.55035:73945 863.55371:27107	78.9593:731 78.96684:731 95.15697:10 109.07172:21 152.99559:2813 162.24513:10 222.99576:2696 224.00233:389 240.267:127 241.01147:9298 242.01834:811 259.02676:943 279.23648:7907 280.24222:1911 281.2663:302 283.26547:8936 284.26175:2001 288.48248:10 297.03189:1364 299.03738:51 315.05618:535 373.31998:10 415.24359:486 419.26001:3752 420.27222:883 437.28824:290 563.24603:24 577.27826:702 581.29047:17…	316	238	802	110518	110005	153276	708	669	464	305.526	24835.7	130.694	.
.	7-Hydroxy-2-acetamidofluorene	LC-MS_Neg	0	0	0	0	0	0	342.042	124765	29.3958	0	0	0	104.586	19094.5	4.03952	.	.	.	.	.	.	.	.	.	.	.	.	.	.	.	.	.	.	.	.	.	.	.	.	.	.	.	.	.	.	.	.
.	D-Mannose 1-phosphate	LC-MS_hpm_Neg	0	0	0	0	0	0	0	0	0	2392.02	57055.9	65259.4	.	.	.	5.123	259.023	Mannose 1-phosphate	[M-H]-	.	0.111	259.022	C6H13O9P	Monosaccharide phosphates	C([C@@H]1[C@H]([C@@H]([C@@H](C(O1)OP(=O)(O)O)O)O)O)O	430	90.4	89.4	91.4	62.5	1.21	Lx-3_NRG_neg	259.0228:65604 260.02615:8312 261.02951:2142	71.01533:56 78.95885:1377 81.73597:123 96.96745:542 166.08066:56 168.99109:112 197.06299:56 253.04826:56 256.9975:112 259.01309:230 259.02219:1140	1525	1585	4066	52457	53108	65604	58418	56706	80653	1450.18	7409.65	13359.1	.
.	Val-val	LC-MS_hpm_Neg	0	0	0	0	0	0	0	0	0	23582	68057	25561.7	.	.	.	14.297	215.129	Val-Val	[M-H]-	.	0.667	215.14	C10H20N2O3	Dipeptides	CC(C)[C@@H](C(=N[C@@H](C(C)C)C(=O)O)O)N	430	89.1	91.9	86.4	66.7	18.57	xyl-2_NRG_neg	215.13103:26181 216.13438:5293 217.13774:0	73.02997:0 171.14787:79 192.95445:13 208.06226:8 215.12933:1381	24232	26876	19637	69747	67674	66750	27085	26181	23419	3663.1	1534.6	1909.59	.
C02678	Dodecanedioic acid	LC-MS_Neg LC-MS_hpm_Neg	0	0	0	0	0	0	2157.77	2497.21	2120.83	37081.1	34177.8	34655.6	15.9591	161.527	94.4465	15.928	229.144	Dodecanedioic acid	[M-H]-	similar chromatogram in higher mz_6733; similar chromatogram in higher mz_12504	0.667	229.144	C12H22O4	Medium-chain fatty acids	C(CCCCCC(=O)O)CCCCC(=O)O	430	84	79.5	75.3	66.7	27.76	xyl-3_NRG_neg	229.14439:33893 230.14774:8899 231.1511:1560	78.96011:62 87.04659:554 167.14243:37 229.14517:2490	37740	37708	35795	34990	33595	33948	36227	33847	33893	1114	725.564	1361.1	142610-44-4
.	[[(2R,3R,5R)-5-(2,4-Dioxopyrimidin-1-yl)-3,4-dihydroxyoxolan-2-yl]methoxy-hydroxyphosphoryl] phosphono hydrogen phosphate	LC-MS_hpm_Neg	0	0	0	0	0	0	0	0	0	1846.33	3112.21	107567	.	.	.	15.932	482.959	Uridine 5'-triphosphate	[M-H]-	found in higher mz's MsMs_12504	0.333	482.961	C9H15N2O15P3	Pyrimidine ribonucleoside triphosphates	O[C@@H]1C(O)[C@@H](O[C@@H]1COP(O)(=O)OP(O)(=O)OP(O)(O)=O)N1C=CC(=O)NC1=O	430	95.9	92.4	93.4	100	679.1	xyl-3_NRG_neg	482.95908:150265 483.96243:39200 484.96579:15134	78.96011:2909 109.03578:12 111.01978:602 146.98448:74 151.01099:1 158.92636:13755 176.93729:916 203.03757:17 214.02734:13 238.88957:1084 244.00211:38 262.00797:60 272.95914:1802 301.1293:13 305.03156:263 363.0484:13 384.98291:2546 402.99426:951 464.94614:339 470.64902:13 475.27512:179 482.07535:40 482.95905:18123	1745	1666	2128	3375	2986	2975	89967	82468	150265	247.01	227.488	37167.5	.
.	Diisopropylethylamine	LC-MS_Pos	0	0	0	37266.3	29484.9	45452.6	0	0	0	0	0	0	.	.	.	.	.	.	.	.	.	.	.	.	.	.	.	.	.	.	.	.	.	.	.	.	.	.	.	.	.	.	.	.	.	.	.
.	Urea, N-[5-(ethylsulfonyl)-1,3,4-thiadiazol-2-yl]-N,N'-dimethyl-	GC	70135.8	0	41650.2	0	0	0	0	0	0	0	0	0	.	.	.	.	.	.	.	.	.	.	.	.	.	.	.	.	.	.	.	.	.	.	.	.	.	.	.	.	.	.	.	.	.	.	.
.	1-Hexene, 4-methyl-	GC	0	0	110400	0	0	0	0	0	0	0	0	0	.	.	.	.	.	.	.	.	.	.	.	.	.	.	.	.	.	.	.	.	.	.	.	.	.	.	.	.	.	.	.	.	.	.	.
C04064	1D-Myo-inositol 4,5-bisphosphate	LC-MS_hpm_Neg	0	0	0	0	0	0	0	0	0	29468.9	3810.5	75380.2	.	.	.	16.167	338.99	D-myo-Inositol-4,5-diphosphate	[M-H]-	similar chromatogram in higher mz_4324; similar chromatogram in higher mz_9854; similar chromatogram in higher mz_10206; similar chromatogram in higher mz_10414; found in higher mz's MsMs_10414; found in higher mz's MsMs_9854; found in higher mz's MsMs_11287; found in higher mz's MsMs_4602	0.333	338.989	C6H14O12P2	Inositol phosphates	[C@@H]1([C@H]([C@@H]([C@H]([C@@H]([C@H]1O)OP(=O)(O)O)OP(=O)(O)O)O)O)O	430	98.2	96.8	96.8	100	191.38	xyl-1_NRG_neg	338.99011:73438 339.99346:8779 340.99682:3053	73.02852:10 78.95586:3476 87.04478:41 96.9669:754 154.08588:12 158.92596:658 165.5818:12 213.12357:9 224.00116:63 238.12424:31 241.0081:1871 251.01244:14 259.02332:242 319.24289:14 320.97791:741 338.23328:25 338.98911:9203	26671	27641	34095	4523	3612	3297	73438	58747	93955	4035.84	636.708	17684.5	93060-87-8
.	Myristyl sulfate	LC-MS_Neg LC-MS_hpm_Neg	0	0	0	0	0	0	130.917	3537.73	761.458	38886.5	29456.8	34908.6	16.0714	1037.51	273.945	20.648	293.181	Tetradecylsulfate	[M-H]-	found in higher mz's MsMs_3091	1	293.179	C14H30O4S	LINKS: 4754-44-3:CAS; 5058:CHEMSPIDER; URLJMZWTXZTZRR-UHFFFAOYSA-N:INCHIKEY; CID:5248:PUBCHEM	CCCCCCCCCCCCCCOS(O)(=O)=O	430	88.4	88.7	81.5	66.7	111.59	xyl-3_NRG_neg	293.17758:38672 294.18093:10690 295.18429:3211	79.95418:44 96.95495:3746 96.96051:3746 98.96529:171 177.99983:11 195.15695:36 198.15181:239 257.2388:19 275.19095:20 286.05801:8 292.19745:527 293.18271:8968	39487	40465	36707	30779	28188	29404	34309	31745	38672	1949.71	1296.12	3502.29	.
.	2,2'-Methylenebis(4-ethyl-6-tert-butylphenol)	LC-MS_hpm_Neg	0	0	0	0	0	0	0	0	0	49477.1	22301.3	35108.2	.	.	.	19.233	367.265	2,2'-Methylene-bis(6-tert-butyl)-4-ethylphenol	[M-H]-	similar chromatogram in higher mz_12029; similar chromatogram in higher mz_9474; similar chromatogram in higher mz_11573	1	367.264	C25H36O2	Diphenylmethanes	CCc1cc(Cc2cc(CC)cc(c2O)C(C)(C)C)c(c(c1)C(C)(C)C)O	430	83.6	79.9	81.8	50	136.12	xyl-2_NRG_neg	367.26175:38173 368.2651:19464 369.26846:5360	69.03754:43 87.04733:2591 100.07706:34 347.57465:13 358.99854:62 365.2598:80 367.24527:3121 367.26422:3675	50626	52033	45772	25009	22779	19115	33798	38173	33354	3285.06	2975.96	2663.08	.
.	L-Threo-Sphingosine	LC-MS_Pos	0	0	0	2370.06	103397	1042.38	0	0	0	0	0	0	.	.	.	.	.	.	.	.	.	.	.	.	.	.	.	.	.	.	.	.	.	.	.	.	.	.	.	.	.	.	.	.	.	.	.
.	Citrinin hydrate	LC-MS_hpm_Neg	0	0	0	0	0	0	0	0	0	8732.33	55296.1	41296.8	.	.	.	2.158	267.075	Ctrinin hydrate	[M-H]-	.	0.556	267.088	C13H16O6	LINKS: 157643-56-6:CAS; 165782:CHEMSPIDER; MBTAFMZUDOUGPS-CGKQSRJASA-N:INCHIKEY; CID:190886:PUBCHEM; C00016654:KNAPSACK	C[C@@H]1[C@H](O[C@@H](C2=C1C(=C(C(=C2O)C(=O)O)O)C)O)C	430	88.2	84.3	84.3	100	168.34	Lx-3_NRG_neg	267.07462:61834 268.07797:9643 269.08133:1736	71.0155:115 85.02793:144 89.02546:32 207.05898:34 223.08051:23 239.95036:22 249.06342:186 267.07422:4972	8034	8650	9512	40272	63782	61834	41621	36888	45381	742.421	13047.8	4256.07	.
.	Dinoterb	LC-MS_hpm_Neg	0	0	0	0	0	0	0	0	0	36035.3	33417.9	32780.6	.	.	.	19.946	239.07	Dinoterb	[M-H]-	.	1	239.067	C10H12N2O5	Dinitrophenols	[O-][N+](=O)c1cc(cc(c1O)C(C)(C)C)[N+]([O-])=O	430	80.9	60.4	73.6	100	122.44	xyl-1_NRG_neg	239.06519:34177 240.06854:11946 241.0719:1905	143.13042:37 148.03867:290 149.04678:276 153.09427:36 162.01959:156 171.12019:60 176.02583:564 176.03894:564 177.04233:268 190.02068:8 195.06207:28 202.12537:116 207.03938:855 215.18936:64 224.164:522 226.13799:20 227.14949:11 228.19737:204 230.17613:69 232.13118:4 235.18423:21 237.13214:36 239.05753:4340 239.06625:4459	36099	36041	35967	33333	33962	32959	34177	31797	32368	66.3111	507.059	1242.79	.
.	Methotrexate	GC	0	102134	0	0	0	0	0	0	0	0	0	0	.	.	.	.	.	.	.	.	.	.	.	.	.	.	.	.	.	.	.	.	.	.	.	.	.	.	.	.	.	.	.	.	.	.	.
.	Pentanal, (2,4-dinitrophenyl)hydrazone	GC	0	102134	0	0	0	0	0	0	0	0	0	0	.	.	.	.	.	.	.	.	.	.	.	.	.	.	.	.	.	.	.	.	.	.	.	.	.	.	.	.	.	.	.	.	.	.	.
.	3alpha-Hydroxy-5alpha-pregnan-20-one sulfate	LC-MS_hpm_Neg	0	0	0	0	0	0	0	0	0	35463.3	29517.3	35174.8	.	.	.	20.596	397.231	(3.beta.)-Allopregnanolone sulfate	[M-H]-	found in higher mz's MsMs_5272; found in higher mz's MsMs_5352	1	397.205	C21H34O5S	Sulfated steroids	CC(=O)[C@H]1CC[C@H]2[C@@H]3CC[C@H]4C[C@H](CC[C@]4(C)[C@H]3CC[C@]12C)OS(=O)(=O)O	430	80.1	63.8	87.8	100	228.32	xyl-2_NRG_neg	397.22272:35302 398.22607:27410 399.22943:11623	72.04388:38 79.95606:450 87.04339:15 95.95341:183 96.95986:1484 98.95763:67 112.11207:11 124.90749:13 129.45042:13 181.13721:45 293.18478:12 309.9744:61 310.32986:28 311.30786:3275 312.31485:858 331.26541:32 354.12628:17 365.25174:4 370.28119:14 391.04987:13 393.28329:71 394.33093:53 397.2233:8570	36801	33824	35765	29861	29649	29042	35045	35302	35177	1511.23	425.526	128.956	.
.	Isocitrate	LC-MS_hpm_Neg	0	0	0	0	0	0	0	0	0	27602.6	10837.8	60538.6	.	.	.	4.295	191.021	Isocitrate	[M-H]-	found in higher mz's MsMs_4713	0.333	191.02	C6H8O7	Tricarboxylic acids and derivatives	OC(C(CC(O)=O)C(O)=O)C(O)=O	430	84.1	88	71.7	50	6.36	xyl-1_NRG_neg	191.02205:55009 192.0254:5348 193.02876:894	99.93325:5 120.98399:3 191.01593:2142	27993	20253	34561	10428	10704	11381	55009	54449	72158	7161.9	489.866	10066.4	.
.	Galactose-uridine-5'-diphosphate	LC-MS_hpm_Neg	0	0	0	0	0	0	0	0	0	27832.7	4887.38	65925	.	.	.	10.015	565.055	UDP-Galactose	[M-H]-	.	0.333	565.047	C15H24N2O17P2	LINKS: 2956-16-3:CAS; 17069:CHEMSPIDER; HSCJRCZFDFQWRP-ABVWGUQPSA-N:INCHIKEY; C00052:KEGG; CID:23724458:PUBCHEM; C00007390:KNAPSACK	OCC(O1)C(O)C(O)C(O)C1OP(O)(=O)OP(O)(=O)OCC(O2)C(O)C(O)C2N(C=3)C(=O)NC(=O)C3	430	96.9	93.4	96.4	100	252.62	Hd-3_NRG_neg	565.04498:26216 566.04833:4312 567.05169:1071	78.95957:4707 96.96966:2123 111.02081:714 138.98282:437 150.98985:558 158.92963:2725 172.70433:10 186.93947:7 198.9631:10 211.00865:1205 213.01048:24 223.00749:97 241.02156:2224 242.03065:191 272.95477:1466 272.96179:1473 280.03354:712 305.03946:328 320.99106:738 323.02249:6617 323.03769:7448 324.03806:1057 384.99219:1171 403.00671:441 405.02112:10 563.29663:192 565.06683:20546	35281	22001	26216	4056	4976	5630	62485	59358	75932	6786.27	790.957	8806.47	.
C00122	Fumaric acid	LC-MS_hpm_Neg	0	0	0	0	0	0	0	0	0	50490.2	7547.58	39717.5	.	.	.	9.941	115.003	Fumaric acid (not validated); PlaSMA ID-24	[M-H]-	found in higher mz's MsMs_393; found in higher mz's MsMs_380	0.222	115.002	C4H4O4	Organic acids	O=C(O)C=CC(=O)O	430	89.6	79.9	83.4	100	328.8	Hd-3_NRG_neg	115.00285:56395 116.0062:3255 117.00956:1071	71.01483:5493 72.99349:2406 89.02737:903 115.00619:10930	44060	51016	56395	14289	5663	2691	43656	50557	24939	6184.41	6024.51	13255.2	110-16-7
C09489	Lactucine	LC-MS_hpm_Neg	0	0	0	0	0	0	0	0	0	19.6667	97309.3	44.3958	.	.	.	15.682	275.093	Lactucin	[M-H]-	found in higher mz's MsMs_12578; found in higher mz's MsMs_7063; found in higher mz's MsMs_5874; found in higher mz's MsMs_5646; found in higher mz's MsMs_4051; found in higher mz's MsMs_12581; found in higher mz's MsMs_5628; found in higher mz's MsMs_4041; found in higher mz's MsMs_7034	0.333	275.092	C15H16O5	Gamma butyrolactones	CC1=C2[C@@H]([C@@H]3[C@@H]([C@H](C1)O)C(=C)C(=O)O3)C(=CC2=O)CO	430	83.1	67.4	74.1	100	12.09	Lx-1_NRG_neg	275.08893:91533 276.09228:15008 277.09564:3463	137.08171:16 154.03969:11 155.08383:152 161.05707:159 167.08479:225 169.06296:287 169.10518:230 171.07492:111 173.06721:147 180.05911:33 182.06862:89 183.08138:1149 185.09419:619 195.08075:472 197.05722:535 198.06509:662 201.09612:359 206.05037:13 212.15521:7 213.09171:5660 214.09428:924 231.10745:379 236.19937:35 244.15298:27 245.07799:7 257.08118:10894 258.08475:2206 259.08347:287 260.09778:7 2…	5	29	25	91533	100902	99494	50	39	44	12.5493	5051.92	5.69036	1891-29-8
.	Hexadecanoic acid, 2-bromo-	GC	0	94817	0	0	0	0	0	0	0	0	0	0	.	.	.	.	.	.	.	.	.	.	.	.	.	.	.	.	.	.	.	.	.	.	.	.	.	.	.	.	.	.	.	.	.	.	.
.	N-(3-Hydroxydodecanoyl)-DL-homoserine lactone	LC-MS_hpm_Neg	0	0	0	0	0	0	0	0	0	43143.2	12543.7	38593	.	.	.	17.015	298.204	3-hydroxy-C12 homoserine lactone	[M-H]-	found in higher mz's MsMs_3413; found in higher mz's MsMs_3282	1	298.202	C16H29NO4	LINKS: 182359-60-0:CAS; 9682474:CHEMSPIDER; RGTXFFYJJNWEPV-UHFFFAOYSA-N:INCHIKEY; CID:11507677:PUBCHEM	CCCCCCCCCC(O)CC(=O)NC1CCOC1=O	430	82.5	68.7	85	66.7	51.69	xyl-1_NRG_neg	298.20352:40733 299.20687:11143 300.21023:2561	142.08855:18 156.104:1020 199.11418:21 248.24454:398 254.25406:47 296.19156:57 298.16254:76 298.20642:3355	44540	42422	42468	14061	11948	11622	40733	40748	34298	1210.09	1324.39	3719.28	.
.	Cuscuta propenamide 1	LC-MS_Pos	0	0	0	31745	21129.8	39347.4	0	0	0	0	0	0	.	.	.	.	.	.	.	.	.	.	.	.	.	.	.	.	.	.	.	.	.	.	.	.	.	.	.	.	.	.	.	.	.	.	.
.	2-Propylglutaric acid	LC-MS_hpm_Neg	0	0	0	0	0	0	0	0	0	30152.2	30235.8	29818.8	.	.	.	10.763	155.072	2-Propylglutaric acid	[M-H-H2O]-	.	0.667	155.071	C8H14O4	Medium-chain fatty acids	CCCC(CCC(=O)O)C(=O)O	430	91.8	83.5	88	100	40.61	xyl-3_NRG_neg	155.07198:30011 156.07533:4758 157.07869:2597	87.04386:51 103.00471:26 111.08219:433 153.11012:27 155.0708:1048	29156	31178	30123	30032	30750	29925	30448	28997	30011	1011.2	448.82	744.257	.
.	Cyclic Adenosine Diphosphate Ribose	LC-MS_hpm_Neg	0	0	0	0	0	0	0	0	0	23473.6	39047	27626.6	.	.	.	4.943	540.052	Cyclic adenosine diphosphate ribose	[M-H]-	found in higher mz's MsMs_11166; found in higher mz's MsMs_9595; similar chromatogram in higher mz_9244; similar chromatogram in higher mz_10862; found in higher mz's MsMs_10862	1	540.054	C15H21N5O13P2	Pentose phosphates	O[C@@H]1C2COP(O)(=O)OP(O)(=O)OCC3OC([C@H](O)[C@@H]3O)N3C=NC4=C(N=CN4C(O2)[C@@H]1O)C3=N	430	90.9	90.4	88	70.6	225.4	Lx-3_NRG_neg	540.05402:38390 541.05737:13689 542.06073:2150	78.96029:2051 96.96767:108 114.01766:9 134.05106:872 146.98512:62 157.09773:18 158.92352:1910 162.98674:15 174.97777:321 214.02849:28 272.9584:980 290.95776:36 304.94714:18 328.0563:686 346.05756:340 347.07187:52 408.00525:413 409.02377:67 426.02554:470 460.065:19 540.03259:4067 540.05884:8174	20618	22232	27571	37947	40804	38390	25995	24192	32692	3639	1537.36	4478.58	.
.	1,3,5-Triazin-2(1H)-one, 4,6-bis((1-methylethyl)amino)-	LC-MS_hpm_Neg	0	0	0	0	0	0	0	0	0	29598.3	29455.6	30841.5	.	.	.	17.628	210.152	Propazine-2-hydroxy	[M-H]-	.	1	210.136	C9H17N5O	LINKS: 7374-53-0:CAS; 22289:CHEMSPIDER; RUOTUMSRCIMLJK-UHFFFAOYSA-N:INCHIKEY; CID:23842:PUBCHEM	n(c(nc1NC(C)C)O)c(n1)NC(C)C	430	83.9	96.1	80.3	50	6.86	Hd-3_NRG_neg	210.15273:29818 211.15608:4945 212.15944:7080	83.05137:24 95.05144:1 156.98553:13 173.01266:29 180.02245:11 194.02876:36 200.08797:3 204.12741:15 206.13289:33 209.16765:24 210.15689:3371	29907	29070	29818	30583	29348	28436	30957	31569	29999	459.903	1077.33	791.147	.
.	Benzoic acid + 2O, O-Hex; PlaSMA ID-665	LC-MS_hpm_Neg	0	0	0	0	0	0	0	0	0	1658.12	61442.3	26678.9	.	.	.	7.972	315.071	Benzoic acid + 2O, O-Hex; PlaSMA ID-665	[M-H]-	found in higher mz's MsMs_5332; found in higher mz's MsMs_5069	1	315.071	C13H16O9	.	O=C(O)C2=CC(OC1OC(CO)C(O)C(O)C1(O))=CC=C2(O)	430	94.2	96.8	93.8	71.4	37.13	xyl-3_NRG_neg	315.07416:33047 316.07751:9727 317.08087:1355	81.03668:47 103.04045:25 108.0254:1775 109.03121:556 141.1179:21 151.00572:42 152.0117:1186 153.02101:400 154.98112:12 168.01219:75 181.01422:20 285.0683:43 315.07794:5756	1466	1675	1833	58653	57459	68216	22488	24501	33047	184.081	5896.09	5606.11	.
.	(Z)-7-[(2R)-3-Hydroxy-2-[(E)-3-hydroxy-4-[3-(trifluoromethyl)phenoxy]but-1-enyl]-5-oxocyclopentyl]hept-5-enoic acid	LC-MS_Neg LC-MS_hpm_Neg	0	0	0	0	0	0	270.938	68636.3	33.8542	0	18370.8	97.7708	71.6245	6461.77	15.2953	9.668	437.146	9-Keto Fluprostenol	[M-H-H2O]-	.	0.333	437.158	C23H27F3O6	Prostaglandins and related compounds	OC(COC1=CC(=CC=C1)C(F)(F)F)\C=C\[C@H]1C(O)CC(=O)C1C\C=C/CCCC(O)=O	430	81.3	81.9	73.7	62.5	3.42	Lx-3_NRG_neg	437.14594:22563 438.14929:11048 439.15265:1777	71.01421:120 97.02732:31 113.02792:32 134.97586:13 155.08188:47 167.0883:13 171.08034:176 173.05782:43 185.09029:397 185.09796:381 195.0827:98 198.06509:407 212.07716:185 213.09178:2233 214.0985:333 230.09804:7 231.10118:375 239.07835:94 255.10721:60 257.08145:1088 273.1051:49 275.09851:33 377.14871:13 419.13962:320 427.22348:8 429.20096:44 433.14023:76 435.01944:18 437.12698:2837 437.14175:3901	0	0	0	15597	16953	22563	15	97	181	0	3693.11	83.032	.
C00402	D-Aspartic acid	LC-MS_hpm_Neg	0	0	0	0	0	0	0	0	0	52043.4	2157.52	33162.7	.	.	.	9.969	115.003	D-Aspartic acid	[M-H-NH3]-	.	0.222	115.004	C4H7NO4	Aspartic acid and derivatives	C([C@H](C(=O)O)N)C(=O)O	430	90.3	78.9	87.9	100	154.47	Hd-2_NRG_neg	115.00294:51016 116.00629:8984 117.00965:2567	71.01484:4733 72.01874:301 72.9935:1803 87.01319:371 115.0078:9760	48719	51016	56395	3480	1534	1458	35520	39029	24939	3939.7	1145.82	7334.63	1783-96-6
.	D-Pantothenic acid	LC-MS_hpm_Neg	0	0	0	0	0	0	0	0	0	15953.7	25839.1	45535.1	.	.	.	6.757	218.105	Pantothenic acid	[M-H]-	similar chromatogram in higher mz_3531; similar chromatogram in higher mz_7297	1	218.103	C9H17NO5	Beta amino acids and derivatives	CC(C)(CO)C(C(=NCCC(=O)O)O)O	430	88.4	83	83.7	80	72.94	xyl-3_NRG_neg	218.10539:54986 219.10874:10048 220.1121:1590	71.05312:210 74.99342:63 88.03805:675 88.04733:675 116.03024:32 146.075:683 215.18681:134 218.09543:5979 218.10585:6059	14848	14910	18103	28309	23463	25745	39963	41657	54986	1861.85	2424.56	8228.2	.
C00668	alpha-D-Glucose-6-phosphate	LC-MS_hpm_Neg	0	0	0	0	0	0	0	0	0	16897.6	29998.1	37068.8	.	.	.	6.173	259.022	D-Glucose 6-phosphate	[M-H]-	.	0.111	259.022	C6H13O9P	Hexose phosphates	C([C@@H]1[C@H]([C@@H]([C@H]([C@@H](O)O1)O)O)O)OP(=O)(O)O	430	85.1	77.6	83.3	66.7	17.42	Hd-2_NRG_neg	259.022:15612 260.02535:1299 261.02871:235	138.97952:18 168.99597:87 242.00006:31 242.18015:214 246.18349:74 257.0014:94 259.01703:1465 259.02838:1423	16153	15612	18928	28079	28109	33806	34864	35787	40555	1778.74	3297.84	3054.32	No result
C14437	2-Mercaptobenzothiazole	LC-MS_Neg LC-MS_hpm_Neg	0	0	0	2872.15	7103.5	7529.85	12662.9	19354	15252.5	2735.06	3688.81	11371.2	2026.25	3925.3	1682.42	14.976	165.979	2-Mercaptobenzothiazole	[M-H]-	.	0.667	165.979	C7H5NS2	Benzothiazoles	C1=CC=C2C(=C1)N=C(S)S2	430	91.1	81.3	88	100	31.77	xyl-1_NRG_neg	165.97906:11044 166.98241:1868 167.98577:1436	68.9968:10 85.03135:34 111.0091:102 134.00613:166 140.08505:20 156.10762:20 165.97815:1347	3022	2560	2622	3144	4887	3035	11044	11087	11982	250.64	1039.24	529.343	112242-83-8
C02979	beta-Glycerophosphoric acid	LC-MS_hpm_Neg	0	0	0	0	0	0	0	0	0	2160.35	273.792	79358.3	.	.	.	3.626	170.997	.beta.-Glycerophosphate	[M-H]-	.	0.222	171.006	C3H9O6P	Glycerophosphates	C(C(CO)OP(=O)(O)O)O	430	80.6	59.6	79	100	160.77	xyl-2_NRG_neg	170.99809:66779 172.00144:2812 173.0048:5527	78.95689:1255 79.95716:440 89.0271:58 95.94902:232 96.95822:767 129.01672:170 134.86461:56 158.93057:239 161.06058:56 170.9973:1482	1626	1772	3082	295	172	354	79897	66779	91398	801.951	92.979	12318.4	17181-54-3
.	4-Hydroxybenzoylcholine	LC-MS_Pos	0	0	0	28406.1	27393.6	25333.2	0	0	0	0	0	0	.	.	.	.	.	.	.	.	.	.	.	.	.	.	.	.	.	.	.	.	.	.	.	.	.	.	.	.	.	.	.	.	.	.	.
.	Daunomycinone	LC-MS_hpm_Neg	0	0	0	0	0	0	0	0	0	60.6875	80181.8	148.875	.	.	.	9.753	397.097	Daunomycinone	[M-H]-	similar chromatogram in higher mz_8774; similar chromatogram in higher mz_8887; found in higher mz's MsMs_11291	0.333	397.093	C21H18O8	Tetracenequinones	CC(=O)[C@@]1(Cc2c([C@H](C1)O)c(c1c(C(=O)c3cccc(c3C1=O)OC)c2O)O)O	430	80.9	76.1	75.1	50	30.88	Lx-2_NRG_neg	397.09479:75048 398.09814:51445 399.1015:18876	74.3581:28 114.05192:16 120.9953:3817 122.99243:213 228.19374:13 291.97629:22 389.16943:8 393.06924:22 396.05249:42 397.09537:7864	87	76	19	88984	75048	76514	276	160	11	36.5237	7658.04	132.538	.
.	2-Methyl-1-undecanol	GC	0	78911.4	0	0	0	0	0	0	0	0	0	0	.	.	.	.	.	.	.	.	.	.	.	.	.	.	.	.	.	.	.	.	.	.	.	.	.	.	.	.	.	.	.	.	.	.	.
.	11-Ketofluprostenol	LC-MS_hpm_Neg	0	0	0	0	0	0	0	0	0	211.625	77372.9	853.938	.	.	.	7.978	455.157	11-Ketofluprostenol	[M-H]-	similar chromatogram in higher mz_9082; found in higher mz's MsMs_9082	0.444	455.169	C23H27F3O6	Prostaglandins and related compounds	O[C@@H](COC1=CC=CC(=C1)C(F)(F)F)\C=C\[C@@H]1[C@@H](C\C=C/CCCC(O)=O)[C@@H](O)CC1=O	430	84.2	69.1	86.9	100	43.15	Lx-1_NRG_neg	455.15662:78915 456.15997:41900 457.16333:10559	69.03574:1138 87.00577:46 107.05656:10 113.0247:727 135.07722:14 146.03633:25 159.04393:12 163.07442:110 173.05917:109 185.09547:205 194.0661:51 195.07617:540 197.05659:122 198.06645:465 211.09091:126 213.09106:1305 237.08249:96 237.0977:96 239.06659:469 241.08745:383 256.07437:139 257.08051:1034 272.07169:13 281.07855:173 297.08463:26 380.61447:13 419.12909:690 424.12296:26 437.13092:521 438.155…	173	227	235	78915	76843	76361	702	743	1116	33.3012	1357.46	228.141	.
.	L-Valine, N-(N-L-valylglycyl)-	LC-MS_hpm_Neg	0	0	0	0	0	0	0	0	0	29585.5	25076.3	22257.5	.	.	.	15.944	272.153	Val-Gly-Val	[M-H]-	similar chromatogram in higher mz_5609; similar chromatogram in higher mz_7178; similar chromatogram in higher mz_8044	1	272.162	C12H23N3O4	Oligopeptides	CC(C)C(C(=NCC(=NC(C(C)C)C(=O)O)O)O)N	430	81.5	79.2	76.2	60	72.76	Hd-3_NRG_neg	272.15164:29264 273.15499:9881 274.15835:1673	129.06094:254 227.0567:18 228.1662:50 266.18158:82 270.25946:203 272.15396:3985	29909	29583	29264	26276	25646	23307	23373	23555	19844	322.287	1564.09	2091.89	.
.	5,2',3'-Trimethoxyflavanone	LC-MS_Pos	0	0	0	16354.4	45360.8	14475.3	0	0	0	0	0	0	.	.	.	.	.	.	.	.	.	.	.	.	.	.	.	.	.	.	.	.	.	.	.	.	.	.	.	.	.	.	.	.	.	.	.
.	1,3-Dicaffeoylquinic acid	LC-MS_Pos	0	0	0	10150.5	50631.5	15355.9	0	0	0	0	0	0	.	.	.	.	.	.	.	.	.	.	.	.	.	.	.	.	.	.	.	.	.	.	.	.	.	.	.	.	.	.	.	.	.	.	.
C00490	Itaconic acid	LC-MS_hpm_Neg	0	0	0	0	0	0	0	0	0	62604.5	1014.23	9578.42	.	.	.	13.093	129.018	Itaconic acid	[M-H]-	found in higher mz's MsMs_863; similar chromatogram in higher mz_877; found in higher mz's MsMs_877	0.333	129.019	C5H6O4	Branched fatty acids	C=C(CC(=O)O)C(=O)O	430	89.8	77.4	88	100	81.22	Hd-2_NRG_neg	129.01936:58232 130.02271:1584 131.02607:2133	71.0479:56 85.03083:173 129.01859:112	60971	58232	68610	1227	1010	806	11394	7566	9776	5378.3	210.718	1921.91	144368-21-8
.	(Z)-7-[(1R,2R,3S,5S)-2-[(E,3R)-3-(2,3-Dihydro-1H-inden-2-yl)-3-hydroxyprop-1-enyl]-3-fluoro-5-hydroxycyclopentyl]-N-ethylhept-5-enamide	LC-MS_Pos	0	0	0	27422	16569.2	26425.6	0	0	0	0	0	0	.	.	.	.	.	.	.	.	.	.	.	.	.	.	.	.	.	.	.	.	.	.	.	.	.	.	.	.	.	.	.	.	.	.	.
C06670	2,4-Dichlorobenzoic acid	LC-MS_Neg	0	0	0	0	0	0	21827.6	24333.1	23963.4	0	0	0	2310.56	195.829	634.416	.	.	.	.	.	.	.	.	.	.	.	.	.	.	.	.	.	.	.	.	.	.	.	.	.	.	.	.	.	.	.	35915-19-6
.	N-Nervonoyltaurine	LC-MS_Pos	0	0	0	23362	29237.3	14399.9	0	0	0	0	0	0	.	.	.	.	.	.	.	.	.	.	.	.	.	.	.	.	.	.	.	.	.	.	.	.	.	.	.	.	.	.	.	.	.	.	.
.	gamma-Decalactone	LC-MS_Pos	0	0	0	26726.5	12906.6	26017.8	0	0	0	0	0	0	.	.	.	.	.	.	.	.	.	.	.	.	.	.	.	.	.	.	.	.	.	.	.	.	.	.	.	.	.	.	.	.	.	.	.
C10288	Rhapontin	LC-MS_Neg LC-MS_hpm_Neg	0	0	0	0	0	0	152.667	12408.8	15.0833	168.458	49460.5	63.6667	23.4712	3609.16	3.2813	19.008	257.082	Rhaponticin	[M-H-C6H10O5]-	found in higher mz's MsMs_6880; found in higher mz's MsMs_5775; found in higher mz's MsMs_4986	0.333	257.082	C21H24O9	Stilbene glycosides	COc1ccc(/C=C/c2cc(cc(c2)O[C@H]2[C@@H]([C@H]([C@@H]([C@@H](CO)O2)O)O)O)O)cc1O	430	83.3	69.9	82.5	75	3.13	Lx-3_NRG_neg	257.08057:50515 258.08392:63644 259.08728:4528	169.06526:112 183.07811:314 184.08601:57 198.06375:186 206.14833:34 212.04288:44 213.09656:1445 215.0979:37 224.03053:9 225.02885:57 242.05212:236 243.19983:54 250.17209:19 255.05606:182 256.03537:51 257.0686:2971 257.07764:3151	162	224	120	46090	51777	50515	48	90	52	51.9755	2986.5	23.0467	155-58-8
.	L-Lyxose	GC	0	61732.2	0	0	0	0	0	0	0	0	0	0	.	.	.	.	.	.	.	.	.	.	.	.	.	.	.	.	.	.	.	.	.	.	.	.	.	.	.	.	.	.	.	.	.	.	.
.	Icariside F2	LC-MS_Pos	0	0	0	15961.1	18254	25678.9	0	0	0	0	0	0	.	.	.	.	.	.	.	.	.	.	.	.	.	.	.	.	.	.	.	.	.	.	.	.	.	.	.	.	.	.	.	.	.	.	.
.	[2-[(3S,5R,8S,9S,10S,11S,13S,14S,17R)-3-Acetyloxy-11,17-dihydroxy-10,13-dimethyl-1,2,3,4,5,6,7,8,9,11,12,14,15,16-tetradecahydrocyclopenta[a]phenanthren-17-yl]-2-oxoethyl] acetate	LC-MS_Pos	0	0	0	27729.5	19664	11574.1	0	0	0	0	0	0	.	.	.	.	.	.	.	.	.	.	.	.	.	.	.	.	.	.	.	.	.	.	.	.	.	.	.	.	.	.	.	.	.	.	.
.	Ethiolate	LC-MS_Pos	0	0	0	19072.5	19943.6	19771.5	0	0	0	0	0	0	.	.	.	.	.	.	.	.	.	.	.	.	.	.	.	.	.	.	.	.	.	.	.	.	.	.	.	.	.	.	.	.	.	.	.
.	Traumatic acid	LC-MS_hpm_Neg	0	0	0	0	0	0	0	0	0	24881.5	11775.5	21851.1	.	.	.	15.376	227.13	trans-Traumatic acid	[M-H]-	.	1	227.129	C12H20O4	Medium-chain fatty acids	C(CCCCCC(=O)O)CC/C=C/C(=O)O	430	87.6	88.6	87.1	50	19	xyl-3_NRG_neg	227.12572:21108 228.12907:4751 229.13243:4008	152.07452:4 158.08946:100 161.0296:22 183.13998:694 184.16911:128 223.09837:19 227.13069:1956 227.17749:100	25837	23996	24812	12196	11773	11358	21710	22736	21108	922.39	419.383	823.128	.
.	3-Fluorophenylalanine	LC-MS_hpm_Neg	0	0	0	0	0	0	0	0	0	1897.5	29320.8	27143.3	.	.	.	2.698	165.042	m-Fluoro-DL-phenylalanine	[M-H-NH3]-	.	0.444	165.036	C9H10FNO2	Phenylalanine and derivatives	c1cc(cc(c1)F)CC(C(=O)O)N	430	85.8	88	79.9	50	54.91	Lx-3_NRG_neg	165.03915:32373 166.0425:2555 167.04586:1575	93.03291:0 147.0345:22 149.00598:28 165.03459:1499 165.04185:1499	1535	1894	2263	28918	26671	32373	23467	21555	36407	363.948	2872.33	8079.38	.
.	17,20-Dimethyl Prostaglandin F1alpha	LC-MS_hpm_Neg	0	0	0	0	0	0	0	0	0	20525.4	17999.9	19491.4	.	.	.	20.328	365.282	17,20-Dimethylprostaglandin F1.alpha.	[M-H-H2O]-	.	1	365.27	C22H40O5	Prostaglandins and related compounds	CCCCC(C)CC(/C=C/C1C(CCCCCCC(=O)O)C(CC1O)O)O	430	82.8	78.2	79.5	66.7	114.39	Hd-1_NRG_neg	365.27954:19582 366.28289:7112 367.28625:5989	140.11034:17 142.12248:318 158.11247:7 255.18336:0 297.15826:182 347.23676:25 365.29105:2328	19582	23361	18633	19246	17347	17407	21850	19326	17298	2501.13	1079.65	2280.35	.
.	1-Octanol, 2-butyl-	GC	0	0	57372.6	0	0	0	0	0	0	0	0	0	.	.	.	.	.	.	.	.	.	.	.	.	.	.	.	.	.	.	.	.	.	.	.	.	.	.	.	.	.	.	.	.	.	.	.
.	Pinacidil	LC-MS_hpm_Neg	0	0	0	0	0	0	0	0	0	19859.9	17386.5	19318.4	.	.	.	10.862	244.156	Pinacidil	[M-H]-	.	0.556	244.157	C13H19N5	Pyridines and derivatives	N#CN=C(N=C1C=CNC=C1)NC(C)C(C)(C)C	430	84.7	86.2	77.2	50	28.72	Hd-3_NRG_neg	244.15762:19016 245.16097:4177 246.16433:1163	83.01787:13 243.21141:33 244.15669:1517	20100	20464	19016	17610	17393	17156	19613	19482	18860	753.514	227.353	402.327	.
.	Deoxynivalenol 3-glucuronide	LC-MS_hpm_Neg	0	0	0	0	0	0	0	0	0	47933.8	5491.71	3125.58	.	.	.	1.747	471.138	Deoxynivalenol 3-glucuronide	[M-H]-	.	0.556	471.151	C21H28O12	LINKS: GRFAWUZMBBQEMX-IJNZYEPRSA-N:INCHIKEY; CID:102202100:PUBCHEM	CC1=C[C@@H]2[C@]([C@@H](C1=O)O)([C@]3(C[C@H]([C@H]([C@@]34CO4)O2)O[C@H]5[C@@H]([C@H]([C@@H]([C@H](O5)C(=O)O)O)O)O)C)CO	430	82	87.8	86.7	54.5	160.33	Hd-2_NRG_neg	471.13254:48087 472.13589:20221 473.13925:5845	69.03899:40 71.0151:626 73.02994:137 83.01554:96 85.03266:519 101.03142:112 113.02897:495 146.04637:2 173.04971:196 193.0448:3 201.04532:395 203.05173:35 233.08083:117 245.07729:144 271.40619:13 311.06946:10 379.09885:52 411.11139:461 412.12805:95 439.11377:22 469.62488:33 471.14639:9161	48336	48087	47379	6555	5346	4574	2334	3238	3804	496.595	998.527	741.41	.
.	Cholesterol sulfate	LC-MS_Neg LC-MS_hpm_Neg	0	0	0	0	0	0	78.7083	366.125	3859.81	17639.5	12327.8	21037.6	21.8125	537.652	350.091	21.578	465.3	Cholesterol sulfate	[M-H]-	found in higher mz's MsMs_6501	1	465.304	C27H46O4S	Cholesterols and derivatives	CC(C)CCC[C@@H](C)[C@H]1CC[C@H]2[C@@H]3CC=C4C[C@H](CC[C@]4(C)[C@H]3CC[C@]12C)OS(O)(=O)=O	430	91.9	83.8	88	100	232.36	Lx-2_NRG_neg	465.30231:11153 466.30566:11097 467.30902:4686	95.08527:26 96.95946:1315 202.08432:7 327.30731:24 330.96414:21 395.07889:265 397.09027:0 413.14725:14 453.17224:230 455.15759:69 465.28351:3575 465.30179:5203	14254	20332	18332	12708	11153	13122	20942	22970	19201	3097.4	1037.98	1886.24	.
.	5a-Dihydrotestosterone sulfate	LC-MS_hpm_Neg	0	0	0	0	0	0	0	0	0	132.688	54142.6	129.646	.	.	.	8.044	387.161	5.alpha.-Androstan-17.beta.-ol-3-one sulfate	[M+OH]-	.	0.333	387.185	C19H30O5S	Sulfated steroids	C[C@]12CCC(=O)C[C@@H]1CC[C@H]1[C@@H]3CC[C@@H]([C@@]3(C)CC[C@H]21)OS(=O)(=O)O	430	81	84.1	78.9	100	62.75	Lx-1_NRG_neg	387.16089:55870 388.16424:32465 389.1676:4486	163.11066:676 343.07458:13 369.16129:42 373.12604:94 387.02509:24 387.16119:8109	161	110	127	55870	53367	53190	129	91	169	26.2483	1498.85	39.0413	.
C00008	Adenosine-5'-diphosphate	LC-MS_hpm_Neg	0	0	0	0	0	0	0	0	0	29.25	54312.1	36.4375	.	.	.	12.048	426.02	Adenosine 5'-diphosphate	[M-H]-	adduct linked to 11669_[2M-H]-; found in higher mz's MsMs_11669	0.111	426.022	C10H15N5O10P2	Purine ribonucleoside diphosphates	NC1=C2N=CN([C@@H]3O[C@H](COP(O)(=O)OP(O)(O)=O)[C@@H](O)[C@H]3O)C2=NC=N1	430	95.2	94	93.3	88.9	189.11	Lx-2_NRG_neg	426.01987:105972 427.02322:44844 428.02658:7311	78.95717:4928 98.06538:13 108.0384:27 134.0421:1755 135.05396:175 151.06285:18 158.92088:4780 183.08821:29 211.00676:49 254.95084:23 272.94797:553 272.95731:553 273.96335:47 321.1329:105 328.04999:1056 329.06061:210 400.9834:14 408.00961:603 426.02417:15590	57	18	12	38474	105972	18490	40	22	48	24.4655	45841.3	13.4427	20398-34-9
.	1,2-Dipalmitoyl-sn-glycero-3-phosphoglycerol	LC-MS_Neg	0	0	0	0	0	0	53117.1	288.771	778.812	0	0	0	21316.6	237.874	335.105	.	.	.	.	.	.	.	.	.	.	.	.	.	.	.	.	.	.	.	.	.	.	.	.	.	.	.	.	.	.	.	.
.	Glucose 1-phosphate	LC-MS_hpm_Neg	0	0	0	0	0	0	0	0	0	11291.5	12014.3	30141.8	.	.	.	6.373	259.022	Glucose 1-phosphate	[M-H]-	.	0.111	259.022	C6H13O9P	Monosaccharide phosphates	OC[C@H]1OC(OP(O)(O)=O)[C@H](O)[C@@H](O)[C@@H]1O	430	80.8	85.5	55.5	60	44.39	xyl-3_NRG_neg	259.0217:40694 260.02505:3227 261.02841:675	75.01056:25 78.96105:2948 82.02943:3 87.05022:108 241.01694:315 243.07462:12 245.03497:172 259.02563:1	10523	10650	12701	11721	12169	12153	26146	23586	40694	1222.68	254.169	9227.31	.
.	alpha,beta-Trehalose	LC-MS_hpm_Neg	0	0	0	0	0	0	0	0	0	15783.1	28236.8	8929.98	.	.	.	0.73	377.09	.alpha.,.beta.-Trehalose	[M+Cl]-	found in higher mz's MsMs_4643; found in higher mz's MsMs_4803; found in higher mz's MsMs_4631	1	377.086	C12H22O11	O-glycosyl compounds	C([C@@H]1[C@H]([C@@H]([C@H]([C@H](O1)O[C@H]1[C@@H]([C@H]([C@@H]([C@@H](CO)O1)O)O)O)O)O)O)O	430	92.1	85.5	87.6	100	61.28	Hd-3_NRG_neg	377.08957:31345 378.09292:16492 379.09628:21689	89.02652:195 179.06009:235 313.11752:152 341.11966:975 355.09543:26 375.88562:26 377.09894:4707	7668	8336	31345	23804	30731	30176	8953	9961	7876	13481.5	3849.23	1043	.
C00167	Uridine diphosphate glucuronic acid	LC-MS_hpm_Neg	0	0	0	0	0	0	0	0	0	68.4375	50410.1	1730.48	.	.	.	14.325	579.023	UDP-D-Glucuronic acid; LC-ESI-QTOF; MS2; CE	[M-H]-	found in higher mz's MsMs_8550	0.333	579.027	C15H22N2O18P2	Pyrimidine nucleotide sugars	O[C@@H]1[C@@H](COP(O)(=O)OP(O)(=O)O[C@H]2O[C@@H]([C@@H](O)[C@H](O)[C@H]2O)C(O)=O)O[C@H]([C@@H]1O)N1C=CC(O)=NC1=O	430	94.5	91	92.1	93.3	270.67	Lx-1_NRG_neg	579.02686:48802 580.03021:22753 581.03357:6213	74.0266:97 78.95789:1658 96.96494:437 96.96911:437 111.02314:574 150.98721:146 158.9269:3868 189.0925:1 192.99248:252 201.05394:7 210.99504:201 213.09363:128 233.12238:2 242.09283:8 254.99187:1048 257.0856:78 269.05164:20 271.14874:28 272.94839:1135 285.06891:12 290.96661:186 305.01779:452 308.09717:8 323.03311:1255 325.03531:41 384.97034:785 384.98972:906 402.99277:3150 404.005:408 404.99579:95 …	136	36	33	48802	45885	56542	1790	534	2867	58.8589	5507.4	1167.5	2616-64-0
C05282	gamma-Glutamylglutamate	LC-MS_hpm_Neg	0	0	0	0	0	0	0	0	0	24.25	51849.2	52.5208	.	.	.	10.288	275.094	L-.gamma.-Glutamyl-L-glutamic Acid	[M-H]-	found in higher mz's MsMs_6027; found in higher mz's MsMs_5875	0.111	275.089	C10H16N2O7	Dipeptides	N[C@@H](CCC(=O)N[C@@H](CCC(O)=O)C(O)=O)C(O)=O	430	80.7	68.6	83.1	60	5.98	Lx-3_NRG_neg	275.09421:57338 276.09756:23118 277.10092:2719	75.0135:73 146.03346:18 147.08611:39 149.06654:1 157.0712:223 170.07762:72 174.06776:34 183.07767:236 185.09814:232 190.06648:2 195.05725:351 199.0817:85 203.11304:9 211.07539:305 213.09814:1126 229.05452:32 232.11101:67 254.13889:13 257.08167:916 267.09705:3 275.09872:4722	0	73	0	49869	48341	57338	79	0	78	42.0022	4814.33	45.4868	1116-22-9
.	Ethanol, 2-(hexadecyloxy)-	GC	0	50965.2	0	0	0	0	0	0	0	0	0	0	.	.	.	.	.	.	.	.	.	.	.	.	.	.	.	.	.	.	.	.	.	.	.	.	.	.	.	.	.	.	.	.	.	.	.
.	Vandetanib	LC-MS_Pos	0	0	0	106.354	49252.5	33.2083	0	0	0	0	0	0	.	.	.	.	.	.	.	.	.	.	.	.	.	.	.	.	.	.	.	.	.	.	.	.	.	.	.	.	.	.	.	.	.	.	.
.	Uracil arabinose-5'-phosphate	LC-MS_hpm_Neg	0	0	0	0	0	0	0	0	0	4697.67	13114.2	31310.4	.	.	.	7.596	323.028	1-.beta.-D-Arabinofuranosyluracil 5'-monophosphate	[M-H]-	similar chromatogram in higher mz_8109; found in higher mz's MsMs_9370; found in higher mz's MsMs_8109; found in higher mz's MsMs_9372; similar chromatogram in higher mz_5460	0.667	323.029	C9H13N2O9P	Pyrimidine ribonucleoside monophosphates	c1cn([C@H]2[C@H]([C@@H]([C@@H](COP(=O)(O)O)O2)O)O)c(=O)nc1O	430	92	90.5	88.2	80	85.65	xyl-2_NRG_neg	323.02719:26313 324.03054:3748 325.0339:980	78.95958:2139 96.96817:664 211.00368:233 281.02274:19 318.05493:10 323.02075:5334 323.03088:5474	3259	3368	7466	11112	14195	14035	27791	26313	39828	2398.17	1735.65	7412.97	.
.	9-Oxo-11alpha,16R-dihydroxy-17-cyclobutyl-prost-13E-en-1-oic acid	LC-MS_hpm_Neg	0	0	0	0	0	0	0	0	0	16803.1	14475.8	17303.3	.	.	.	20.083	393.274	(R)-Butaprost, free acid	[M-H]-	.	1	393.265	C23H38O5	Prostaglandins and related compounds	CCCC1(CCC1)[C@H](O)C\C=C\[C@H]1C(O)CC(=O)C1CCCCCCC(O)=O	430	83.5	64.2	81.3	100	172.97	xyl-3_NRG_neg	393.26941:15838 394.27276:8509 395.27612:3713	156.0993:18 165.09242:304 175.06686:9 210.1508:571 265.16635:76 336.20154:42 371.25482:14 375.24991:746 376.27325:175 391.25424:42 393.26709:1613	17078	17427	15905	15866	13455	14106	16889	19183	15838	797.418	1247.37	1710.5	.
C00446	alpha-D-Galactose 1-phosphate	LC-MS_hpm_Neg	0	0	0	0	0	0	0	0	0	10007.5	8792.4	28863.6	.	.	.	6.431	259.023	.alpha.-D-Galactose 1-phosphate	[M-H]-	.	0.111	259.022	C6H13O9P	Monosaccharide phosphates	C([C@@H]1[C@@H]([C@@H]([C@H]([C@H](O1)OP(=O)(O)O)O)O)O)O	430	86.9	71.7	93.6	80	88.3	xyl-2_NRG_neg	259.0228:25925 260.02615:3051 261.02951:688	78.95953:888 94.03144:60 96.96949:168 216.10245:56 241.02242:112 243.02071:56 245.03828:171 250.14217:56 259.02444:518	8850	9568	11605	8600	8680	9098	26360	25925	34305	1428.88	267.39	4717.72	2255-14-3
C08278	Suberic acid	LC-MS_hpm_Neg	0	0	0	0	0	0	0	0	0	16051.2	12800.8	16533.5	.	.	.	10.594	173.082	Suberic acid	[M-H]-	.	0.333	173.082	C8H14O4	Medium-chain fatty acids	C(CCCC(=O)O)CCC(=O)O	430	89.3	80.8	80.8	100	7.48	Lx-2_NRG_neg	173.08214:12242 174.08549:1614 175.08885:2367	111.08064:224 173.08141:280	16598	16471	15084	13715	12242	12446	16748	17213	15640	840.102	798.218	808.179	505-48-6
C00105	Uridine-5'-monophosphate	LC-MS_hpm_Neg	0	0	0	0	0	0	0	0	0	24899.3	5706.71	14771.9	.	.	.	7.694	323.028	Uridine 5'-monophosphate	[M-H]-	found in higher mz's MsMs_9371; found in higher mz's MsMs_8109; found in higher mz's MsMs_8111	0.333	323.028	C9H13N2O9P	Pyrimidine ribonucleoside monophosphates	O=C(C=2)NC(=O)N(C2)[C@H](O1)[C@H](O)[C@H](O)[C@@H](COP(O)(O)=O)1	430	92.8	86.8	87.5	100	153.24	Hd-3_NRG_neg	323.02838:28050 324.03173:4912 325.03509:811	75.00932:27 78.96104:2725 80.96668:66 96.97265:821 111.02995:225 138.98636:69 184.17088:6 211.00269:289 237.93524:11 263.12912:22 318.0618:12 323.03275:4664	23365	23283	28050	6087	6069	4963	17103	16986	10226	2729.03	643.755	3937.04	27416-86-0
C14214	Dibutyl phthalate	LC-MS_Pos	0	0	0	15119.5	15549	13637	0	0	0	0	0	0	.	.	.	.	.	.	.	.	.	.	.	.	.	.	.	.	.	.	.	.	.	.	.	.	.	.	.	.	.	.	.	.	.	.	137077-55-5
.	[(2R,4R,5S)-5-(2,4-Dioxopyrimidin-1-yl)-3,4-dihydroxyoxolan-2-yl]methyl phosphono hydrogen phosphate	LC-MS_hpm_Neg	0	0	0	0	0	0	0	0	0	0	43661	632.729	.	.	.	9.818	402.997	Uridine 5'-diphosphate	[M-H]-	similar chromatogram in higher mz_5483; similar chromatogram in higher mz_8207; similar chromatogram in higher mz_8230; similar chromatogram in higher mz_10530; similar chromatogram in higher mz_11224; similar chromatogram in higher mz_13012; found in higher mz's MsMs_11224; found in higher mz's MsMs_11223; found in higher mz's MsMs_12373; found in higher mz's MsMs_13080; found in higher mz's MsM…	0.333	402.995	C9H14N2O12P2	Pyrimidine ribonucleoside diphosphates	OC1[C@@H](O)[C@H](O[C@@H]1COP(O)(=O)OP(O)(O)=O)N1C=CC(=O)NC1=O	430	93.5	87.4	90.1	100	64.02	Lx-2_NRG_neg	402.99713:50870 404.00048:15304 405.00384:2721	73.02386:26 78.9598:2659 96.96987:148 111.01655:482 134.98511:20 158.42657:26 158.92621:3136 174.98804:89 226.05536:1 272.95938:263 290.97076:87 305.01468:471 325.15683:25 381.07736:49 384.98636:469 393.04324:6 399.08002:456 401.93314:42 402.99219:10576	0	0	0	44984	50870	35129	79	11	1808	0	7953.45	1018.43	.
.	3-Hydroxy-4-methylbenzoic acid	GC	0	44163.8	0	0	0	0	0	0	0	0	0	0	.	.	.	.	.	.	.	.	.	.	.	.	.	.	.	.	.	.	.	.	.	.	.	.	.	.	.	.	.	.	.	.	.	.	.
.	Evernic acid	LC-MS_hpm_Neg	0	0	0	0	0	0	0	0	0	932.333	37681.4	5284.17	.	.	.	8.995	331.067	Evernic acid	[M-H]-	.	0.778	331.082	C17H16O7	Depsides and depsidones	Cc1cc(cc(c1C(=O)O)O)OC(=O)c1c(C)cc(cc1O)OC	430	82.2	88	78.5	50	33.07	xyl-2_NRG_neg	331.06827:4500 332.07162:1619 333.07498:382	67.01651:10 137.06218:10 321.16687:14 331.05679:989 331.06708:1032	842	816	1139	37136	34816	41092	4693	4500	6660	179.713	3173.17	1195.11	.
.	Batilol	GC	0	0	43775.4	0	0	0	0	0	0	0	0	0	.	.	.	.	.	.	.	.	.	.	.	.	.	.	.	.	.	.	.	.	.	.	.	.	.	.	.	.	.	.	.	.	.	.	.
.	3-Hydroxy-7,3',4',5'-tetramethoxyflavone	LC-MS_Neg LC-MS_hpm_Neg	0	0	0	0	0	0	47.875	39591	30.3333	24.25	3472.17	211.396	23.9137	7562.33	19.172	6.949	357.081	3-Hydroxy-7,3',4',5'-tetramethoxyflavone	[M-H]-	similar chromatogram in higher mz_5135	0.333	357.098	C19H18O7	Flavonols	COC1=CC=C2C(=O)C(O)=C(OC2=C1)C1=CC(OC)=C(OC)C(OC)=C1	430	82.2	88	76.4	50	2.52	Lx-2_NRG_neg	357.08505:3404 358.0884:1221 359.09176:1134	357.09195:224	42	26	5	3387	3404	3626	155	266	213	18.5035	133.267	55.7289	.
.	Trifluoroacetic acid	LC-MS_Neg	0	0	0	0	0	0	9511.23	16786.8	15845.9	0	0	0	1648.63	223.651	327.51	.	.	.	.	.	.	.	.	.	.	.	.	.	.	.	.	.	.	.	.	.	.	.	.	.	.	.	.	.	.	.	.
.	Tapso	LC-MS_hpm_Neg	0	0	0	0	0	0	0	0	0	25.125	19098.6	22492.5	.	.	.	1.391	517.14	N-[Tris(hydroxymethyl)methyl]-3-amino-2-hydroxypropanesulfonic acid	[2M-H]-	.	0.556	517.138	C7H17NO7S	Organosulfonic acids	C(C(CS(=O)(=O)O)O)NC(CO)(CO)CO	430	81.9	82.3	70.2	50	56.14	xyl-2_NRG_neg	517.13885:15666 518.1422:5070 519.14556:1170	99.00942:62 101.50108:7 160.03775:7 454.96094:7 500.08401:14 516.05859:316 517.14294:4730	75	0	0	13839	21549	21907	16875	15666	34936	43.5178	4558.43	10793.7	.
C00256	D-Lactic acid	LC-MS_Neg LC-MS_hpm_Neg	0	0	0	0	0	0	1605.92	4949.31	1936.79	10260.4	11732.1	10971.9	269.262	395.731	292.388	23.329	89.0255	Lactic acid	[M-H]-	similar chromatogram in higher mz_12499; similar chromatogram in higher mz_13065	1	89.0244	C3H6O3	Alpha hydroxy acids and derivatives	C[C@@H](O)C(O)=O	430	82.9	88	66.2	50	22.18	Lx-1_NRG_neg	89.0255:13385 90.02885:1231 91.03221:284	87.0471:1 89.02573:1004	10040	10779	9963	13385	10100	11711	11087	11572	10257	450.748	1642.22	664.951	10326-41-7
.	Monoisobutyl phthalate	LC-MS_Pos	0	0	0	14158.5	15029.4	12149.2	0	0	0	0	0	0	.	.	.	.	.	.	.	.	.	.	.	.	.	.	.	.	.	.	.	.	.	.	.	.	.	.	.	.	.	.	.	.	.	.	.
C00020	Adenosine monophosphate	LC-MS_hpm_Neg	0	0	0	0	0	0	0	0	0	21959.8	5575.21	13472	.	.	.	8.787	346.054	AMP; LC-ESI-QTOF; MS2; CE	[M-H]-	similar chromatogram in higher mz_6440	0.444	346.056	C10H14N5O7P	Purine ribonucleoside monophosphates	NC1=C2N=CN([C@@H]3O[C@H](COP(O)(O)=O)[C@@H](O)[C@H]3O)C2=NC=N1	430	93.2	87.6	88.1	100	80.93	xyl-2_NRG_neg	346.05527:13995 347.05862:2748 348.06198:400	77.04234:18 78.95837:1066 93.03776:61 96.96685:294 131.03871:15 134.04826:260 271.07263:10 342.98389:18 343.96487:10 346.05972:2653	20994	21078	23807	5674	6086	4965	14010	13995	12410	1600.63	567.025	919.516	13270-66-1
C10346	Frangulin A	LC-MS_hpm_Neg	0	0	0	0	0	0	0	0	0	218.771	40244.9	285.396	.	.	.	8.331	415.104	Frangulin A	[M-H]-	.	0.333	415.103	C21H20O9	Anthraquinones	Cc1cc2c(c(c1)O)C(=O)c1c(cc(cc1O)O[C@H]1[C@@H]([C@@H]([C@H]([C@H](C)O1)O)O)O)C2=O	430	83.7	79.6	82.1	50	46.11	Lx-1_NRG_neg	415.10425:45100 416.1076:22265 417.11096:7360	74.99239:100 89.00379:205 110.02253:12 120.99527:290 179.07118:13 189.09015:324 204.11534:7 213.10562:328 309.0813:124 321.12027:32 329.10159:77 357.16193:22 373.17789:24 403.94815:26 415.10245:5820	183	235	238	45100	33276	42359	195	324	338	31.0719	6189.04	78.9693	521-62-0
.	12-[(Cyclohexylcarbamoyl)amino]dodecanoic acid	LC-MS_hpm_Neg	0	0	0	0	0	0	0	0	0	16296.2	9584.88	14705.5	.	.	.	15.635	240.164	Dodecanoic acid, 12-[[(cyclohexylamino)carbonyl]amino]-	[M-H-C6H13N]-	similar chromatogram in higher mz_7758	1	240.161	C19H36N2O3	Medium-chain fatty acids	C(CCCCCC(=O)O)CCCCCN=C(NC1CCCCC1)O	430	81.7	66.6	84.9	66.7	33.18	Hd-2_NRG_neg	240.1579:15439 241.16125:3241 242.16461:4933	83.0538:56 87.04601:280 196.18745:113 226.15517:56 240.16559:341	17023	15439	16427	9832	9733	9190	15393	15087	13636	799.999	345.33	938.331	.
.	H-Gly-Pro-Arg-Pro-NH2	LC-MS_Neg	0	0	0	0	0	0	18665.6	9834.54	11283.8	0	0	0	2548.61	3718.73	1213.33	.	.	.	.	.	.	.	.	.	.	.	.	.	.	.	.	.	.	.	.	.	.	.	.	.	.	.	.	.	.	.	.
C00063	Cytidine-5'-triphosphate	LC-MS_hpm_Neg	0	0	0	0	0	0	0	0	0	336.583	464.854	38091.2	.	.	.	15.704	481.973	Cytidine triphosphate	[M-H]-	.	0.333	481.977	C9H16N3O14P3	Pyrimidine ribonucleoside triphosphates	C1=CN(C(=O)N=C1N)[C@H]2[C@@H]([C@@H]([C@H](O2)COP(=O)(O)OP(=O)(O)OP(=O)(O)O)O)O	430	91.7	91.1	88.6	76.9	227.23	xyl-3_NRG_neg	481.97321:53592 482.97656:13418 483.97992:4205	78.95879:1665 110.03139:169 139.04135:10 158.91739:6780 158.92273:6778 176.93723:322 210.03377:18 224.91068:10 238.88516:379 238.9048:379 265.00958:10 272.94745:468 286.02441:34 359.01196:10 384.00034:904 385.01614:69 402.00879:466 465.01312:21 471.133:1 475.0813:28 476.1618:39 481.97623:10256	401	238	371	478	441	476	29982	30700	53592	86.9401	20.5649	13428.6	65-47-4
.	(3R,4S,5R)-3,4,5,6-Tetrahydroxy-2-oxohexanoic acid	LC-MS_hpm_Neg	0	0	0	0	0	0	0	0	0	19.4167	38770.7	56.0833	.	.	.	2.365	387.078	5-Keto-D-gluconic acid	[2M-H]-	.	0.111	387.078	C6H10O7	Sugar acids and derivatives	C([C@H]([C@@H]([C@H](C(=O)C(=O)O)O)O)O)O	430	88.1	73.6	86.1	100	39.48	Lx-2_NRG_neg	387.0777:45221 388.08105:5422 389.08441:4285	71.01498:317 73.03103:138 96.01996:9 101.02841:228 113.02428:520 125.9431:6 157.0153:20 179.70399:6 191.01022:36 191.06094:208 193.03662:7118 194.0381:711 195.03824:18 385.10764:209 387.0824:2117	0	0	58	35299	45221	35793	168	0	0	33.6307	5591.29	97.1392	.
.	3-Aminopentanoic acid	LC-MS_Pos	0	0	0	10743.5	14099.7	13637.4	0	0	0	0	0	0	.	.	.	.	.	.	.	.	.	.	.	.	.	.	.	.	.	.	.	.	.	.	.	.	.	.	.	.	.	.	.	.	.	.	.
.	2-Butenedioic acid (E)-, bis(2-ethylhexyl) ester	GC	0	38442	0	0	0	0	0	0	0	0	0	0	.	.	.	.	.	.	.	.	.	.	.	.	.	.	.	.	.	.	.	.	.	.	.	.	.	.	.	.	.	.	.	.	.	.	.
C00815	Citramalic acid	LC-MS_hpm_Neg	0	0	0	0	0	0	0	0	0	10850.1	583.562	26619.7	.	.	.	10.336	147.033	Citramalic acid	[M-H]-	found in higher mz's MsMs_714	0.667	147.03	C5H8O5	LINKS: CHEBI:15584:CHEBI; 1051:CHEMSPIDER; XFTRTWQBIOMVPK-UHFFFAOYSA-N:INCHIKEY; C00815:KEGG; CID:1081:PUBCHEM	CC(O)(CC(=O)O)C(=O)O	430	85.7	70.1	90.6	80	63.51	xyl-3_NRG_neg	147.02867:27720 148.03202:4532 149.03538:8508	71.04862:12 73.03256:235 85.03027:152 87.00967:683 87.04391:19 111.07481:43 129.02094:138 145.08434:607 147.03246:1768	10487	10582	11481	476	496	779	27761	24378	27720	548.784	169.819	1941.1	1583941
.	2-(9h-Xanthen-9-yl)-malonic acid	LC-MS_Neg	0	0	0	0	0	0	106.938	37356.1	33.3542	0	0	0	18.6812	5539.01	7.57626	.	.	.	.	.	.	.	.	.	.	.	.	.	.	.	.	.	.	.	.	.	.	.	.	.	.	.	.	.	.	.	.
.	3-Hydroxymyristic acid	LC-MS_hpm_Neg	0	0	0	0	0	0	0	0	0	12596.9	11272	12557.2	.	.	.	17.715	243.211	3-Hydroxymyristic acid	[M-H]-	.	0.667	243.197	C14H28O3	Long-chain fatty acids	O=C(O)CC(O)CCCCCCCCCCC	430	85.2	88	83.3	50	31.92	xyl-3_NRG_neg	243.20566:12361 244.20901:2714 245.21237:181	232.13153:10 243.21587:1156	12914	11720	13157	11360	10658	11798	12831	12479	12361	769.19	574.939	244.246	.
.	2,2'-Dihydroxy-4',6'-dimethoxychalcone	LC-MS_hpm_Neg	0	0	0	0	0	0	0	0	0	13846.9	8319.85	13943.6	.	.	.	21.57	299.099	2,2'-Dihydroxy-4',6'-dimethoxychalcone	[M-H]-	.	0.778	299.092	C17H16O5	2'-Hydroxychalcones	COc1cc(c(C(=O)/C=C/c2ccccc2O)c(c1)OC)O	430	83.1	76.9	83.7	50	26.74	xyl-1_NRG_neg	299.09189:13075 300.09524:13009 301.0986:3622	76.96969:16 79.95657:32 89.04248:139 96.96038:63 137.93674:10 147.03235:10 164.08342:20 209.04689:259 297.27161:125 299.09479:2592	15568	13267	12706	10096	7229	7634	13075	13949	14806	1516.71	1551.87	865.296	.
.	Pro-Ser	LC-MS_hpm_Neg	0	0	0	0	0	0	0	0	0	82.1458	35355.6	89.6667	.	.	.	10.953	201.089	Pro-Ser	[M-H]-	similar chromatogram in higher mz_1930	0.333	201.088	C8H14N2O4	Dipeptides	C1C[C@@H](C(=N[C@@H](CO)C(=O)O)O)NC1	430	81.8	58.6	81.3	100	28.97	Lx-2_NRG_neg	201.09206:34609 202.09541:12759 203.09877:2885	153.07935:14 171.0804:93 186.06519:267 195.08659:119 199.07347:291 201.09004:1600	41	86	119	36931	34609	34527	59	141	69	39.1305	1365.1	44.6931	.
.	(2S,3S)-3[[(1S)-3-Methyl-1-[[(3-methylbutyl)amino]carbonyl]butyl]amino]carbonyl]oxiranecarboxylic acid	LC-MS_hpm_Neg	0	0	0	0	0	0	0	0	0	12242.1	11441.7	11724.4	.	.	.	20.883	241.192	Loxistatin acid	[M-H-C2O3]-	found in higher mz's MsMs_3110; similar chromatogram in higher mz_8375	1	241.192	C15H26N2O5	Leucine and derivatives	CC(C)CCN=C([C@H](CC(C)C)N=C(C1C(C(=O)O)O1)O)O	430	84.1	83.5	78.3	50	21.9	xyl-2_NRG_neg	241.19102:11498 242.19437:6127 243.19773:3243	87.0659:34 100.07719:32 118.9417:4 128.07623:2 136.05293:9 140.10825:47 143.12167:63 241.19202:142 241.2271:1153	14174	11204	11348	11804	10962	11559	10957	11498	12718	1674.76	432.822	902.357	.
C13914	N,N-Dimethylsphingosine	LC-MS_Pos	0	0	0	4629.04	28457.7	2111.25	0	0	0	0	0	0	.	.	.	.	.	.	.	.	.	.	.	.	.	.	.	.	.	.	.	.	.	.	.	.	.	.	.	.	.	.	.	.	.	.	119567-63-4
C00109	2-Oxobutanoic acid	LC-MS_hpm_Neg	0	0	0	0	0	0	0	0	0	14621.5	4107.83	16318.4	.	.	.	10.634	101.024	2-Oxobutyric acid	[M-H]-	similar chromatogram in higher mz_4924; similar chromatogram in higher mz_7231; found in higher mz's MsMs_501	0.444	101.024	C4H6O3	Short-chain keto acids and derivatives	CCC(=O)C(O)=O	430	85.9	88	79.7	50	12.26	Lx-2_NRG_neg	101.02233:3742 102.02568:251 103.02904:1004	101.0215:112	13347	14031	16487	3924	3742	4657	15252	15953	17750	1651.04	484.386	1288.06	2013-26-5
C00148	Proline	LC-MS_Pos LC-MS_hpm_Neg	0	0	0	1376.02	9463.04	1421.94	0	0	0	4199.31	6136.81	11900.8	.	.	.	0.719	114.056	L-Proline	[M-H]-	similar chromatogram in higher mz_1634; similar chromatogram in higher mz_4209; similar chromatogram in higher mz_6056; similar chromatogram in higher mz_6311; similar chromatogram in higher mz_7895; similar chromatogram in higher mz_8612; similar chromatogram in higher mz_8745; similar chromatogram in higher mz_9178; similar chromatogram in higher mz_9276; similar chromatogram in higher mz_9414;…	0.889	114.056	C5H9NO2	Proline and derivatives	C1C[C@H](NC1)C(=O)O	430	86.1	75	75	100	17.56	Hd-2_NRG_neg	114.05554:3828 115.05889:897 116.06225:0	114.05424:112	4470	3828	4300	6026	5890	6494	13284	9851	12567	332.989	316.924	1811.05	1150316-19-0
C02170	Methylmalonic acid	LC-MS_Neg	0	0	0	0	0	0	231.062	34050.2	101.583	0	0	0	10.3756	1090.65	17.3795	.	.	.	.	.	.	.	.	.	.	.	.	.	.	.	.	.	.	.	.	.	.	.	.	.	.	.	.	.	.	.	516-05-2
.	5-hydroxy-9-(3,4,5-trimethoxyphenyl)-5a,6,8a,9-tetrahydro-5H-isobenzofuro[5,6-f][1,3]benzodioxol-8-one	LC-MS_hpm_Neg	0	0	0	0	0	0	0	0	0	20957.2	3331.88	9627.94	.	.	.	1.884	459.138	(-)-Podophyllotoxin	[M+FA-H]-	.	0.556	459.13	C22H22O8	Podophyllotoxins	COC1=CC(=CC(OC)=C1OC)C1C2C(COC2=O)C(O)C2=CC3=C(OCO3)C=C12	430	86.5	80	75	100	113.47	Hd-3_NRG_neg	459.13812:25667 460.14147:13287 461.14483:3646	75.00678:34 85.03125:233 89.02753:80 111.01512:26 113.02748:248 173.05563:149 443.15085:19 454.09912:10 457.14221:810 459.13022:4595 459.14536:5559	17232	19973	25667	2027	3631	4338	10442	8503	9938	4303.07	1183.7	1006.01	.
C14103	4-Methylsalicylic acid	LC-MS_Neg	0	0	0	0	0	0	115.583	32735.2	133.812	0	0	0	27.2505	1668.62	16.2237	.	.	.	.	.	.	.	.	.	.	.	.	.	.	.	.	.	.	.	.	.	.	.	.	.	.	.	.	.	.	.	499-76-3
.	2-Hydroxybutyric acid	LC-MS_Neg LC-MS_hpm_Neg	0	0	0	0	0	0	7322.44	230.979	1478.42	8346.46	7972	7559.46	3498.24	193.887	442.903	4.633	103.039	.alpha.-Hydroxybutyric acid	[M-H]-	.	0.556	103.04	C4H8O3	Alpha hydroxy acids and derivatives	CCC(C(=O)O)O	430	86.7	88	83	50	10.07	Lx-3_NRG_neg	103.04019:7946 104.04354:469 105.0469:162	103.03941:112	8620	8481	7938	8082	7888	7946	7687	6997	7994	360.073	99.2502	510.647	.
C02679	Lauric acid	LC-MS_hpm_Neg	0	0	0	0	0	0	0	0	0	10987.8	9743.02	10644.5	.	.	.	19.826	199.169	lauric acid	[M-H]-	.	1	199.17	C12H24O2	Medium-chain fatty acids	CCCCCCCCCCCC(=O)O	430	80.3	70.4	81.3	50	22.83	xyl-2_NRG_neg	199.16795:9689 200.1713:2873 201.17466:0	82.06761:12 88.04057:26 109.02054:121 111.01035:5 113.01216:19 124.03825:564 125.04641:106 139.06424:292 152.07045:248 154.0928:136 176.14725:6 191.02179:42 196.07242:19 197.12137:5 199.16393:1543 199.16989:1536	12342	10320	10302	10358	10164	8707	9646	9689	12598	1172.59	902.354	1691.82	143-07-7
.	[(2R,3S)-5-(2-Amino-6-oxo-1H-purin-9-yl)-3-hydroxyoxolan-2-yl]methyl dihydrogen phosphate	LC-MS_hpm_Neg	0	0	0	0	0	0	0	0	0	1619.15	14229.2	14517.6	.	.	.	8.706	346.051	2'-Deoxyguanosine 5'-monophosphate	[M-H]-	similar chromatogram in higher mz_5055	0.556	346.056	C10H14N5O7P	Purine 2'-deoxyribonucleoside monophosphates	NC1=NC2=C(N=CN2C2C[C@H](O)[C@@H](COP(O)(O)=O)O2)C(=O)N1	430	90.5	82.2	85.6	100	48.7	xyl-3_NRG_neg	346.05127:21485 347.05462:5631 348.05798:680	78.95869:1735 85.02885:14 96.96442:329 107.03881:70 132.04768:73 191.05321:37 263.10327:14 286.26053:8 330.0845:43 342.11188:55 346.0498:3410	1182	1261	2414	11819	13632	17237	13591	8477	21485	689.379	2757.78	6553.51	.
C00015	Uridine-5'-diphosphate	LC-MS_hpm_Neg	0	0	0	0	0	0	0	0	0	0	30158.3	17.4583	.	.	.	11.423	402.998	Uridine 5'-diphosphate; LC-ESI-QTOF; MS2; CE	[M-H]-	.	0.111	402.995	C9H14N2O12P2	Pyrimidine ribonucleoside diphosphates	O[C@@H]1[C@@H](COP(O)(=O)OP(O)(O)=O)O[C@H]([C@@H]1O)N1C=CC(O)=NC1=O	430	91.9	84.5	87.6	100	63.77	Lx-1_NRG_neg	402.99786:46064 404.00121:8602 405.00457:5355	78.95792:1855 111.02021:330 135.0383:4 146.98332:14 156.05907:21 158.9234:1957 171.04897:10 176.93045:192 185.09026:76 195.07869:33 233.08366:4 258.98126:21 272.97415:296 276.09174:25 305.01544:252 337.13202:16 339.0838:10 347.07092:302 348.08673:25 402.9986:7703	0	0	0	46064	5625	38786	43	0	9	0	21555.9	22.5645	58-98-0
.	3-(Trifluoromethyl)benzoic acid	LC-MS_hpm_Neg	0	0	0	0	0	0	0	0	0	4582.46	4704.65	20857.8	.	.	.	11.18	189.004	3-(Trifluoromethyl)benzoic acid	[M-H]-	.	0.667	189.017	C8H5F3O2	Trifluoromethylbenzenes	OC(=O)C1=CC=CC(=C1)C(F)(F)F	430	83.5	85.2	81.6	50	40.83	xyl-1_NRG_neg	189.00655:17196 190.0099:1267 191.01326:704	173.08664:32 184.0959:6 186.11235:18 189.00427:1437	4212	3827	5709	3288	9408	1418	17196	17951	27427	994.234	4178.79	5701.61	.
.	Methane, isocyanato-	GC	0	0	30131.8	0	0	0	0	0	0	0	0	0	.	.	.	.	.	.	.	.	.	.	.	.	.	.	.	.	.	.	.	.	.	.	.	.	.	.	.	.	.	.	.	.	.	.	.
.	Azaconazole	LC-MS_Pos	0	0	0	16417	420	13193.4	0	0	0	0	0	0	.	.	.	.	.	.	.	.	.	.	.	.	.	.	.	.	.	.	.	.	.	.	.	.	.	.	.	.	.	.	.	.	.	.	.
.	12R-Hete	LC-MS_hpm_Neg	0	0	0	0	0	0	0	0	0	10390.2	8117.92	11160.8	.	.	.	21.298	319.229	12R-Hydroxy-5Z,8Z,10E,14Z-eicosatetraenoic acid	[M-H]-	similar chromatogram in higher mz_4215; similar chromatogram in higher mz_5380; similar chromatogram in higher mz_5668	1	319.228	C20H32O3	Hydroxyeicosatetraenoic acids	CCCCC\C=C/C[C@@H](O)\C=C\C=C/C\C=C/CCCC(O)=O	430	82.5	65.7	75	100	71.37	Lx-2_NRG_neg	319.23297:7194 320.23632:3728 321.23968:1675	179.10367:24 287.04578:10 317.202:127 317.20953:168 319.23651:2165	8433	11781	10956	9257	7194	7903	12150	11554	9778	1744.05	1048.22	1234	.
C00345	6-Phosphogluconic acid	LC-MS_hpm_Neg	0	0	0	0	0	0	0	0	0	5555.71	11123.5	10696.2	.	.	.	5.465	257.007	6-Phosphogluconic acid	[M-H-H2O]-	found in higher mz's MsMs_7791	0.222	257.007	C6H13O10P	Monosaccharide phosphates	O[C@H](COP(O)(O)=O)[C@@H](O)[C@H](O)[C@@H](O)C(O)=O	430	88.9	75	87.6	100	17.8	Lx-1_NRG_neg	257.0065:11322 258.00985:705 259.01321:68556	78.96059:1919 79.96594:44 96.97207:1441 103.04115:22 161.05161:29 168.98763:184 186.07861:16 242.17184:31	5159	5316	6192	11322	10766	11282	9491	9887	12711	556.411	310.145	1755.75	2464-13-3
.	(2,4,5-Trichlorophenoxy)acetic acid butoxyethanol ester	GC	0	0	27277.6	0	0	0	0	0	0	0	0	0	.	.	.	.	.	.	.	.	.	.	.	.	.	.	.	.	.	.	.	.	.	.	.	.	.	.	.	.	.	.	.	.	.	.	.
.	Bis(dinitrophenyl)lysine	LC-MS_hpm_Neg	0	0	0	0	0	0	0	0	0	1120.08	21929.4	4111.23	.	.	.	4.657	188.057	N.alpha.,N.epsilon.-Bis(2,4-dinitrophenyl)-L-lysine	[M-H-C9H11O8N3]-	similar chromatogram in higher mz_6832	0.556	188.047	C18H18N6O10	Dinitroanilines	C(CCNc1ccc(cc1N(=O)=O)N(=O)=O)C[C@@H](C(=O)O)Nc1ccc(cc1N(=O)=O)N(=O)=O	430	84.2	88	81.1	50	28.55	Lx-1_NRG_neg	188.05717:22099 189.06052:2274 190.06388:337	108.05784:12 161.04921:15 186.99371:20 188.05682:1808	1093	933	1334	22099	22221	21468	3808	3816	4710	202.103	404.532	518.347	.
.	3-Indolepropionic acid	LC-MS_hpm_Neg	0	0	0	0	0	0	0	0	0	2778.48	21842.3	2011.83	.	.	.	4.705	188.059	1H-Indole-3-propanoic acid	[M-H]-	.	0.444	188.072	C11H11NO2	Indolyl carboxylic acids and derivatives	c1ccc2c(c1)c(CCC(=O)O)c[nH]2	430	86.2	93.3	80.5	60	23.44	Lx-2_NRG_neg	188.05905:22171 189.0624:1656 190.06576:284	95.01717:10 99.0127:12 116.07606:13 142.04831:209 181.94594:24 188.04903:1290 188.05678:1304	2781	2619	2936	22031	22171	21326	1981	2134	1921	158.105	452.983	109.91	.
C00082	Tyrosine	LC-MS_hpm_Neg	0	0	0	0	0	0	0	0	0	17046	4506.29	4648.94	.	.	.	0.937	180.065	L-Tyrosine	[M-H]-	found in higher mz's MsMs_5566	0.333	180.067	C9H11NO3	LINKS: 60-18-4:CAS; 58315:CHEBI; 5833:CHEMSPIDER; OUYCCCASQSFEME-QMMMGPOBSA-N:INCHIKEY; D00022:KEGG; CID:6057:PUBCHEM	c1cc(ccc1C[C@@H](C(=O)O)N)O	430	86.6	85.9	86	50	112.54	Hd-3_NRG_neg	180.06479:17175 181.06814:2399 182.0715:238	78.96329:83 163.0434:191 179.0576:9 180.07332:1395	16896	17067	17175	4374	4438	4708	4158	3810	5979	140.334	177.188	1165.07	55520-40-6
.	UDP-xylose	LC-MS_hpm_Neg	0	0	0	0	0	0	0	0	0	4.14583	24658.3	1181.06	.	.	.	9.799	535.038	UDP-xylose; LC-ESI-QTOF; MS2; CE	[M-H]-	.	0.333	535.037	C14H22N2O16P2	Pyrimidine ribonucleoside diphosphates	O[C@@H]1[C@@H](COP(O)(=O)OP(O)(=O)O[C@H]2OC[C@@H](O)[C@H](O)[C@H]2O)O[C@H]([C@@H]1O)N1C=CC(O)=NC1=O	430	88.2	87.1	83.8	68.8	33.12	Lx-1_NRG_neg	535.04218:23811 536.04553:12563 537.04889:1592	78.95766:1347 96.97019:336 138.98148:35 150.98143:102 158.92271:709 195.00093:10 210.99414:410 261.85004:10 272.94949:482 292.96954:10 305.02869:103 322.00745:32 323.02649:1853 324.04208:149 384.95737:119 384.99338:308 402.98511:88 530.99286:25 535.04358:6430	0	0	12	23811	23335	26829	483	182	2879	7.18079	1894.73	1478.08	.
.	Benzyl salicylate	LC-MS_hpm_Neg	0	0	0	0	0	0	0	0	0	232.229	25451.4	158.688	.	.	.	19.347	227.071	Salicylic acid benzyl ester	[M-H]-	found in higher mz's MsMs_3009; found in higher mz's MsMs_2615; similar chromatogram in higher mz_2356; similar chromatogram in higher mz_12185; similar chromatogram in higher mz_4921; similar chromatogram in higher mz_2075; similar chromatogram in higher mz_4615; similar chromatogram in higher mz_8226; similar chromatogram in higher mz_6367	0.333	227.071	C14H12O3	o-Hydroxybenzoic acid esters	c1ccc(cc1)COC(=O)c1ccccc1O	430	83.5	85.8	76.3	41.7	6.88	Lx-1_NRG_neg	227.07103:27274 228.07438:21110 229.07774:4608	173.09879:37 183.08519:280 195.04526:18 197.06119:343 199.06956:393 200.04462:25 206.99768:21 211.04028:109 215.07024:294 217.09743:90 221.0544:48 222.15337:87 225.03229:12 227.07176:3569	202	216	278	27274	24112	24969	114	183	179	40.6311	1635.13	38.4994	.
.	alpha-Neup5Ac-(2->6)-D-Galp	LC-MS_Pos	0	0	0	29.9375	25783.7	15.8958	0	0	0	0	0	0	.	.	.	.	.	.	.	.	.	.	.	.	.	.	.	.	.	.	.	.	.	.	.	.	.	.	.	.	.	.	.	.	.	.	.
.	7-Hydroxy-3-(4-methoxyphenyl)-4-methylcoumarin	LC-MS_hpm_Neg	0	0	0	0	0	0	0	0	0	12801.1	3819.06	9067.98	.	.	.	2.105	281.09	7-Hydroxy-3-(4-methoxyphenyl)-4-methylcoumarin	[M-H]-	.	0.778	281.082	C17H14O4	Hydroxyisoflavonoids	Cc1c2ccc(cc2oc(=O)c1c1ccc(cc1)OC)O	430	81.7	80.5	77.1	50	70.84	Hd-2_NRG_neg	281.09006:11704 282.09341:1841 283.09677:276	71.01337:82 84.0199:23 238.09612:51 267.07037:8 274.1033:59 275.08804:38 281.09036:1787	12804	11704	13895	3057	3363	5038	8784	8464	9956	1095.91	1066.31	785.073	.
.	Myo-Inositol 1,2,3,6-tetrakisphosphate	LC-MS_hpm_Neg	0	0	0	0	0	0	0	0	0	62.5208	13332.2	11619.2	.	.	.	19.12	498.921	D-myo-Inositol-1,2,3,6-tetraphosphate	[M-H]-	.	0.667	498.921	C6H16O18P4	Inositol phosphates	[C@@H]1([C@@H]([C@H]([C@H]([C@H]([C@@H]1OP(=O)(O)O)OP(=O)(O)O)OP(=O)(O)O)OP(=O)(O)O)O)O	430	89.1	78.7	83.6	100	140.16	xyl-1_NRG_neg	498.91827:9478 499.92162:1187 500.92498:871	135.04588:50 158.92982:457 176.93721:104 191.06119:12 320.9855:293 400.95117:259 498.93127:1653	85	51	52	14741	12409	12846	9478	8482	16898	19.7462	1239.91	4598.54	.
.	cis-2-Tert-Butoxycarbonylamino-2-methyl-cyclohexanecarboxylic acid	LC-MS_hpm_Neg	0	0	0	0	0	0	0	0	0	12780.3	183	11484.7	.	.	.	16.786	256.156	cis-2-tert-Butoxycarbonylamino-2-methylcyclohexanecarboxylic acid	[M-H]-	.	0.667	256.155	C13H23NO4	Carbamate esters	CC(C)(C)OC(=N[C@]1(C)CCCC[C@@H]1C(=O)O)O	430	82.6	83.3	71.9	50	29.32	xyl-1_NRG_neg	256.15607:12157 257.15942:3268 258.16278:2571	178.96883:6 252.12524:18 252.19696:46 256.15311:1096	13241	12724	12375	402	0	147	12157	11362	10936	435.649	203.169	619.563	.
.	N-Linoleoylglycine	LC-MS_hpm_Neg	0	0	0	0	0	0	0	0	0	12729.3	1351	10338	.	.	.	21.529	336.231	Linoleoylglycine	[M-H]-	.	0.556	336.254	C20H35NO3	N-acyl-alpha amino acids	CCCCC/C=C\C/C=C\CCCCCCCC(=NCC(=O)O)O	430	84.1	76.7	87	100	76.25	Hd-3_NRG_neg	336.23688:13431 337.24023:4526 338.24359:1175	73.98468:26 76.9669:282 76.97062:282 134.10774:13 177.13301:50 218.96065:5 289.20734:1 312.55124:22 334.22592:99 336.23401:2019	13616	11141	13431	1587	1254	1211	12409	9022	9584	1378.51	205.896	1815.11	.
.	2,4-Diaminobenzenesulfonic acid	LC-MS_hpm_Neg	0	0	0	0	0	0	0	0	0	4272.71	9520.88	10509.1	.	.	.	10.732	187.025	2,4-Diaminobenzenesulfonic acid	[M-H]-	.	0.778	187.018	C6H8N2O3S	Benzenesulfonic acids and derivatives	Nc1ccc(c(N)c1)S(O)(=O)=O	430	80.1	59	75	100	22.91	xyl-1_NRG_neg	187.02438:9669 188.02773:1001 189.03109:1001	111.00891:56 175.09778:112 187.02014:168 187.02594:341	3976	3846	4996	9890	9014	9658	9669	8765	13093	629.948	453.6	2282.82	.
.	3-Hydroxy-2-(4-methoxyphenyl)-6-methyl-4H-chromen-4-one	LC-MS_hpm_Neg	0	0	0	0	0	0	0	0	0	5214.98	810.833	18136.4	.	.	.	14.637	237.007	3-Hydroxy-4'-methoxy-6-methylflavone	[237.0]-	.	0.667	237	C17H14O4	Flavonols	COC1=CC=C(C=C1)C1=C(O)C(=O)C2=CC(C)=CC=C2O1	430	81.8	71.3	70.7	100	48.29	xyl-2_NRG_neg	237.01091:14941 238.01426:564 239.01762:1994	73.02975:119 124.11678:12 208.97681:11 225.10901:7 226.14368:153 230.11765:43 236.9967:2094 237.0054:2176	4214	6272	5159	551	1495	387	17699	14941	21769	1029.85	598.112	3435.13	.
C01384	Maleic acid	LC-MS_hpm_Neg	0	0	0	0	0	0	0	0	0	8566.44	1003.98	14483.4	.	.	.	10.538	115.004	Maleic acid	[M-H]-	found in higher mz's MsMs_422	0.111	115.004	C4H4O4	Dicarboxylic acids and derivatives	C(=C\C(=O)O)\C(=O)O	430	88.5	73.5	88	100	48.39	xyl-3_NRG_neg	115.00375:16201 116.0071:1257 117.01046:1424	71.01392:226 81.03405:115 99.92347:56 115.00629:518	6890	7329	11479	1114	875	1023	13451	13798	16201	2532.26	120.189	1497.74	110-16-7
C12269	N-Methyl-D-aspartic acid	LC-MS_hpm_Neg	0	0	0	0	0	0	0	0	0	10163.4	891.458	12724.1	.	.	.	10.595	115.003	N-Methyl-D-aspartic acid	[M-H-CH5N]-	.	0.111	115.004	C5H9NO4	Aspartic acid and derivatives	CN[C@H](CC(=O)O)C(=O)O	430	86.7	68	88	100	25.11	Hd-1_NRG_neg	115.0028:9145 116.00615:690 117.00951:1470	71.01482:401 73.99664:112 87.00655:56 90.03037:56 99.93033:115 115.00614:633	9145	9913	11431	1112	768	795	13411	13828	10933	1163.34	191.091	1565.27	6384-92-5
.	1,3-Benzenediol, 5-[(1Z)-2-(4-hydroxyphenyl)ethenyl]-	LC-MS_Neg	0	0	0	0	0	0	105.896	23553.6	18.4583	0	0	0	40.9084	3549.87	5.37548	.	.	.	.	.	.	.	.	.	.	.	.	.	.	.	.	.	.	.	.	.	.	.	.	.	.	.	.	.	.	.	.
C02612	D-Citramalic acid	LC-MS_hpm_Neg	0	0	0	0	0	0	0	0	0	9592.04	5598.56	8089.15	.	.	.	1.612	147.046	Citramalic acid	[M-H]-	found in higher mz's MsMs_743; found in higher mz's MsMs_739	0.222	147.03	C5H8O5	Hydroxy fatty acids	C[C@@](O)(CC(O)=O)C(O)=O	430	80.7	67.7	82.1	100	39.45	Hd-3_NRG_neg	147.0461:10850 148.04945:1604 149.05281:202	72.00557:333 86.05989:7 101.02554:26 102.05391:462 104.0629:70 128.03645:509 140.03662:19 146.04968:1859 147.04932:2718	8850	9076	10850	4681	5706	6409	6783	6471	11013	1095.08	868.9	2537.23	1583974
.	Fenproporex	LC-MS_Pos	0	0	0	5706.75	10277.2	7141.04	0	0	0	0	0	0	.	.	.	.	.	.	.	.	.	.	.	.	.	.	.	.	.	.	.	.	.	.	.	.	.	.	.	.	.	.	.	.	.	.	.
.	2-Chloro-4-phenylphenol	LC-MS_hpm_Neg	0	0	0	0	0	0	0	0	0	866.375	19598.4	2511.4	.	.	.	10.073	203.02	4-Hydroxy-3-chlorobiphenyl	[M-H]-	.	0.111	203.027	C12H9ClO	Chlorinated biphenyls	c1ccc(cc1)c1ccc(c(c1)Cl)O	430	84.1	86.4	78.2	50	20.65	Lx-1_NRG_neg	203.01953:18855 204.02288:1567 205.02624:481	191.02034:32 196.05119:15 203.02159:1600	1109	567	924	18855	19954	19987	2120	1392	4023	275.682	644.012	1358.8	.
C08988	Ursolic acid	LC-MS_Neg	0	0	0	0	0	0	86.2292	324	22511.8	0	0	0	19.8103	123.624	4230.11	.	.	.	.	.	.	.	.	.	.	.	.	.	.	.	.	.	.	.	.	.	.	.	.	.	.	.	.	.	.	.	77-52-1
C08265	3-(Allylsulphinyl)-L-alanine	LC-MS_hpm_Neg	0	0	0	0	0	0	0	0	0	31.8958	1037.38	21844.8	.	.	.	9.581	176.038	L-(.+/-.)-Alliin	[M-H]-	found in higher mz's MsMs_8294; found in higher mz's MsMs_946	0.444	176.039	C6H11NO3S	Alpha amino acids	C=CCS(=O)C[C@@H](C(=O)O)N	430	86.3	79.7	88.9	60	78.09	xyl-2_NRG_neg	176.04068:20699 177.04403:2143 178.04739:0	89.03889:23 133.02843:183 135.03845:556 136.05569:110 173.08224:0 175.10484:163 176.04189:1774	46	30	19	906	880	1326	14033	20699	30802	13.682	250.419	8443.27	17795-26-5
.	3-Phenoxypropionic acid	LC-MS_hpm_Neg	0	0	0	0	0	0	0	0	0	529.042	18675	3304.15	.	.	.	2.013	165.039	3-Phenoxypropionic acid	[M-H]-	found in higher mz's MsMs_886	0.222	165.056	C9H10O3	3-phenoxypropionic acids	c1ccc(cc1)OCCC(=O)O	430	89.2	88	88	100	26.57	Lx-1_NRG_neg	165.04021:16740 166.04356:1791 167.04692:0	93.03262:224 165.03928:224	576	399	612	16740	16970	22315	2416	2360	5136	114.398	3154.41	1586.95	.
.	N-Oleoylglycine	LC-MS_hpm_Neg	0	0	0	0	0	0	0	0	0	8906.67	5727.73	7871.17	.	.	.	18.837	338.27	N-Oleoylglycine	[M-H]-	.	1	338.27	C20H37NO3	N-acyl-alpha amino acids	CCCCCCCC/C=C\CCCCCCCC(=NCC(=O)O)O	430	85.9	84.3	85.4	50	30.88	Lx-3_NRG_neg	338.26804:5767 339.27139:1791 340.27475:388	133.06297:5 170.0726:2 315.22787:58 320.2222:5 336.08463:12 338.26962:1221	9196	8616	8908	6092	5324	5767	7724	8063	7826	289.879	385.474	173.925	.
.	2-Acetamido-3-(4-fluorophenyl)propanoic acid	LC-MS_Neg LC-MS_hpm_Neg	0	0	0	0	0	0	86.875	11034.9	6087.19	41.4583	5084.06	29.1458	24.0744	2600.1	2540.38	19.562	449.166	N-Acetyl-p-fluoro-DL-phenylalanine	[2M-H]-	.	0.333	449.153	C11H12FNO3	Phenylalanine and derivatives	CC(=NC(Cc1ccc(cc1)F)C(=O)O)O	430	80.5	73	79.3	50	8.45	Lx-3_NRG_neg	449.15717:5512 450.16052:4602 451.16388:1295	80.98526:9 96.95965:183 209.06897:15 277.16821:13 297.11838:310 312.08069:13 387.34955:13 441.06506:26 444.06424:27 449.16223:1475	52	27	46	5619	4121	5512	0	34	54	12.8003	835.461	27.1844	.
.	2-Phenylpropanal	LC-MS_Pos	0	0	0	6603.27	8423.88	7219.25	0	0	0	0	0	0	.	.	.	.	.	.	.	.	.	.	.	.	.	.	.	.	.	.	.	.	.	.	.	.	.	.	.	.	.	.	.	.	.	.	.
.	8-Azaniumyloctanoate	LC-MS_hpm_Neg	0	0	0	0	0	0	0	0	0	6994.94	6846.85	7945.44	.	.	.	16.177	158.119	8-Amino Caprylic acid	[M-H]-	.	0.111	158.119	C8H17NO2	.	NCCCCCCCC(O)=O	430	80.3	75	73.7	50	3.58	Lx-2_NRG_neg	158.11926:7282 159.12261:3949 160.12597:1558	158.11816:113	7088	7073	6824	6658	7282	6601	8497	7962	7378	148.221	377.719	559.87	.
.	5-Hydroxy-2-(4-hydroxyphenyl)-7-[(2S,3R,4S,5S,6R)-3,4,5-trihydroxy-6-[[(3R,4R,5R)-3,4,5-trihydroxy-6-methyloxan-2-yl]oxymethyl]oxan-2-yl]oxychromen-4-one	LC-MS_Pos	0	0	0	29.1458	21636.4	7.04167	0	0	0	0	0	0	.	.	.	.	.	.	.	.	.	.	.	.	.	.	.	.	.	.	.	.	.	.	.	.	.	.	.	.	.	.	.	.	.	.	.
.	Roxarsone	LC-MS_Neg	0	0	0	0	0	0	14155.9	486.958	6499.48	0	0	0	959.575	86.0652	1107.73	.	.	.	.	.	.	.	.	.	.	.	.	.	.	.	.	.	.	.	.	.	.	.	.	.	.	.	.	.	.	.	.
.	11-Epiprostaglandin E1	LC-MS_Neg LC-MS_hpm_Neg	0	0	0	0	0	0	2137.96	1734.65	1892	5809.38	4459.94	4772.15	762.9	360.802	150.737	19.751	335.235	11.beta.-Prostaglandin E1	[M-H-H2O]-	.	0.778	335.223	C20H34O5	Prostaglandins and related compounds	CCCCC[C@H](O)\C=C\[C@H]1[C@@H](O)CC(=O)[C@@H]1CCCCCCC(O)=O	430	86.6	81.3	75	100	25.93	Hd-1_NRG_neg	335.23215:5752 336.2355:4464 337.23886:2429	92.97516:10 176.07822:16 179.13315:65 196.14195:5 226.21243:230 266.21765:18 308.08676:7 318.21277:31 322.2796:6 333.22415:1 335.23181:1314 335.24216:1420 335.27576:396	5752	6160	5516	4698	4818	3864	4480	5402	4435	325.502	519.333	545.713	.
.	Taps	LC-MS_hpm_Neg	0	0	0	0	0	0	0	0	0	13230.9	2785.96	4534.42	.	.	.	0.794	485.156	N-[Tris(hydroxymethyl)methyl]-3-aminopropanesulfonic acid	[2M-H]-	similar chromatogram in higher mz_11379; found in higher mz's MsMs_11413; found in higher mz's MsMs_11379; found in higher mz's MsMs_9783; found in higher mz's MsMs_11341; found in higher mz's MsMs_11027; found in higher mz's MsMs_11013; found in higher mz's MsMs_9868; found in higher mz's MsMs_9646; found in higher mz's MsMs_9640; found in higher mz's MsMs_9616; found in higher mz's MsMs_11403; …	0.333	485.148	C7H17NO6S	Organosulfonic acids	OCC(CO)(CO)NCCCS(O)(=O)=O	430	81.3	79	72.2	50	101.82	Hd-2_NRG_neg	485.14746:13477 486.15081:1071 487.15417:8636	285.12985:4 473.66199:176 483.14941:93 485.14648:2323	14759	13477	11457	3383	2337	2638	4954	3968	4682	1664.89	538.469	509.233	.
.	Glutamylglutamine	LC-MS_hpm_Neg	0	0	0	0	0	0	0	0	0	9656.65	350.771	10456.6	.	.	.	1.706	274.104	Glu-Gln	[M-H]-	.	0.333	274.104	C10H17N3O6	Dipeptides	C(CC(=O)O)[C@@H](C(=N[C@@H](CCC(=N)O)C(=O)O)O)N	430	87.4	86.4	76	75	29.87	Hd-3_NRG_neg	274.10406:10552 275.10741:2642 276.11077:276	128.03667:111 145.0656:173 274.11115:1237	8703	9715	10552	376	250	426	7676	7950	15744	926.024	90.8496	4580.66	.
C00852	Chlorogenic acid	LC-MS_Neg LC-MS_hpm_Neg	0	0	0	0	0	0	522.625	175.875	5438.79	1032.02	1924.19	10718	177.902	40.0253	353.108	10.314	353.086	Chlorogenic acid	[M-H]-	.	0.222	353.088	C16H18O9	Quinic acids and derivatives	O=C(C=Cc(c2)cc(O)c(O)c2)OC(C1)C(O)C(O)CC(O)(C(O)=O)1	430	87.2	88.1	81.8	57.1	17.11	xyl-3_NRG_neg	353.08624:11834 354.08959:2842 355.09295:632	83.05287:18 85.02747:280 87.00816:33 130.02145:17 133.02589:160 161.06145:14 171.03697:80 179.03484:130 191.05513:3084 192.0632:241 308.09836:93 342.31824:24 349.09457:16 351.078:552 353.07501:1824 353.08826:1985	946	756	1394	2125	1602	2046	9826	10494	11834	327.211	281.661	1022.91	327-97-9
.	Laminaritetraose	LC-MS_hpm_Neg	0	0	0	0	0	0	0	0	0	8626.31	6141.98	4990.23	.	.	.	0.771	701.207	Laminaritetraose	[M+Cl]-	found in higher mz's MsMs_10318; found in higher mz's MsMs_10236	0.444	701.191	C24H42O21	Oligosaccharides	C([C@@H]1[C@H]([C@@H]([C@H]([C@@H](O1)O[C@H]1[C@@H]([C@@H](CO)O[C@H]([C@@H]1O)O[C@H]1[C@@H]([C@@H](CO)O[C@H]([C@@H]1O)O[C@H]1[C@@H]([C@@H](CO)OC([C@@H]1O)O)O)O)O)O)O)O)O	430	82.3	76.4	83.9	50	51.43	Lx-3_NRG_neg	701.19995:9490 702.2033:8570 703.20666:16068	163.05444:10 365.09103:84 485.15659:369 635.21619:32 663.13739:10 665.20728:947 689.18896:323 696.26996:25 701.2063:3255	4552	7554	13773	3166	5771	9490	4604	5558	4809	4702.66	3178.43	501.962	.
C00041	Alanine	LC-MS_hpm_Neg	0	0	0	0	0	0	0	0	0	3394.71	3000.33	13305.2	.	.	.	1.641	88.0404	L-Alanine	[M-H]-	found in higher mz's MsMs_375	0.556	88.0404	C3H7NO2	LINKS: 56-41-7:CAS; 16977:CHEBI; 5735:CHEMSPIDER; QNAYBMKLOCPYGJ-REOHCLBHSA-N:INCHIKEY; D00012:KEGG; CID:5950:PUBCHEM	C[C@@H](C(=O)O)N	430	80	75	72.6	50	9.23	xyl-2_NRG_neg	88.04047:12596 89.04382:0 90.04718:386	88.04068:336	3395	2942	3848	2506	2936	3559	12629	12596	14690	452.938	529.307	1199.25	115967-49-2
.	Prednisolone phosphate	LC-MS_hpm_Neg	0	0	0	0	0	0	0	0	0	31.875	19527.2	39.6458	.	.	.	15.401	421.144	Prednisolone phosphate	[M-H-H2O]-	similar chromatogram in higher mz_8099; similar chromatogram in higher mz_8372; similar chromatogram in higher mz_11204; similar chromatogram in higher mz_11710; found in higher mz's MsMs_9350; found in higher mz's MsMs_8372	0.333	421.142	C21H29O8P	Gluco/mineralocorticoids, progestogins and derivatives	C[C@]12C=CC(=O)C=C1CC[C@H]1[C@@H]3CC[C@](C(=O)COP(=O)(O)O)([C@@]3(C)C[C@@H]([C@H]21)O)O	430	80.4	68.5	86.2	50	3.74	Lx-3_NRG_neg	421.14749:18832 422.15084:8624 423.1542:1700	197.09532:745 215.10808:403 216.1237:50 239.07237:371 419.13211:9 420.14706:12 421.14584:2783	61	14	20	20887	18862	18832	65	54	0	25.5083	1177.78	34.7381	.
.	S-Phenyl-N-acetylcysteine	LC-MS_hpm_Neg	0	0	0	0	0	0	0	0	0	11.4792	19533.1	24.1458	.	.	.	18.258	477.121	S-Phenylmercapturic acid	[2M-H]-	.	0.333	477.116	C11H13NO3S	N-acyl-alpha amino acids	CC(=N[C@@H](CSc1ccccc1)C(=O)O)O	430	84	83.1	80.3	50	18.16	Lx-3_NRG_neg	477.121:21122 478.12435:15018 479.12771:6131	79.95959:205 96.95405:1315 96.95822:1315 185.10236:75 211.11064:12 257.08661:80 305.1152:12 315.11743:43 315.12247:46 406.1033:12 412.14175:6 422.2962:27 471.08762:63 477.10541:4283 477.12698:5323	0	30	5	21110	16367	21122	15	23	34	15.9467	2742.01	9.70751	.
.	4-Thia-1-azabicyclo[3.2.0]heptane-2-carboxylic acid, 6-[[(2R)-2-amino-2-(4-hydroxyphenyl)acetyl]amino]-3,3-dimethyl-7-oxo-, (2S,5R,6R)-	LC-MS_hpm_Neg	0	0	0	0	0	0	0	0	0	358.938	11140	7913.08	.	.	.	9.805	223.048	Amoxicillin	[M-H-C6H7O3N]-	similar chromatogram in higher mz_3920; similar chromatogram in higher mz_8230; similar chromatogram in higher mz_10529; similar chromatogram in higher mz_13014	0.556	223.055	C16H19N3O5S	Penicillins	CC1(C)[C@H](C(=O)O)N2C(=O)[C@H]([C@H]2S1)N=C(C(c1ccc(cc1)O)N)O	430	82.1	78.9	79.3	66.7	8.42	Lx-2_NRG_neg	223.04276:9913 224.04611:4353 225.04947:544	87.01205:32 125.02143:35 129.02071:265 194.16423:14 203.01544:179 205.03769:168 223.03705:1466 223.04337:1491	90	155	832	10966	9913	12540	11045	12288	406	410.917	1321.95	6531.16	.
C04025	Malonic acid	LC-MS_hpm_Neg	0	0	0	0	0	0	0	0	0	8620.12	2854.65	7763.62	.	.	.	9.699	103.002	Malonic acid	[M-H]-	.	0.444	103.004	C3H4O4	Dicarboxylic acids and derivatives	C(C(=O)O)C(=O)O	430	81.9	74.1	82.5	50	9.14	xyl-2_NRG_neg	103.00234:9270 104.00569:778 105.00905:778	96.97396:56 103.00586:280	6943	4807	14110	2736	2820	3008	9855	9270	4166	4872.55	139.615	3129.4	141-82-2
C06473	2-Dehydro-D-gluconic acid	LC-MS_hpm_Neg	0	0	0	0	0	0	0	0	0	63.75	18821.8	144.333	.	.	.	10.347	193.036	2-Keto-D-gluconic acid	[M-H]-	found in higher mz's MsMs_2523	0.333	193.035	C6H10O7	Sugar acids and derivatives	C([C@H]([C@H]([C@@H](C(=O)C(=O)O)O)O)O)O	430	86.6	88	82.5	50	16.71	Lx-2_NRG_neg	193.03525:17171 194.0386:1549 195.04196:2939	193.03307:168	14	99	78	19228	17171	20067	173	133	126	44.692	1490.03	25.4688	20248-27-5
.	Dexamethasone	LC-MS_Pos	0	0	0	6082.75	11084.1	1650.9	0	0	0	0	0	0	.	.	.	.	.	.	.	.	.	.	.	.	.	.	.	.	.	.	.	.	.	.	.	.	.	.	.	.	.	.	.	.	.	.	.
.	Methylsuccinic acid	LC-MS_hpm_Neg	0	0	0	0	0	0	0	0	0	13148.1	1136.02	4303.94	.	.	.	0.694	113.034	Methylsuccinic acid	[M-H-H2O]-	found in higher mz's MsMs_9249; found in higher mz's MsMs_9067; found in higher mz's MsMs_8998; found in higher mz's MsMs_7236; found in higher mz's MsMs_7115; found in higher mz's MsMs_7096; found in higher mz's MsMs_3574; found in higher mz's MsMs_252; found in higher mz's MsMs_365; similar chromatogram in higher mz_365; found in higher mz's MsMs_3427; found in higher mz's MsMs_315; found in hi…	0.778	113.024	C5H8O4	Methyl-branched fatty acids	CC(CC(=O)O)C(=O)O	430	86.3	88	81.2	50	22.86	Lx-3_NRG_neg	113.02409:1942 114.02744:0 115.0308:0	113.02409:56	10413	15636	13396	402	1065	1942	5768	3397	3747	2620.28	772.466	1279.86	.
.	1-Palmitoyl-sn-glycero-3-phosphoethanolamine	LC-MS_Neg	0	0	0	0	0	0	12205.7	1324.67	4967.67	0	0	0	1992.96	672.114	1975.84	.	.	.	.	.	.	.	.	.	.	.	.	.	.	.	.	.	.	.	.	.	.	.	.	.	.	.	.	.	.	.	.
.	2'-Hydroxy-2,4,5'-trimethoxychalcone	LC-MS_Neg	0	0	0	0	0	0	59.125	18151.7	26.8333	0	0	0	5.66065	1876.18	9.94169	.	.	.	.	.	.	.	.	.	.	.	.	.	.	.	.	.	.	.	.	.	.	.	.	.	.	.	.	.	.	.	.
.	N-Benzylglycine ethyl ester	LC-MS_Pos	0	0	0	5886.31	6702.35	5446.08	0	0	0	0	0	0	.	.	.	.	.	.	.	.	.	.	.	.	.	.	.	.	.	.	.	.	.	.	.	.	.	.	.	.	.	.	.	.	.	.	.
.	3-Hexenedioic acid	LC-MS_hpm_Neg	0	0	0	0	0	0	0	0	0	11448.6	2597.56	3942.96	.	.	.	7.616	143.036	trans-2-Butene-1,4-dicarboxylic acid	[M-H]-	adduct linked to 722_[M-H]-; found in higher mz's MsMs_722; similar chromatogram in higher mz_3748	1	143.035	C6H8O4	Medium-chain fatty acids	C(=C\CC(=O)O)/CC(=O)O	430	90.3	80.2	86.2	100	18.21	Hd-3_NRG_neg	143.03595:13657 144.0393:1550 145.04266:535	91.0067:56 99.04756:112 143.03224:168 143.03731:224	10160	10529	13657	2618	2816	2359	4587	4373	2868	1921.28	229.241	936.669	.
.	NP-005716	LC-MS_hpm_Neg	0	0	0	0	0	0	0	0	0	11.8958	17849.1	29.3333	.	.	.	9.095	498.138	NP-005716	[M-H]-	.	0.111	498.137	C22H26O13	PUBCHEMID: NA	COC1=CC(=C(C(=C1)OC)OC2C(C(C(C(O2)COC(=O)C3=CC(=C(C(=C3)O)O)O)O)O)O)OC	430	84.8	62.4	87.8	100	5.52	Lx-3_NRG_neg	498.13766:23371 499.14101:5582 500.14437:1342	71.01279:74 75.00826:47 87.00963:38 113.02028:18 121.0669:282 135.04301:147 147.08246:49 151.0739:1226 159.07996:267 165.08546:10 168.03477:6 172.05103:79 187.07169:702 187.08327:699 199.07765:692 201.08624:294 201.10027:290 205.07912:1223 215.10155:242 217.0873:554 226.09897:65 253.08922:6 255.09851:368 268.10165:14 273.12183:640 285.11749:138 287.1279:18 291.11688:1017 299.13345:6 313.10095:20 …	15	21	0	18181	11995	23371	27	32	29	10.7747	5694.93	2.64083	.
.	Tris(3-chloropropyl)phosphate	LC-MS_Pos	0	0	0	6093.27	5603.92	6158.94	0	0	0	0	0	0	.	.	.	.	.	.	.	.	.	.	.	.	.	.	.	.	.	.	.	.	.	.	.	.	.	.	.	.	.	.	.	.	.	.	.
.	2-Hydroxy-4-methoxybenzaldehyde	LC-MS_hpm_Neg	0	0	0	0	0	0	0	0	0	45.8958	17599.1	28.9375	.	.	.	15.538	123.045	2-Hydroxy-4-methoxybenzaldehyde	[M-H-CO]-	found in higher mz's MsMs_12712; found in higher mz's MsMs_7292; found in higher mz's MsMs_7005; found in higher mz's MsMs_6199; found in higher mz's MsMs_6074; found in higher mz's MsMs_1540; similar chromatogram in higher mz_782; found in higher mz's MsMs_7004	0.333	123.045	C8H8O3	Methoxyphenols	COc1ccc(C=O)c(c1)O	430	83.7	81.9	78.8	50	85.68	Lx-1_NRG_neg	123.04462:19356 124.04797:2448 125.05133:816	95.05337:56 123.04433:455	16	98	24	19356	16497	16944	5	82	0	44.9072	1537.67	45.5979	.
.	Tris(1-chloro-2-propyl) phosphate	LC-MS_Pos	0	0	0	6157.1	5487.83	5857.65	0	0	0	0	0	0	.	.	.	.	.	.	.	.	.	.	.	.	.	.	.	.	.	.	.	.	.	.	.	.	.	.	.	.	.	.	.	.	.	.	.
C11173	7-Ethyl-10-hydroxycamptothecin	LC-MS_Neg	0	0	0	0	0	0	30.7292	17174.6	15.8542	0	0	0	10.1615	2378.92	2.36539	.	.	.	.	.	.	.	.	.	.	.	.	.	.	.	.	.	.	.	.	.	.	.	.	.	.	.	.	.	.	.	110714-48-2
.	Indolylmethyl glucosinolate; LC-ESI-ITFT; MS2; HCD; CE 40.0 eV; [M-H]-	LC-MS_hpm_Neg	0	0	0	0	0	0	0	0	0	15.6042	16959.2	13.625	.	.	.	11.178	447.057	Indolylmethyl glucosinolate; LC-ESI-ITFT; MS2; HCD; CE 40.0 eV; [M-H]-	[M-H]-	found in higher mz's MsMs_6096	0.222	447.054	C16H20N2O9S2	Alkylglucosinolates	OCC1OC(S\C(CC2=CNC3=CC=CC=C23)=N\OS(O)(=O)=O)C(O)C(O)C1O	430	83.5	59.5	86.5	100	25.2	Lx-3_NRG_neg	447.0538:15128 448.05715:4350 449.06051:2176	75.0064:46 88.98713:405 96.95547:1494 98.96162:146 115.00134:156 203.9977:12 215.10423:716 277.10953:368 359.02585:71 443.17249:166 445.1835:105 447.06177:2016	39	8	0	18822	16927	15128	24	0	16	20.7291	1847.12	12.4392	.
C00716	DL-Serine	LC-MS_hpm_Neg	0	0	0	0	0	0	0	0	0	6502.98	3850.17	6533.02	.	.	.	0.691	104.034	L-Serine	[M-H]-	similar chromatogram in higher mz_281; similar chromatogram in higher mz_365; similar chromatogram in higher mz_937; similar chromatogram in higher mz_955; similar chromatogram in higher mz_2013; similar chromatogram in higher mz_2024; similar chromatogram in higher mz_2883; similar chromatogram in higher mz_3158; similar chromatogram in higher mz_4296; similar chromatogram in higher mz_4702; sim…	1	104.035	C3H7NO3	Serine and derivatives	C(C(C(=O)O)N)O	430	91.8	93.9	89.3	66.7	42.36	Lx-3_NRG_neg	104.03273:4017 105.03608:0 106.03944:0	74.0229:56 104.0406:112	6982	5653	6875	3615	3919	4017	5764	5966	7869	738.263	209.397	1161.24	15199-49-2
.	3-Hydroxymandelic acid	LC-MS_hpm_Neg	0	0	0	0	0	0	0	0	0	207.833	16375.6	174.708	.	.	.	15.538	167.038	3-Hydroxymandelic acid	[M-H]-	found in higher mz's MsMs_12543; found in higher mz's MsMs_11990; found in higher mz's MsMs_7292; found in higher mz's MsMs_7035; found in higher mz's MsMs_7014; found in higher mz's MsMs_6987; found in higher mz's MsMs_6913; found in higher mz's MsMs_5585; found in higher mz's MsMs_5565; similar chromatogram in higher mz_10519; similar chromatogram in higher mz_1540; found in higher mz's MsMs_70…	0.333	167.035	C8H8O4	1-hydroxy-4-unsubstituted benzenoids	OC(C(O)=O)C1=CC(O)=CC=C1	430	83.2	88	69.3	50	22.84	Lx-2_NRG_neg	167.03964:13459 168.04299:2142 169.04635:1071	121.02485:56	204	209	211	17892	13459	17776	177	47	301	3.85343	2526.57	126.98	.
.	Homoveratric acid	LC-MS_Pos	0	0	0	127.562	16493	52.6667	0	0	0	0	0	0	.	.	.	.	.	.	.	.	.	.	.	.	.	.	.	.	.	.	.	.	.	.	.	.	.	.	.	.	.	.	.	.	.	.	.
.	Homovanillic acid sulfate	LC-MS_hpm_Neg	0	0	0	0	0	0	0	0	0	0	16479.7	0	.	.	.	12.411	261.006	Homovanillic acid sulfate	[M-H]-	similar chromatogram in higher mz_12015; found in higher mz's MsMs_12015	0.222	261.008	C9H10O7S	Phenylsulfates	COc1cc(ccc1OS(=O)(=O)O)CC(=O)O	430	86.9	77.6	87.3	75	28.46	Lx-3_NRG_neg	261.00623:19567 262.00958:3429 263.01294:1496	72.99203:38 79.95835:112 108.05558:10 119.0461:300 170.07805:37 181.04971:786 184.05153:4 211.15997:10 215.11034:30 223.02812:105 242.06093:68 253.08966:10 255.18011:173 257.0777:490 258.08127:73 259.10043:142 259.12543:87 260.99426:3729 261.00568:3935	0	0	0	18568	11304	19567	0	0	0	0	4510.13	0	.
.	(E)-C-HDMAPP	LC-MS_hpm_Neg	0	0	0	0	0	0	0	0	0	5364.98	3277.75	7779.54	.	.	.	8.116	259.024	(E)-C-HDMAPP	[M-H]-	.	0.556	259.014	C6H14O7P2	Organic phosphoric acids and derivatives	C\C(CO)=C/CCP(O)(=O)OP(O)(O)=O	430	90.2	80.2	87.2	100	10.9	xyl-2_NRG_neg	259.01874:6963 260.02209:601 261.02545:372	69.03416:34 78.9584:138 145.96742:14 186.07535:14 212.20711:66 241.01413:14 242.17255:103 258.20551:17 259.02496:876 259.03857:831	4740	4662	6693	3261	3103	3469	7466	6963	8910	1150.61	183.539	1010.67	.
.	Exisulind	LC-MS_hpm_Neg	0	0	0	0	0	0	0	0	0	957.854	2410.4	12989.3	.	.	.	9.64	371.079	Sulindac sulfone	[M-H]-	similar chromatogram in higher mz_9133	0.667	371.076	C20H17FO4S	Indenes and isoindenes	CC1=C(CC(=O)O)c2cc(ccc2/C/1=C\c1ccc(cc1)S(=O)(=O)C)F	430	80.9	84.1	63.4	50	38.03	xyl-3_NRG_neg	371.07864:18903 372.08199:4012 373.08535:1815	81.03275:18 84.02426:10 85.02741:173 89.02359:93 115.05486:4 173.0442:110 180.03755:36 185.05122:10 193.00763:217 327.08685:32 353.11334:20 371.08395:4823	619	927	1328	1386	2961	2884	10993	9072	18903	355.521	887.678	5210.8	.
.	2-[2,5-Dihydroxy-6-(hydroxymethyl)-4-[3,4,5-trihydroxy-6-(hydroxymethyl)oxan-2-yl]oxyoxan-3-yl]oxy-6-methyloxane-3,4,5-triol	LC-MS_Neg LC-MS_hpm_Neg	0	0	0	0	0	0	30.0417	9775.33	11.375	9.33333	6490.04	18.8333	18.4721	1009.28	11.7638	17.371	533.176	Blood Group B Trisaccharide	[M+HCO2]-	.	0.333	533.172	C18H32O15	Oligosaccharides	CC1C(C(C(C(O1)OC1C(C(C(CO)OC1O)O)OC1C(C(C(C(CO)O1)O)O)O)O)O)O	430	82.5	66.8	74.2	100	5.33	Lx-2_NRG_neg	533.17914:5793 534.18249:4000 535.18585:1139	183.09081:1 197.0928:49 201.08803:31 213.09575:36 227.06956:21 487.18246:33 496.1683:46 519.13525:27 526.16034:320 531.15186:18 532.63953:79 533.14789:1349 533.17072:1585 533.20654:545	15	0	13	7482	5793	6196	11	8	38	8.11762	882.317	16.6782	.
.	Ketopioglitazone	LC-MS_Pos	0	0	0	159.062	16034.9	86.9167	0	0	0	0	0	0	.	.	.	.	.	.	.	.	.	.	.	.	.	.	.	.	.	.	.	.	.	.	.	.	.	.	.	.	.	.	.	.	.	.	.
C01083	Trehalose	LC-MS_hpm_Neg	0	0	0	0	0	0	0	0	0	561.646	14811.5	666.583	.	.	.	3.324	341.106	Trehalose	[M-H]-	found in higher mz's MsMs_5338	0.222	341.109	C12H22O11	O-glycosyl compounds	OC[C@H]1O[C@H](O[C@H]2O[C@H](CO)[C@@H](O)[C@H](O)[C@H]2O)[C@H](O)[C@@H](O)[C@@H]1O	430	85.8	65.7	87.7	100	8.6	Lx-2_NRG_neg	341.10916:14022 342.11251:3611 343.11587:871	321.07181:56 340.92838:114 341.11865:287	472	554	659	15042	14022	15372	621	586	792	93.5211	703.765	110.063	6138-23-4
C00334	gamma-Aminobutyric acid	LC-MS_hpm_Neg	0	0	0	0	0	0	0	0	0	1040.62	4041.27	10903.7	.	.	.	1.716	102.053	gamma-Aminobutryic acid	[M-H]-	found in higher mz's MsMs_536; found in higher mz's MsMs_517; found in higher mz's MsMs_511	0.556	102.056	C4H9NO2	Gamma amino acids and derivatives	O=C(O)CCCN	430	85.8	65.6	87.7	100	42.07	xyl-1_NRG_neg	102.05599:8483 103.05934:1204 104.0627:0	84.04213:56 99.02363:56 101.0254:56 102.05234:56 102.05376:56 102.05519:56 102.05946:56 102.06232:56	975	955	1192	2298	4514	5312	8483	12699	11529	131.673	1561.95	2176.23	28805-76-7
.	N-Oleoyl leucine	LC-MS_hpm_Neg	0	0	0	0	0	0	0	0	0	5654.06	4833.12	5419.25	.	.	.	22.826	394.327	N-Oleyl-Leucine	[M-H]-	.	0.111	394.333	C24H45NO3	Leucine and derivatives	CCCCCCCC/C=C\CCCCCCCC(=O)N[C@@H](CC(C)C)C(=O)O	430	82.3	65.2	75	100	257.81	xyl-1_NRG_neg	394.32748:5770 395.33083:4585 396.33419:931	283.97733:13 376.32455:168 383.85645:13 394.33078:1208	5675	6444	4843	5390	4265	4844	5770	5214	5274	800.557	562.957	305.35	.
.	2-Amino-3-(1H-indol-3-yl)propanamide	LC-MS_hpm_Neg	0	0	0	0	0	0	0	0	0	7213.71	1819.21	6788.96	.	.	.	12.459	202.109	2-Amino-3-(1H-indol-3-yl)propanamide	[M-H]-	.	0.556	202.099	C11H13N3O	Tryptamines and derivatives	C1=CC=C2C(=C1)C(=CN2)CC(C(=O)N)N	430	82.6	88	79.1	50	19.57	Hd-3_NRG_neg	202.112:7338 203.11535:841 204.11871:280	202.10777:112 202.11179:224	7246	7058	7338	1912	1652	1893	8427	7871	4070	142.866	144.678	2371.46	.
.	2-Propenoic acid, tridecyl ester	GC	0	0	15707.2	0	0	0	0	0	0	0	0	0	.	.	.	.	.	.	.	.	.	.	.	.	.	.	.	.	.	.	.	.	.	.	.	.	.	.	.	.	.	.	.	.	.	.	.
.	COUMARIN, 7-HYDROXY-3-(p-METHOXYPHENYL)-4-PHENYL-	LC-MS_hpm_Neg	0	0	0	0	0	0	0	0	0	108.646	15193.9	292.083	.	.	.	7.158	343.102	7-Hydroxy-3-(4-methoxyphenyl)-4-phenylcoumarin	[M-H]-	.	0.333	343.098	C22H16O4	Neoflavones	COC1=CC=C(C=C1)C1=C(C2=CC=CC=C2)C2=CC=C(O)C=C2OC1=O	430	81.5	79.1	74.7	50	21.52	Lx-3_NRG_neg	343.1022:15827 344.10555:5249 345.10891:1068	93.03845:63 119.04565:435 136.99063:10 163.03891:299 223.06129:14 289.10431:21 343.0679:180 343.09668:2576	131	88	107	15254	14501	15827	265	278	333	21.5934	665.102	36.2492	.
C08261	Hydron;nonanedioate	LC-MS_Pos	0	0	0	4822.69	4796.98	5927.94	0	0	0	0	0	0	.	.	.	.	.	.	.	.	.	.	.	.	.	.	.	.	.	.	.	.	.	.	.	.	.	.	.	.	.	.	.	.	.	.	123-99-9
.	Tributylphosphine oxide	LC-MS_Pos	0	0	0	1204.1	8701.1	5525.88	0	0	0	0	0	0	.	.	.	.	.	.	.	.	.	.	.	.	.	.	.	.	.	.	.	.	.	.	.	.	.	.	.	.	.	.	.	.	.	.	.
.	3-Bromo-5-phenylsalicylic acid	LC-MS_hpm_Neg	0	0	0	0	0	0	0	0	0	2699.81	82.7083	12401	.	.	.	10.069	246.973	3-Bromo-5-phenylsalicylic acid	[M-H-CO2]-	.	0.222	246.976	C13H9BrO3	Brominated biphenyls	c1ccc(cc1)c1cc(c(c(c1)Br)O)C(=O)O	430	86.7	87.6	85.1	50	197.85	xyl-1_NRG_neg	246.97258:12872 247.97593:483 248.97929:0	84.04243:15 246.97388:1044	1252	1226	5622	74	81	94	12872	11409	12923	2530.56	10.346	859.73	.
.	Thaxtomin A	LC-MS_hpm_Neg	0	0	0	0	0	0	0	0	0	0	14886.1	2.91667	.	.	.	6.61	875.29	Thaxtomin A	[2M-H]-	adduct linked to 5886_[M-H-H2O]-	0.111	875.301	C22H22N4O6	Alpha amino acids and derivatives	CN1[C@@H](Cc2c[nH]c3cccc(c23)N(=O)=O)C(=O)N(C)[C@@](Cc2cccc(c2)O)(C1=O)O	430	83.5	60.3	88	100	14.82	Lx-1_NRG_neg	875.29034:14723 876.29369:12681 877.29705:7908	78.96151:14 186.06644:10 195.078:287 195.09575:287 213.08263:1034 213.095:1047 235.08908:10 239.06631:360 241.08717:685 253.08992:88 255.0834:485 257.0802:2626 258.08377:424 259.10294:88 277.10242:21 281.07816:455 293.07858:21 299.08252:477 299.09229:477 311.09875:182 383.11273:46 419.13397:1624 420.1489:298 421.15057:90 437.12701:4503 437.15356:5703 438.15167:1508 439.15384:223 859.2901:24 870.3…	0	0	0	14723	11100	18835	0	0	9	0	3870.32	5.05181	.
C00361	2'-Deoxyguanosine-5'-diphosphate	LC-MS_hpm_Neg	0	0	0	0	0	0	0	0	0	2244.88	10925.8	1584.27	.	.	.	13.334	426.022	2'-Deoxyguanosine 5'-diphosphate; LC-ESI-QTOF; MS2; CE	[M-H]-	.	0.333	426.022	C10H15N5O10P2	Purine 2'-deoxyribonucleoside diphosphates	O[C@H]1C[C@@H](O[C@@H]1COP(O)(=O)OP(O)(O)=O)N1C=NC2=C1NC(=N)N=C2O	430	83.3	58.9	86.5	100	13.02	Lx-3_NRG_neg	426.022:12055 427.02535:1481 428.02871:611	78.95927:346 107.05715:19 119.01677:9 122.03854:9 135.6528:9 147.00595:40 155.05598:22 158.92383:384 163.00327:84 165.01704:122 167.02858:157 197.06567:3 232.13074:5 417.24384:13 423.10583:624 424.10812:80 426.02008:1648	2626	3016	1093	10100	10622	12055	1406	1540	1808	1016.65	1012.22	204.634	No result
C00539	Hydron;benzoate	LC-MS_Neg	0	0	0	0	0	0	2936.06	9517.4	2300.6	0	0	0	418.727	1663.03	412.828	.	.	.	.	.	.	.	.	.	.	.	.	.	.	.	.	.	.	.	.	.	.	.	.	.	.	.	.	.	.	.	1079-02-3
.	4-Tetradecanamidobenzylphosphonic acid	LC-MS_hpm_Neg	0	0	0	0	0	0	0	0	0	227.896	14184.3	298.688	.	.	.	22.126	793.494	Phosphonic acid, P-[[4-[(1-oxotetradecyl)amino]phenyl]methyl]-	[2M-H]-	.	0.111	793.469	C21H36NO4P	Anilides	CCCCCCCCCCCCCC(=O)Nc1ccc(cc1)CP(=O)(O)O	430	81	85.9	80.2	50	621.83	Lx-1_NRG_neg	793.49445:16264 794.4978:8569 795.50116:7498	80.96563:190 99.00996:11 127.03856:21 151.0071:24 163.07742:27 164.98647:57 206.99817:9 225.00945:259 227.01051:94 230.21394:13 254.22655:14 255.23131:33 465.9429:15 521.29449:34 529.01886:81 532.08807:16 537.27765:323 538.2793:187 699.54834:154 721.37305:147 734.95172:52 735.97375:54 738.0047:14 745.5473:30 746.56128:135 748.16272:18 750.74786:32 753.29486:75 754.31799:103 754.35675:27 755.32629…	469	214	0	16264	9374	16915	332	296	268	235.016	4178.55	32.2255	.
.	2-Cyclohexyl-2-hydroxy-2-phenylacetic acid	LC-MS_hpm_Neg	0	0	0	0	0	0	0	0	0	43.1458	14561.8	48.5625	.	.	.	10.438	233.12	.alpha.-Cyclohexylmandelic acid	[M-H]-	.	0.333	233.118	C14H18O3	Benzene and substituted derivatives	c1ccc(cc1)C(C1CCCCC1)(C(=O)O)O	430	83.2	81.6	77.2	50	23.88	Lx-3_NRG_neg	233.12004:14924 234.12339:4222 235.12675:717	145.06306:20 151.07263:210 215.11017:113 228.19475:0 230.10071:21 233.11026:1535 233.11241:1535	36	54	39	14194	14567	14924	73	37	35	9.54478	364.877	21.1917	.
C00631	2-Phospho-D-Glyceric Acid	LC-MS_hpm_Neg	0	0	0	0	0	0	0	0	0	498.521	207.854	13774.2	.	.	.	12.71	184.986	D-2-Phosphoglyceric acid	[M-H]-	adduct linked to 4510_[2M-H]-; found in higher mz's MsMs_4510; similar chromatogram in higher mz_4510	0.222	184.986	C3H7O7P	Sugar acids and derivatives	C([C@H](C(=O)O)OP(=O)(O)O)O	430	91.1	89.6	88.1	75	68.2	xyl-1_NRG_neg	184.98593:19850 185.98928:1194 186.99264:196	78.95727:1483 96.96424:357 176.10051:19 180.57352:26 184.97974:1224	531	492	473	315	267	42	19850	20938	535	29.7391	145.948	11478.4	No result
C01046	N-Methyl-L-glutamic acid	LC-MS_hpm_Neg	0	0	0	0	0	0	0	0	0	203.979	13361.4	706.083	.	.	.	1.739	160.061	N-Methyl-L-glutamic acid	[M-H]-	.	0.111	160.061	C6H11NO4	Glutamic acid and derivatives	CN[C@@H](CCC(=O)O)C(=O)O	430	81.4	64	86.8	66.7	119.35	Lx-1_NRG_neg	160.061:24296 161.06435:5092 162.06771:1271	95.05579:12 102.05415:509 102.64106:20 142.03989:496 146.04291:1328 148.05067:76 160.0546:1928 160.06174:1928	196	171	245	24296	8278	7510	383	549	1187	37.5071	9477.81	424.427	128724-80-1
C02497	2-Butyne-1,4-diol	LC-MS_hpm_Neg	0	0	0	0	0	0	0	0	0	11929.2	511.917	1628.96	.	.	.	13.093	85.0305	1,4-Butynediol	[M-H]-	found in higher mz's MsMs_877; found in higher mz's MsMs_337; found in higher mz's MsMs_330	0.333	85.0295	C4H6O2	Primary alcohols	OCC#CCO	430	80.2	75	73.7	50	26.35	Hd-3_NRG_neg	85.03046:13997 86.03381:2079 87.03717:44336	85.03499:117	9593	12198	13997	557	513	466	1673	1071	2142	2214	45.7222	537.102	110-65-6
C10445	Cynarine	LC-MS_Neg	0	0	0	0	0	0	599.938	744.979	12624.4	0	0	0	58.8199	357.037	2559.42	.	.	.	.	.	.	.	.	.	.	.	.	.	.	.	.	.	.	.	.	.	.	.	.	.	.	.	.	.	.	.	30964-13-7
C13715	Miltirone	LC-MS_Pos	0	0	0	1850.9	10464.5	1653.17	0	0	0	0	0	0	.	.	.	.	.	.	.	.	.	.	.	.	.	.	.	.	.	.	.	.	.	.	.	.	.	.	.	.	.	.	.	.	.	.	27210-57-7
.	MAM-2201 N-pentanoic acid metabolite	LC-MS_hpm_Neg	0	0	0	0	0	0	0	0	0	2741.65	9851.79	911.104	.	.	.	4.613	384.151	1H-Indole-1-pentanoic acid, 3-[(4-methyl-1-naphthalenyl)carbonyl]-	[M-H]-	.	0.667	384.16	C25H23NO3	Naphthoylindoles	Cc1ccc(c2ccccc12)C(=O)c1cn(CCCCC(=O)O)c2ccccc12	430	81.4	81	77.2	50	20.54	Lx-3_NRG_neg	384.15085:10155 385.1542:3482 386.15756:1152	120.00853:232 266.95798:9 373.16992:16 379.09665:14 384.13721:1171	2531	2435	3258	9843	9557	10155	796	699	1238	450	298.651	287.054	.
C00044	Guanosine-5'-triphosphate	LC-MS_hpm_Neg	0	0	0	0	0	0	0	0	0	349.771	1272.69	11622.5	.	.	.	15.744	521.988	Guanosine triphosphate	[M-H]-	.	0.111	521.983	C10H16N5O14P3	Purine ribonucleoside triphosphates	C1=NC2=C(N1[C@H]3[C@@H]([C@@H]([C@H](O3)COP(=O)(O)OP(=O)(O)OP(=O)(O)O)O)O)NC(=NC2=O)N	430	86.6	82.1	80.7	75	55.49	xyl-1_NRG_neg	521.98816:9378 522.99151:2098 523.99487:660	95.05022:7 154.97031:21 158.92424:1628 176.93504:148 238.88913:194 497.27942:10 521.98273:2539	529	302	218	1287	1026	1506	9378	9119	16371	160.61	240.34	4114.02	1146963-51-0
C00661	3-Phosphoglyceraldehyde	LC-MS_hpm_Neg	0	0	0	0	0	0	0	0	0	3494.23	1171.9	8545.6	.	.	.	15.556	338.983	Glyceraldehyde, 3-(dihydrogen phosphate)	[2M-H]-	similar chromatogram in higher mz_4325	0.667	338.989	C3H7O6P	Glyceraldehyde-3-phosphates	C(=O)C(COP(=O)(O)O)O	430	85.9	85.9	86	50	15.44	xyl-3_NRG_neg	338.98254:10176 339.98589:879 340.98925:0	78.95756:684 95.05869:3 96.97152:626 230.20209:8 328.27707:67 335.17978:21 338.98416:2215	2767	2988	4728	1360	1758	397	8003	7457	10176	1074.01	699.565	1438.53	142-10-9
.	2-Hydroxyhexadecanoic acid	LC-MS_hpm_Neg	0	0	0	0	0	0	0	0	0	4478.15	4268.81	4343.81	.	.	.	20.474	271.225	2-Hydroxypalmitic acid	[M-H]-	found in higher mz's MsMs_2790; found in higher mz's MsMs_2973	1	271.228	C16H32O3	Long-chain fatty acids	CCCCCCCCCCCCCCC(C(=O)O)O	430	85.3	64.1	88	100	15.43	Hd-1_NRG_neg	271.23001:4182 272.23336:3213 273.23672:0	87.04404:42 96.96055:148 120.94581:16 139.97867:13 153.13141:25 207.11517:35 214.18282:7 225.22263:258 238.22311:144 262.17786:20 265.14828:210 270.18491:54 271.22766:1142	4182	4637	4615	3878	4575	4353	5713	3399	3919	256.652	355.897	1213.72	.
.	CID 38988609	LC-MS_hpm_Neg	0	0	0	0	0	0	0	0	0	10286.5	87.1667	2534.35	.	.	.	1.1	330.119	Alitame	[M-H]-	.	0.333	330.149	C14H25N3O4S	Dipeptides	C[C@H](C(=NC1C(C)(C)SC1(C)C)O)N=C([C@H](CC(=O)O)N)O	430	81.5	85.7	88	100	28.61	Hd-3_NRG_neg	330.12234:10295 331.12569:1885 332.12905:267	312.12146:463 324.11734:76 329.33496:20 330.12186:2335	8682	11883	10295	57	92	112	2359	2686	2558	1600.67	27.7441	164.374	.
C06354	Benzophenone	LC-MS_Pos	0	0	0	5860.19	1275.98	5726.12	0	0	0	0	0	0	.	.	.	.	.	.	.	.	.	.	.	.	.	.	.	.	.	.	.	.	.	.	.	.	.	.	.	.	.	.	.	.	.	.	119-61-9
.	Propylthiouracil N-b-D-glucuronide	LC-MS_hpm_Neg	0	0	0	0	0	0	0	0	0	4652.38	3691.81	4511.69	.	.	.	23.372	169.049	Propylthiouracil N-.beta.-D-glucuronide	[M-H-C6H8O6]-	.	1	169.044	C13H18N2O7S	N-glucuronides	CCCc1cc(nc(=S)n1[C@H]1[C@@H]([C@H]([C@@H]([C@@H](C(=O)O)O1)O)O)O)O	430	86.2	88	81.9	50	10.56	Lx-2_NRG_neg	169.0472:3756 170.05055:655 171.05391:651	169.05188:112	4416	4634	4907	3828	3756	3492	4602	4521	4412	246.112	177.043	94.9811	.
.	(3-Morpholin-4-yl-1-oxa-2-aza-3-azoniacyclopenta-2,4-dien-5-yl)azanide	LC-MS_Pos	0	0	0	3605.19	3856.65	4877.85	0	0	0	0	0	0	.	.	.	.	.	.	.	.	.	.	.	.	.	.	.	.	.	.	.	.	.	.	.	.	.	.	.	.	.	.	.	.	.	.	.
C10468	3,4-Dicaffeoylquinic acid	LC-MS_hpm_Neg	0	0	0	0	0	0	0	0	0	6173.56	1124.44	5028.48	.	.	.	9.852	353.073	Isochlorogenic acid b	[M-H-C9H6O3]-	.	0.333	353.088	C25H24O12	Quinic acids and derivatives	c1cc(c(cc1/C=C/C(=O)O[C@@H]1C[C@@](C[C@H]([C@H]1OC(=O)/C=C/c1ccc(c(c1)O)O)O)(C(=O)O)O)O)O	430	88.5	76.3	87.3	100	22.74	Hd-2_NRG_neg	353.08127:6256 354.08462:1603 355.08798:492	107.05306:23 111.00587:475 173.01611:196 179.03302:41 191.05919:65 351.97375:33 353.07361:1164	6785	6256	5480	1878	1279	216	6472	5230	3383	656.461	841.367	1554.57	14534-61-3
.	CID 45103781	LC-MS_Pos	0	0	0	3769.94	4266.58	3945.27	0	0	0	0	0	0	.	.	.	.	.	.	.	.	.	.	.	.	.	.	.	.	.	.	.	.	.	.	.	.	.	.	.	.	.	.	.	.	.	.	.
.	Cidofovir	LC-MS_hpm_Neg	0	0	0	0	0	0	0	0	0	14.1042	11671	226.062	.	.	.	9.388	557.13	Cidofovir	[2M-H]-	.	0.333	557.117	C8H14N3O6P	Pyrimidones	c1cn(C[C@@H](CO)OCP(=O)(O)O)c(nc1=N)O	430	82.8	86.8	80.2	50	9.45	Lx-2_NRG_neg	557.13098:10731 558.13433:5661 559.13769:2598	96.96578:8 546.12982:12 549.11261:33 550.18811:2 557.12634:2353	14	12	16	13462	10731	10820	172	208	298	2.03709	1552.04	64.6229	.
C04062	myo-inositol 1,3-bisphosphate	LC-MS_hpm_Neg	0	0	0	0	0	0	0	0	0	1667.04	19.1875	10049	.	.	.	16.173	678.987	D-myo-Inositol-1,3-diphosphate	[2M-H]-	.	0.444	678.985	C6H14O12P2	Inositol phosphates	[C@@H]1([C@@H]([C@H]([C@H]([C@H]([C@@H]1O)OP(=O)(O)O)O)OP(=O)(O)O)O)O	430	86.8	74	79.7	100	129.66	xyl-2_NRG_neg	678.98553:7541 679.98888:2601 680.99224:914	150.01801:12 180.01213:6 220.98557:10 223.00032:151 243.00787:24 281.04892:6 320.9668:555 338.98804:2553 666.25549:18 672.13434:27 675.31818:18 678.98022:2788	1640	1646	1716	20	7	30	8341	7541	14265	42.0603	11.5148	3672.9	103597-56-4
.	Uridine-diphosphate-n-acetylgalactosamine	LC-MS_hpm_Neg	0	0	0	0	0	0	0	0	0	1964.23	457.188	9194.83	.	.	.	10.03	606.07	Uridine 5'-diphospho-N-acetylgalactosamine	[M-H]-	.	0.333	606.074	C17H27N3O17P2	LINKS: 7277-98-7:CAS; 22161:CHEMSPIDER; LFTYTUAZOPRMMI-NESSUJCYSA-N:INCHIKEY; C00203:KEGG; CID:23724461:PUBCHEM	OCC(O1)C(O)C(O)C(NC(C)=O)C1OP(O)(=O)OP(O)(=O)OCC(O2)C(O)C(O)C2N(C=3)C(=O)NC(=O)C3	430	97.7	95.6	96.5	100	106.12	xyl-2_NRG_neg	606.07196:7731 607.07531:4067 608.07867:2905	78.95724:636 96.97112:112 158.92036:1184 272.9418:875 282.03641:633 286.21677:10 323.03085:143 380.02625:10 384.97324:719 386.98096:24 403.00418:275 606.06848:5899	2771	982	2139	392	527	453	6727	7731	13127	907.546	67.5781	3442.28	.
C12139	Petunidin 3-glucoside	LC-MS_Pos	0	0	0	318.812	10914.4	361.104	0	0	0	0	0	0	.	.	.	.	.	.	.	.	.	.	.	.	.	.	.	.	.	.	.	.	.	.	.	.	.	.	.	.	.	.	.	.	.	.	No result
.	[[(2R,4S,5R)-5-(2-Amino-6-oxo-1H-purin-9-yl)-3,4-dihydroxyoxolan-2-yl]methoxy-hydroxyphosphoryl] phosphono hydrogen phosphate	LC-MS_hpm_Neg	0	0	0	0	0	0	0	0	0	104.146	761.708	10447.8	.	.	.	15.733	521.971	Guanosine 5'-triphosphate	[M-H]-	.	0.222	521.983	C10H16N5O14P3	Purine ribonucleoside triphosphates	NC1=NC2=C(N=CN2[C@@H]2O[C@H](COP(O)(=O)OP(O)(=O)OP(O)(O)=O)C(O)[C@@H]2O)C(=O)N1	430	86.8	81.3	87	85.7	84.02	xyl-3_NRG_neg	521.97113:14850 522.97448:2928 523.97784:1293	78.95745:580 150.04468:419 158.92641:3325 176.93929:180 229.01086:6 238.88991:180 270.10101:10 272.95026:181 412.26569:2 424.01001:520 442.02628:187 516.11615:93 520.34485:87 521.97858:4323	140	138	34	797	784	705	6548	9945	14850	60.3274	49.9354	4173.89	.
C00096	Guanosine diphosphate mannose	LC-MS_hpm_Neg	0	0	0	0	0	0	0	0	0	25.6458	9060.54	2208.58	.	.	.	9.778	604.069	Guanosine 5'-diphosphate-D-mannose	[M-H]-	found in higher mz's MsMs_8887	0.556	604.069	C16H25N5O16P2	LINKS: 3123-67-9:CAS; 17372:CHEMSPIDER; MVMSCBBUIHUTGJ-GDJBGNAASA-N:INCHIKEY; C00096:KEGG; CID:18396:PUBCHEM; C00007246:KNAPSACK	OC[C@@H](O1)[C@@H](O)[C@H](O)[C@H](O)[C@H]1OP(O)(=O)OP(O)(=O)OC[C@@H](O2)[C@@H](O)[C@@H](O)[C@@H]2n(c4)c(N=3)c(n4)C(=O)NC(N)3	430	93.8	91	93.1	85.7	17.03	Lx-2_NRG_neg	604.06659:8459 605.06994:4378 606.0733:709	78.95872:236 120.01292:13 133.01971:50 133.03111:50 158.91943:433 158.92477:433 192.98827:32 201.08771:46 211.02554:96 254.04367:13 262.14813:21 275.08859:35 299.08359:32 336.14264:96 344.03766:236 400.13333:13 424.00198:380 442.00919:284 581.05304:13 599.10883:42 603.21686:85 604.07697:4049	20	18	39	8105	8459	10618	2166	2585	1875	11.6395	1360.16	357.097	27576-49-4
.	(1-(5-Fluoropentyl)-1H-indazole-3-carbonyl)-L-valine	LC-MS_Neg	0	0	0	0	0	0	33.125	11077.5	8.3125	0	0	0	2.6568	1929.17	10.1948	.	.	.	.	.	.	.	.	.	.	.	.	.	.	.	.	.	.	.	.	.	.	.	.	.	.	.	.	.	.	.	.
C00858	Formononetin	LC-MS_hpm_Neg	0	0	0	0	0	0	0	0	0	902.146	6447.5	3668.5	.	.	.	2.15	268.073	formononetin	[M-H]-	.	0.222	268.074	C16H12O4	PUBCHEMID: NA	COC1=CC=C(C=C1)C2=COC3=C(C2=O)C=CC(=C3)O	430	88.3	81.2	86.7	100	14.65	xyl-2_NRG_neg	268.08539:2338 269.08874:1555 270.0921:0	75.00699:94 85.02876:158 89.03159:96 118.02295:3 129.02367:64 170.95171:3 249.0742:201 267.07138:4384 268.07117:415	785	1003	918	5830	6845	6668	4222	2338	4446	110.305	542.22	1157.95	485-72-3
.	2'-Hydroxy-2,3,5'-trimethoxychalcone	LC-MS_hpm_Neg	0	0	0	0	0	0	0	0	0	4799.77	3457.02	2548.67	.	.	.	5.449	313.095	2'-Hydroxy-2,3,5'-trimethoxychalcone	[M-H]-	similar chromatogram in higher mz_5752; similar chromatogram in higher mz_11815	1	313.108	C18H18O5	2'-Hydroxychalcones	COC1=CC=C(O)C(=C1)C(=O)\C=C\C1=CC=CC(OC)=C1OC	430	82.3	88	80.2	50	11.98	Lx-1_NRG_neg	313.09338:3533 314.09673:892 315.10009:0	313.10175:112	4013	4684	5703	3533	3477	3361	2308	2600	2738	850.91	87.9578	219.364	.
.	PF-04418948	LC-MS_hpm_Neg	0	0	0	0	0	0	0	0	0	1073.81	9298.58	424.854	.	.	.	7.855	408.129	3-Azetidinecarboxylic acid, 1-(4-fluorobenzoyl)-3-[[(6-methoxy-2-naphthalenyl)oxy]methyl]-	[M-H]-	.	0.333	408.125	C23H20FNO5	Naphthalenes	COc1ccc2cc(ccc2c1)OCC1(CN(C1)C(=O)c1ccc(cc1)F)C(=O)O	430	83.4	79.4	82.6	50	4.71	Lx-3_NRG_neg	408.12943:10867 409.13278:4995 410.13614:1410	78.96024:42 132.02885:409 395.0397:24 401.21048:27 408.1189:1762	981	1020	1221	8339	8689	10867	465	380	429	128.654	1369.64	42.4786	.
.	trans-1,4-Cyclohexanedicarboxylic acid	LC-MS_Neg LC-MS_hpm_Neg	0	0	0	0	0	0	68.8125	2845.54	56.0208	2510.77	2796.25	2468.83	25.752	613.199	4.30313	9.064	171.065	trans-1,4-Cyclohexanedicarboxylic acid	[M-H]-	.	0.667	171.066	C8H12O4	Dicarboxylic acids and derivatives	C1C[C@@H](CC[C@H]1C(=O)O)C(=O)O	430	85.9	88	79.8	50	5.56	Hd-2_NRG_neg	171.06429:2506 172.06764:294 173.071:11152	171.07237:56	2557	2506	2470	2830	2722	2837	2604	2592	2211	43.9602	64.2828	223.213	.
C05353	N-Tris(hydroxymethyl)methyl-2-aminoethanesulfonic acid	LC-MS_hpm_Neg	0	0	0	0	0	0	0	0	0	8761.9	1135.44	728.812	.	.	.	1.641	457.121	N-Tris(hydroxymethyl)methyl-2-aminoethanesulfonic acid	[2M-H]-	.	0.333	457.117	C6H15NO6S	Organosulfonic acids	O=S(=O)(O)CCNC(CO)(CO)CO	430	82.3	86.7	70.5	50	58.33	Hd-2_NRG_neg	457.12485:8108 458.1282:4196 459.13156:378	397.10391:68 448.05121:28 457.12292:1933 457.12897:2009	6711	8108	11467	838	1015	1553	539	1192	456	2444.51	372.119	403.492	7365-44-8
C14227	Dioctyl phthalate	LC-MS_Pos	0	0	0	4235.17	2644.48	3711.98	0	0	0	0	0	0	.	.	.	.	.	.	.	.	.	.	.	.	.	.	.	.	.	.	.	.	.	.	.	.	.	.	.	.	.	.	.	.	.	.	117-81-7
C01826	Norvaline	LC-MS_hpm_Neg	0	0	0	0	0	0	0	0	0	4317.33	2567.69	3650.33	.	.	.	0.771	116.071	L-Norvaline; LC-ESI-QTOF; MS2; CE	[M-H]-	found in higher mz's MsMs_3116; similar chromatogram in higher mz_9648; similar chromatogram in higher mz_9987; similar chromatogram in higher mz_10755; similar chromatogram in higher mz_11013; similar chromatogram in higher mz_10765; similar chromatogram in higher mz_8183	0.889	116.072	C5H11NO2	Alpha amino acids	CCC[C@H](N)C(O)=O	430	80.2	75	73.6	50	30.96	Hd-3_NRG_neg	116.07078:5186 117.07413:0 118.07749:0	116.0696:112 116.07113:224	4285	3481	5186	2183	1838	3682	4218	4535	2198	852.585	980.508	1267.68	6600-40-4
.	1-(2-Hydroxyphenyl)-3-(4-hydroxyphenyl)-2-propen-1-one	LC-MS_Neg	0	0	0	0	0	0	74.4167	10401.9	32.8125	0	0	0	23.8011	2887.21	2.27332	.	.	.	.	.	.	.	.	.	.	.	.	.	.	.	.	.	.	.	.	.	.	.	.	.	.	.	.	.	.	.	.
.	4H-1-Benzopyran-4-one, 7-hydroxy-3-[4-(sulfooxy)phenyl]-	LC-MS_Neg	0	0	0	0	0	0	8081.92	5.625	2165.5	0	0	0	2369.97	4.93869	931.606	.	.	.	.	.	.	.	.	.	.	.	.	.	.	.	.	.	.	.	.	.	.	.	.	.	.	.	.	.	.	.	.
.	Rosarin	LC-MS_Pos	0	0	0	7788.5	460.396	1839.62	0	0	0	0	0	0	.	.	.	.	.	.	.	.	.	.	.	.	.	.	.	.	.	.	.	.	.	.	.	.	.	.	.	.	.	.	.	.	.	.	.
C13790	alpha-Hydroxy myristic acid	LC-MS_Neg	0	0	0	0	0	0	1413.19	4428.12	4063.81	0	0	0	542.938	327.009	436.508	.	.	.	.	.	.	.	.	.	.	.	.	.	.	.	.	.	.	.	.	.	.	.	.	.	.	.	.	.	.	.	No result
.	10-Methylundecanoic acid	LC-MS_Neg	0	0	0	0	0	0	4057.88	2924.5	2919.48	0	0	0	706.113	192.376	185.01	.	.	.	.	.	.	.	.	.	.	.	.	.	.	.	.	.	.	.	.	.	.	.	.	.	.	.	.	.	.	.	.
.	2,4,5-Trimethoxybenzoic acid	LC-MS_Neg	0	0	0	0	0	0	40.8542	9775.12	21.0208	0	0	0	24.0129	2914.85	2.25549	.	.	.	.	.	.	.	.	.	.	.	.	.	.	.	.	.	.	.	.	.	.	.	.	.	.	.	.	.	.	.	.
.	3-[3,4-Dihydroxy-4-(hydroxymethyl)oxolan-2-yl]oxy-1,8-dihydroxy-6-methylanthracene-9,10-dione	LC-MS_hpm_Neg	0	0	0	0	0	0	0	0	0	84.1042	7922.29	1713.96	.	.	.	9.246	401.106	Frangulin B	[M-H]-	.	0.667	401.088	C20H18O9	Anthraquinones	Cc1cc2c(c(c1)O)C(=O)c1c(cc(cc1O)OC1C(C(CO)(CO1)O)O)C2=O	430	80.7	86.2	80.8	50	10.01	Lx-1_NRG_neg	401.10471:7410 402.10806:4276 403.11142:662	231.06432:10 399.12048:60 401.09125:1239 401.11386:1683	120	46	86	7410	7527	8829	1782	1297	2064	36.926	787.714	387.929	.
.	Temazepam glucuronide	LC-MS_hpm_Neg	0	0	0	0	0	0	0	0	0	65.0208	9272.98	71.9792	.	.	.	19.288	475.107	Temazepam glucuronide	[M-H]-	found in higher mz's MsMs_6704	0.333	475.091	C22H21ClN2O8	O-glucuronides	CN1c2ccc(cc2C(=NC(C1=O)O[C@H]1[C@@H]([C@H]([C@@H]([C@@H](C(=O)O)O1)O)O)O)c1ccccc1)Cl	430	81.2	74.2	80.9	50	13.38	Lx-1_NRG_neg	475.09583:8473 476.09918:5118 477.10254:3234	93.03727:63 96.95941:1178 98.967:78 151.04454:695 193.10439:12 197.06512:2 203.15305:13 239.06949:15 243.07353:1 251.16347:26 308.00824:14 404.94217:7 471.24832:6 475.08633:1065 475.1048:1563	93	47	55	8473	7956	11390	52	144	19	24.4087	1851.61	64.7507	.
.	Nicotinic acid N-oxide	LC-MS_hpm_Neg	0	0	0	0	0	0	0	0	0	638.479	7300.65	1396.12	.	.	.	4.363	138.02	Nicotinic acid N-oxide	[M-H]-	.	0.667	138.02	C6H5NO3	Pyridinecarboxylic acids	c1cc(cn(=O)c1)C(=O)O	430	86.4	88	81.8	50	24.72	Lx-1_NRG_neg	138.01965:7836 139.023:649 140.02636:254	138.0181:56	630	590	696	7836	7066	7000	1216	1205	1767	53.892	464.412	321.561	.
.	2-(1,3-Benzodioxole-5-yl)-3-methyl-5-(1,2-dihydroxypropyl)benzofuran	LC-MS_hpm_Neg	0	0	0	0	0	0	0	0	0	3475.17	2730.73	3076.98	.	.	.	20.671	325.099	1-[2-(1,3-benzodioxol-5-yl)-3-methyl-1-benzofuran-5-yl]propane-1,2-diol	[M-H]-	.	0.111	325.108	C19H18O5	2-arylbenzofuran flavonoids	Cc1c2cc(ccc2oc1c1ccc2c(c1)OCO2)C(C(C)O)O	430	81.1	85.9	72.9	41.7	15.33	Hd-1_NRG_neg	325.09857:3652 326.10192:1149 327.10528:0	74.99199:49 79.95735:2029 93.03098:55 119.05261:3658 133.06326:192 155.99126:498 170.01042:1432 172.01135:108 182.4527:722 183.01559:29367 183.45697:98 184.02141:10249 185.01654:4702 187.02065:51 194.93013:17 196.02345:477 197.03067:2336 198.03648:858 204.08083:10 211.04774:386 225.06548:716 239.08189:707 256.22583:17 261.2276:220 294.2428:6 323.27649:82 324.173:679 324.27975:9 325.10638:426 325.…	3652	3288	3485	3506	2064	2623	4018	2851	2362	182.215	726.774	850.783	.
.	Junipediol A 8-glucoside	LC-MS_Pos	0	0	0	4475.48	2539.56	2251.23	0	0	0	0	0	0	.	.	.	.	.	.	.	.	.	.	.	.	.	.	.	.	.	.	.	.	.	.	.	.	.	.	.	.	.	.	.	.	.	.	.
C05598	Phenylacetylglycine	LC-MS_hpm_Neg	0	0	0	0	0	0	0	0	0	718.292	7624.38	833.667	.	.	.	10.784	385.132	Phenaceturic acid	[2M-H]-	.	0.333	385.14	C10H11NO3	N-acyl-alpha amino acids	c1ccc(cc1)CC(=NCC(=O)O)O	430	83.4	83.3	80.9	50	5.85	Lx-3_NRG_neg	385.13235:8427 386.1357:3374 387.13906:1352	99.01467:24 121.00042:301 146.0284:3 383.10477:34 385.1243:1199 385.14368:1163	744	687	724	7412	7034	8427	637	847	1016	28.5414	720.638	190.093	500-98-1
C00190	[[(2R,3S,4R)-5-(2,4-Dioxopyrimidin-1-yl)-3,4-dihydroxyoxolan-2-yl]methoxy-hydroxyphosphoryl] [(2R,3R,4S,5R)-3,4,5-trihydroxyoxan-2-yl] hydrogen phosphate	LC-MS_hpm_Neg	0	0	0	0	0	0	0	0	0	924.938	7634.02	534.625	.	.	.	10.027	535.038	UDP-xylose	[M-H]-	found in higher mz's MsMs_7757	0.333	535.037	C14H22N2O16P2	Pyrimidine ribonucleoside diphosphates	O[C@@H]1[C@@H](COP(O)(=O)OP(O)(=O)O[C@H]2OC[C@@H](O)[C@H](O)[C@H]2O)OC([C@@H]1O)N1C=CC(=O)NC1=O	430	83.2	80.2	70.6	66.7	10.22	Lx-3_NRG_neg	535.03766:9730 536.04101:2629 537.04437:589	88.99062:194 96.96885:132 150.97679:49 323.02649:595 525.13031:0 531.11194:287 535.04883:1789	1412	583	779	6084	7088	9730	208	519	877	433.356	1883.76	334.769	626915
C00127	Oxiglutatione	LC-MS_hpm_Neg	0	0	0	0	0	0	0	0	0	520.729	2062.46	6422.27	.	.	.	9.015	611.152	Glutathione (oxidized)	[M-H]-	.	0.556	611.142	C20H32N6O12S2	Oligopeptides	C(CC(=N[C@@H](CSSC[C@@H](C(=NCC(=O)O)O)N=C(CC[C@@H](C(=O)O)N)O)C(=NCC(=O)O)O)O)[C@@H](C(=O)O)N	430	87.9	90.6	84.5	50	14.03	xyl-1_NRG_neg	611.14258:5163 612.14593:2525 613.14929:1994	128.03142:128 199.03616:10 257.01602:11 304.05273:83 306.08423:356 598.15479:8 602.33929:0 607.27551:34 611.14966:1674	485	324	753	2177	1847	2164	5163	4438	9665	216.821	187.09	2831.82	103239-24-3
.	2'-Hydroxy-2,4,5,5'-tetramethoxychalcone	LC-MS_Pos	0	0	0	2854.1	2893.21	3131.33	0	0	0	0	0	0	.	.	.	.	.	.	.	.	.	.	.	.	.	.	.	.	.	.	.	.	.	.	.	.	.	.	.	.	.	.	.	.	.	.	.
.	Keioside	LC-MS_hpm_Neg	0	0	0	0	0	0	0	0	0	0	8858.54	12.1042	.	.	.	15.877	623.178	isorhamnetin-3-O-galactoside-6''-rhamnoside	[M-H]-	found in higher mz's MsMs_9176	0.333	623.162	C28H32O16	Flavonoid-3-O-glycosides	COC1=C(O)C=CC(=C1)C1=C(OC2OC(COC3OC(C)C(O)C(O)C3O)C(O)C(O)C2O)C(=O)C2=C(O)C=C(O)C=C2O1	430	82.7	73.8	75	100	9.34	Lx-3_NRG_neg	623.1781:10550 624.18145:6390 625.18481:2124	135.07961:32 229.12297:10 622.03741:20 623.16449:1659	0	0	0	9597	6428	10550	19	5	12	0	2157.73	6.85233	.
C11864	Gibberellin A4	LC-MS_hpm_Neg	0	0	0	0	0	0	0	0	0	401.938	8382.19	40.5	.	.	.	7.372	257.109	Gibberellin A4	[M-H-C3H6O2]-	found in higher mz's MsMs_9930	0.111	257.118	C19H24O5	C19-gibberellin 6-carboxylic acids	C=C1C[C@]23C[C@H]1CC[C@H]2[C@]12CC[C@@H]([C@](C)([C@H]1[C@@H]3C(=O)O)C(=O)O2)O	430	81.6	58.6	86.8	100	15.15	Lx-2_NRG_neg	257.1088:9166 258.11215:11388 259.11551:8904	78.95795:99 83.01487:42 100.03851:11 131.04625:108 135.04483:7 143.04832:192 152.061:113 155.04497:82 155.08891:756 157.06572:307 165.07635:92 167.08824:863 168.05484:287 169.10315:925 170.06818:1080 171.08951:429 173.05403:208 180.07217:416 181.07367:1026 183.07927:2968 184.08334:1008 185.05751:299 185.09784:3636 194.08228:308 195.07858:1880 196.09126:475 197.06694:2217 198.0649:2935 211.07495:1…	485	302	419	9985	9166	5996	24	35	63	93.1311	2106.48	20.0839	468-44-0
.	Marein	LC-MS_hpm_Neg	0	0	0	0	0	0	0	0	0	73.0625	6780.56	1939.67	.	.	.	12.525	449.113	Marein	[M-H]-	.	0.333	449.109	C21H22O11	Flavonoid O-glycosides	C(=C\C(=O)c1ccc(c(c1O)O)O[C@H]1[C@@H]([C@H]([C@@H]([C@@H](CO)O1)O)O)O)/c1ccc(c(c1)O)O	430	80.4	75.4	80.5	50	6.58	Lx-3_NRG_neg	449.09967:6519 450.10302:3205 451.10638:706	78.95927:73 105.03957:18 108.02323:208 151.00325:23 152.00748:627 153.02202:28 162.03333:10 175.02286:24 188.1122:10 211.08185:18 286.17206:26 431.26855:10 441.18298:0 445.06058:0 449.09872:1903	57	73	89	7576	6247	6519	276	467	5077	15.9408	701.674	2718.53	.
.	D-myo-Inositol-1,2,6-triphosphate	LC-MS_hpm_Neg	0	0	0	0	0	0	0	0	0	99.8958	1187.04	7499.73	.	.	.	17.354	418.948	D-myo-Inositol-1,2,6-triphosphate	[M-H]-	found in higher mz's MsMs_5702	0.333	418.955	C6H15O15P3	Inositol phosphates	O[C@H]1[C@H](O)[C@@H](OP(O)(O)=O)[C@H](OP(O)(O)=O)[C@H](OP(O)(O)=O)[C@@H]1O	430	89.5	79.7	88	100	18.78	xyl-3_NRG_neg	418.94763:10087 419.95098:1442 420.95434:1276	78.96277:338 96.96751:49 102.98916:295 151.62048:11 158.92105:540 214.12849:11 238.12433:8 281.11826:80 300.13297:94 320.97754:400 337.03973:11 354.13129:10 416.36414:17 418.94012:1580 418.94879:1893	72	107	121	1144	1494	923	6434	5978	10087	25.405	288.051	2252.34	.
.	Tridecanedioic acid	LC-MS_Neg	0	0	0	0	0	0	2625.19	3175.54	2946.81	0	0	0	233.154	615.017	143.083	.	.	.	.	.	.	.	.	.	.	.	.	.	.	.	.	.	.	.	.	.	.	.	.	.	.	.	.	.	.	.	.
.	L-Deoxyalliin	LC-MS_hpm_Neg	0	0	0	0	0	0	0	0	0	3768.15	4528.65	445.375	.	.	.	1.256	160.059	S-Allyl-L-Cysteine	[M-H]-	.	0.333	160.044	C6H11NO2S	Cysteine and derivatives	C=CCSCC(C(=O)O)N	430	82.3	88	82.5	50	17.32	Hd-3_NRG_neg	160.05948:4398 161.06283:3691 162.06619:944	160.06151:168	3278	3629	4398	5721	3214	4651	220	332	784	572.83	1257.57	298.793	.
.	2,2',4'-Trihydroxychalcone	LC-MS_hpm_Neg	0	0	0	0	0	0	0	0	0	2117.33	1869.62	4753.85	.	.	.	2.988	255.053	2,2',4'-Trihydroxychalcone	[M-H]-	.	0.667	255.066	C15H12O4	2'-Hydroxychalcones	OC1=CC=C(C(=O)\C=C\C2=CC=CC=C2O)C(O)=C1	430	80.9	77.7	84.3	50	8.41	xyl-1_NRG_neg	255.05409:4220 256.05744:531 257.0608:885	101.00415:56 255.05113:168	1976	1900	2476	2255	1412	1942	4220	4841	5200	312.815	425.849	495.815	.
.	DL-3-Aminoisobutyric acid	LC-MS_hpm_Neg	0	0	0	0	0	0	0	0	0	848.396	2745.94	5143.54	.	.	.	1.798	102.057	DL-3-Aminoisobutyric acid	[M-H]-	found in higher mz's MsMs_519	0.111	102.056	C4H9NO2	Beta amino acids and derivatives	CC(CN)C(O)=O	430	85.8	65.8	87.4	100	18.03	Lx-1_NRG_neg	102.05658:3695 103.05993:522 104.06329:0	72.99037:56 91.00317:56 102.05434:56 102.05577:56	1007	711	827	3695	2944	1598	4709	5901	4821	149.47	1062.29	658.262	.
.	Acamprosate	LC-MS_Neg	0	0	0	0	0	0	35.2083	8641.79	15.75	0	0	0	1.79227	2104.92	3.47255	.	.	.	.	.	.	.	.	.	.	.	.	.	.	.	.	.	.	.	.	.	.	.	.	.	.	.	.	.	.	.	.
.	DL-O-Phosphoserine	LC-MS_hpm_Neg	0	0	0	0	0	0	0	0	0	735.708	99.3542	7830.62	.	.	.	15.717	368.998	Phosphoserine	[2M-H]-	similar chromatogram in higher mz_6708	0.333	369.011	C3H8NO6P	Alpha amino acids	C(C(C(=O)O)N)OP(=O)(O)O	430	82.5	81.1	79.2	66.7	19.31	xyl-3_NRG_neg	368.99774:11631 370.00109:1332 371.00445:120	78.95879:473 96.97148:423 144.99242:12 251.16911:17 313.24863:1 330.23096:20 366.24783:42 368.99481:1964	746	561	900	182	28	88	6622	5239	11631	169.365	77.5187	3363.41	.
.	4'-Acetoxy-7-hydroxy-6-methoxyisoflavone	LC-MS_hpm_Neg	0	0	0	0	0	0	0	0	0	4103.83	1289.92	3256.92	.	.	.	1.582	325.073	4'-Acetoxy-7-hydroxy-6-methoxyisoflavone	[M-H]-	.	0.333	325.072	C18H14O6	Isoflavones	COC1=C(O)C=C2OC=C(C(=O)C2=C1)C1=CC=C(OC(C)=O)C=C1	430	81.1	78.6	76.7	50	28.33	Hd-1_NRG_neg	325.07935:3999 326.0827:1360 327.08606:906	113.0288:53 141.01552:16 151.05942:27 164.07799:199 320.0061:16 322.08255:206 325.07617:1308 325.09143:1385	3999	3638	4674	1206	1090	1574	2644	4085	3041	525.612	253.203	744.089	.
C00112	Cytidine-5'-diphosphate	LC-MS_hpm_Neg	0	0	0	0	0	0	0	0	0	14.1875	230.333	8343.19	.	.	.	12.73	402.011	Cytidine diphosphate	[M-H]-	.	0.222	402.011	C9H15N3O11P2	Pyrimidine ribonucleoside diphosphates	C1=CN(C(=O)N=C1N)[C@H]2[C@@H]([C@@H]([C@H](O2)COP(=O)(O)OP(=O)(O)O)O)O	430	86.2	96.8	70	50	82.54	xyl-2_NRG_neg	402.00531:11428 403.00866:3419 404.01202:714	78.95982:600 87.0463:9 108.02379:61 398.06488:34 402.00037:2473	0	43	0	457	6	228	12352	11428	1250	24.5735	225.634	6160.17	34393-59-4
C06577	4-Isopropylbenzaldehyde	LC-MS_Pos	0	0	0	2363.35	2542.71	3439.54	0	0	0	0	0	0	.	.	.	.	.	.	.	.	.	.	.	.	.	.	.	.	.	.	.	.	.	.	.	.	.	.	.	.	.	.	.	.	.	.	122-03-2
.	Astilbin	LC-MS_hpm_Neg	0	0	0	0	0	0	0	0	0	18.9375	8066.02	82.4375	.	.	.	16.334	449.107	Astilbin	[M-H]-	.	0.333	449.109	C21H22O11	Flavonoid-3-O-glycosides	C[C@@H]1O[C@@H](O[C@@H]2[C@H](OC3=CC(O)=CC(O)=C3C2=O)C2=CC(O)=C(O)C=C2)[C@H](O)[C@H](O)[C@H]1O	430	85.9	81.8	81	66.7	8.15	Lx-1_NRG_neg	449.10681:9064 450.11016:5221 451.11352:1476	124.01894:69 125.02386:276 139.04044:4 149.99174:252 151.00128:22 168.00198:466 333.05719:13 442.13937:27 448.07147:2 449.10287:2245	23	30	3	9064	7999	7135	105	48	95	14.0512	965.861	30.273	.
.	Adenosine 5'-diphosphoribose	LC-MS_hpm_Neg	0	0	0	0	0	0	0	0	0	881.729	4608.25	2589.38	.	.	.	10.576	558.062	Adenosine 5'-diphosphoribose	[M-H]-	.	0.667	558.064	C15H23N5O14P2	Purine nucleotide sugars	NC1=NC=NC2=C1N=CN2[C@H]1O[C@H](COP(O)(=O)OP(O)(=O)OC[C@H]2OC(O)[C@H](O)[C@@H]2O)[C@@H](O)[C@H]1O	430	87.5	80.1	86.5	75	11.4	Lx-1_NRG_neg	558.06195:5381 559.0653:1653 560.06866:544	96.97601:213 150.98009:58 321.05154:27 323.02478:62 335.0842:8 346.0452:343 543.14972:12 547.04504:62 549.0575:10 556.23486:22 558.06732:1584	884	658	1103	5381	3916	4527	2254	2001	3513	222.569	735.675	809.542	.
.	PE(18	LC-MS_Pos	0	0	0	2064.75	3241.9	2749.12	0	0	0	0	0	0	.	.	.	.	.	.	.	.	.	.	.	.	.	.	.	.	.	.	.	.	.	.	.	.	.	.	.	.	.	.	.	.	.	.	.
.	(Z)-7-[(2S)-2-[(E)-3-Hydroxy-4-phenoxybut-1-enyl]-5-oxocyclopent-3-en-1-yl]hept-5-enoic acid	LC-MS_hpm_Neg	0	0	0	0	0	0	0	0	0	36.3333	7903.96	0	.	.	.	12.988	351.149	16-Phenoxytetranorprostaglandin A2	[M-H-H2O]-	similar chromatogram in higher mz_5967; similar chromatogram in higher mz_7273; similar chromatogram in higher mz_11623; found in higher mz's MsMs_11876; found in higher mz's MsMs_11777; found in higher mz's MsMs_11623; found in higher mz's MsMs_11625	0.222	351.16	C22H26O5	Prostaglandins and related compounds	C(=C\CC1[C@@H](/C=C/C(COc2ccccc2)O)C=CC1=O)\CCCC(=O)O	430	82.8	70.9	88.1	66.7	7.11	Lx-3_NRG_neg	351.15228:7726 352.15563:2842 353.15899:812	149.0667:19 177.09225:142 213.09616:128 257.07712:204 279.1214:701 284.22891:1 293.10928:5 311.99753:10 334.38843:10 351.09872:240 351.14899:2782	17	21	71	7607	8379	7726	0	0	0	30.23	415.58	0	.
.	Asp-glu	LC-MS_hpm_Neg	0	0	0	0	0	0	0	0	0	642.042	1343.25	5808.48	.	.	.	9.795	261.074	Asp-Glu	[M-H]-	.	0.222	261.073	C9H14N2O7	Dipeptides	C(CC(=O)O)[C@@H](C(=O)O)N=C([C@H](CC(=O)O)N)O	430	80.6	73.3	78.4	50	23.15	xyl-1_NRG_neg	261.07025:7647 262.0736:919 263.07696:700	198.10979:10 243.05261:587 247.06088:246 260.03299:9 261.07425:1084	315	312	1299	944	1458	1628	7647	8573	1205	568.674	356.341	4013.24	.
.	6-Ethyl-7-hydroxy-4-phenyl-2H-chromen-2-one	LC-MS_hpm_Neg	0	0	0	0	0	0	0	0	0	2867.67	133.875	4753.98	.	.	.	11.513	265.084	6-Ethyl-7-hydroxy-4-phenyl-2H-chromen-2-one	[M-H]-	found in higher mz's MsMs_2794	0.667	265.087	C17H14O3	Neoflavones	CCc1cc2c(cc(=O)oc2cc1O)c1ccccc1	430	82	78.1	78.8	50	14.58	xyl-2_NRG_neg	265.0824:4470 266.08575:870 267.08911:435	235.06416:56 265.07504:168 265.09116:224	2918	2187	3498	402	0	0	4745	4470	5047	657.122	231.878	288.639	.
.	Fenhexamid	LC-MS_hpm_Neg	0	0	0	0	0	0	0	0	0	2033.21	1747.21	3966.42	.	.	.	6.507	300.047	Fenhexamid	[M-H]-	.	0.111	300.056	C14H17Cl2NO2	LINKS: 126833-17-8:CAS; 184726:CHEMSPIDER; VDLGAVXLJYLFDH-UHFFFAOYSA-N:INCHIKEY; CID:213031:PUBCHEM	O=C(Nc1ccc(O)c(Cl)c1Cl)C2(C)CCCCC2	430	84.4	88	80.1	50	2.67	Hd-1_NRG_neg	300.04706:2109 301.05041:319 302.05377:119	300.06027:112	2109	1730	2261	1640	1494	2107	3666	3692	4541	273.598	319.755	497.669	.
.	2-Octenoic acid, ethyl ester	LC-MS_Pos	0	0	0	3893.33	678.833	3032.85	0	0	0	0	0	0	.	.	.	.	.	.	.	.	.	.	.	.	.	.	.	.	.	.	.	.	.	.	.	.	.	.	.	.	.	.	.	.	.	.	.
.	9H-1,7a-(Epoxymethano)-1H,6aH-cyclopenta[c]furo[2,3-b]furo[3',2'	LC-MS_Pos	0	0	0	152.958	4283.21	3066.27	0	0	0	0	0	0	.	.	.	.	.	.	.	.	.	.	.	.	.	.	.	.	.	.	.	.	.	.	.	.	.	.	.	.	.	.	.	.	.	.	.
.	Phenylphosphonic acid	LC-MS_hpm_Neg	0	0	0	0	0	0	0	0	0	76.5417	7219.77	101.083	.	.	.	2.45	157.012	Phenylphosphonic acid	[M-H]-	found in higher mz's MsMs_1169; found in higher mz's MsMs_733	0.333	157.006	C6H7O3P	Benzene and substituted derivatives	c1ccc(cc1)P(=O)(O)O	430	85.7	88	81.7	50	6.4	Lx-3_NRG_neg	157.0119:7721 158.01525:1776 159.01861:1776	156.9931:56	39	96	95	6943	6995	7721	0	36	268	32.9052	435.021	145.425	.
.	Zolpidem Carboxylic Acid	LC-MS_hpm_Neg	0	0	0	0	0	0	0	0	0	127.167	7096.83	50.7708	.	.	.	5.762	336.147	Zolpidem phenyl-4-carboxylic acid	[M-H]-	adduct linked to 3566_[M-H]-; found in higher mz's MsMs_11331; found in higher mz's MsMs_5229; found in higher mz's MsMs_7181	0.333	336.135	C19H19N3O3	Phenylimidazoles	Cc1ccc2nc(c3ccc(cc3)C(=O)O)c(CC(=O)N(C)C)n2c1	430	85.4	70.5	87.8	100	14.28	Lx-1_NRG_neg	336.14597:7273 337.14932:2208 338.15268:275	292.14975:56 321.18857:114 336.13715:112 336.15268:283	116	118	148	7273	6417	7600	37	50	65	17.6492	611.303	13.7974	.
.	4-[(2R,3R,4R,5S)-3,4-Dihydroxy-5-[(1R)-1-hydroxyethyl]oxolan-2-yl]-8-ethenyl-1-hydroxy-10,12-dimethoxynaphtho[1,2-c]isochromen-6-one	LC-MS_hpm_Neg	0	0	0	0	0	0	0	0	0	6607.98	505.5	127.771	.	.	.	10.961	493.157	Gilvocarcin V	[M-H]-	.	0.333	493.15	C27H26O9	Phenolic glycosides	C=Cc1cc2c(c3cc(c4c(ccc(c4c3oc2=O)[C@@H]2[C@@H]([C@H]([C@H]([C@@H](C)O)O2)O)O)O)OC)c(c1)OC	430	82	79.5	76.2	50	60.84	Hd-2_NRG_neg	493.14627:6716 494.14962:3610 495.15298:1284	139.08466:21 145.06555:812 149.07623:52 363.1438:10 449.20795:10 484.21515:21 492.19934:32 493.14865:1195 493.17999:665	5867	6716	7241	420	567	530	181	190	13	693.256	76.6965	99.7168	.
.	(19R)-9-Acetyl-19-hydroxy-10,14-dimethyl-20-oxopentacyclo[11.8.0.0<2,10>.0<4,9 >.0<14,19>]henicos-17-yl acetate	LC-MS_Pos	0	0	0	3081.77	1406.58	2725.19	0	0	0	0	0	0	.	.	.	.	.	.	.	.	.	.	.	.	.	.	.	.	.	.	.	.	.	.	.	.	.	.	.	.	.	.	.	.	.	.	.
.	Eriodictyol 7-O-glucoside	LC-MS_hpm_Neg	0	0	0	0	0	0	0	0	0	106.292	2591.94	4439.85	.	.	.	12.606	449.112	Eriodictyol-7-O-glucoside	[M-H]-	similar chromatogram in higher mz_7853; similar chromatogram in higher mz_10849	0.333	449.109	C21H22O11	Flavonoid-7-O-glycosides	OC[C@H]1O[C@@H](OC2=CC(O)=C3C(=O)C[C@H](OC3=C2)C2=CC(O)=C(O)C=C2)[C@H](O)[C@@H](O)[C@@H]1O	430	86.1	83.8	78.6	66.7	11.57	xyl-2_NRG_neg	449.11041:4028 450.11376:1464 451.11712:1015	441.13425:18 444.13364:30 448.14664:19 449.10037:1164	67	78	174	2668	2377	2731	4004	4028	5288	59.2296	188.538	734.397	.
.	3-Hydroxy-6,3',4'-trimethoxyflavone	LC-MS_hpm_Neg	0	0	0	0	0	0	0	0	0	2893	1487.81	2720.33	.	.	.	1.628	327.093	3-Hydroxy-6,3',4'-trimethoxyflavone	[M-H]-	similar chromatogram in higher mz_8102	0.333	327.087	C18H16O6	Flavonols	COc1ccc2c(c1)c(=O)c(c(c1ccc(c(c1)OC)OC)o2)O	430	85.5	88	80.3	50	29.37	Hd-3_NRG_neg	327.09271:3055 328.09606:588 329.09942:0	327.09976:1137	2751	2873	3055	1282	1234	1947	1799	2537	3825	153.245	398.293	1025.51	.
.	4-Phenylbutylamine	LC-MS_Pos	0	0	0	2050.52	2374.38	2628.46	0	0	0	0	0	0	.	.	.	.	.	.	.	.	.	.	.	.	.	.	.	.	.	.	.	.	.	.	.	.	.	.	.	.	.	.	.	.	.	.	.
.	1H-1,2,3-Triazol-4-ol	LC-MS_Neg	0	0	0	0	0	0	2106.12	2139.27	2804.62	0	0	0	563.03	429.631	1122.39	.	.	.	.	.	.	.	.	.	.	.	.	.	.	.	.	.	.	.	.	.	.	.	.	.	.	.	.	.	.	.	.
.	Monoethyl phthalate	LC-MS_Pos	0	0	0	3013.67	517.667	3480.5	0	0	0	0	0	0	.	.	.	.	.	.	.	.	.	.	.	.	.	.	.	.	.	.	.	.	.	.	.	.	.	.	.	.	.	.	.	.	.	.	.
.	2-Dodecoxyethyl hydrogen sulfate	LC-MS_Neg	0	0	0	0	0	0	168.042	5876.9	914.083	0	0	0	64.38	935.847	130.011	.	.	.	.	.	.	.	.	.	.	.	.	.	.	.	.	.	.	.	.	.	.	.	.	.	.	.	.	.	.	.	.
.	3,6-Dimethylchromen-4-one	LC-MS_Pos	0	0	0	212.604	6649.19	50.5833	0	0	0	0	0	0	.	.	.	.	.	.	.	.	.	.	.	.	.	.	.	.	.	.	.	.	.	.	.	.	.	.	.	.	.	.	.	.	.	.	.
C07879	Dibucaine	LC-MS_Pos	0	0	0	1851.31	2857.65	2197.31	0	0	0	0	0	0	.	.	.	.	.	.	.	.	.	.	.	.	.	.	.	.	.	.	.	.	.	.	.	.	.	.	.	.	.	.	.	.	.	.	111470-99-6
.	Dronedarone	LC-MS_Pos LC-MS_hpm_Neg	0	0	0	46.9167	1369.04	37.3333	0	0	0	342.271	4691.96	328.188	.	.	.	20.462	555.284	Dronedarone	[M-H]-	.	0.333	555.29	C31H44N2O5S	LINKS: 141626-36-0:CAS; 50659:CHEBI; 180996:CHEMSPIDER; ZQTNQVWKHCQYLQ-UHFFFAOYSA-N:INCHIKEY; D02537:KEGG; CID:208898:PUBCHEM	CCCCc1c(c2cc(ccc2o1)NS(=O)(=O)C)C(=O)c3ccc(cc3)OCCCN(CCCC)CCCC	430	80.5	79.5	68.8	50	21.88	Lx-1_NRG_neg	555.28625:3872 556.2896:1260 557.29296:630	86.05737:4 161.0683:12 225.01376:156 229.09746:25 289.03223:10 335.24832:10 403.21429:10 475.31705:0 479.02017:0 501.03815:25 542.34906:21 542.98041:25 545.3775:12 546.38336:25 553.36401:33 555.11859:26 555.27826:1455 555.31482:645	247	292	488	3872	5119	5084	281	412	291	128.388	709.881	72.8703	.
C05580	3,4-Dihydroxymandelic acid	LC-MS_hpm_Neg	0	0	0	0	0	0	0	0	0	0	6390.6	349.146	.	.	.	14.286	367.053	3,4-Dihydroxymandelic acid	[2M-H]-	.	0.333	367.067	C8H8O5	Catechols	c1cc(c(cc1C(C(=O)O)O)O)O	430	81.8	91.5	71.7	50	9.02	Lx-3_NRG_neg	367.05295:8158 368.0563:3159 369.05966:633	236.02844:12 341.00021:21 349.03088:29 367.04459:1076	0	0	0	6681	4333	8158	349	0	698	0	1928.93	349.25	14883-87-5
.	CID 9614397	LC-MS_Pos	0	0	0	2811.77	1105.15	2802	0	0	0	0	0	0	.	.	.	.	.	.	.	.	.	.	.	.	.	.	.	.	.	.	.	.	.	.	.	.	.	.	.	.	.	.	.	.	.	.	.
.	4-Methoxysalicylic acid	LC-MS_Neg	0	0	0	0	0	0	9.1875	6656.77	7.02083	0	0	0	8.19656	1584.98	1.99837	.	.	.	.	.	.	.	.	.	.	.	.	.	.	.	.	.	.	.	.	.	.	.	.	.	.	.	.	.	.	.	.
.	2,3-Dinor fluprostenol	LC-MS_hpm_Neg	0	0	0	0	0	0	0	0	0	1221.83	205.646	5171.88	.	.	.	16.904	429.151	2,3-Dinor fluprostenol	[M-H]-	similar chromatogram in higher mz_5764; similar chromatogram in higher mz_6536; found in higher mz's MsMs_5764	0.556	429.153	C21H25F3O6	Prostaglandins and related compounds	OC(COC1=CC=CC(=C1)C(F)(F)F)\C=C\[C@H]1C(O)CC(O)C1C\C=C/CC(O)=O	430	80.2	75	74.4	50	7.21	Hd-2_NRG_neg	429.15686:1378 430.16021:379 431.16357:434	429.14822:112	915	1378	1372	67	489	61	5114	3682	6719	265.688	245.628	1519.28	.
C00689	Trehalose-6-phosphate	LC-MS_hpm_Neg	0	0	0	0	0	0	0	0	0	1785.42	517.708	4254.15	.	.	.	6.488	421.075	.alpha.,.alpha.'-Trehalose 6-phosphate	[M-H]-	.	0.222	421.075	C12H23O14P	Disaccharide phosphates	OC[C@H]1O[C@H](O[C@H]2O[C@H](COP(O)(O)=O)[C@@H](O)[C@H](O)[C@H]2O)[C@H](O)[C@@H](O)[C@@H]1O	430	80.1	75	73	50	3.18	Hd-3_NRG_neg	421.07483:1929 422.07818:528 423.08154:192	421.08325:168	1956	1472	1929	408	650	495	3848	3392	5523	272.019	122.914	1121.84	4484-88-2
.	Lys-gly	LC-MS_hpm_Neg	0	0	0	0	0	0	0	0	0	580.229	1015.9	4944.19	.	.	.	12.377	202.112	Lys-Gly	[M-H]-	.	0.111	202.12	C8H17N3O3	Dipeptides	C(CCN)C[C@@H](C(=NCC(=O)O)O)N	430	85.7	80.6	86.6	66.7	28.89	xyl-3_NRG_neg	202.11176:8486 203.11511:3382 204.11847:644	87.04392:49 147.02901:5 156.10612:116 158.12309:126 202.1075:1125	377	419	945	1240	765	1042	3232	3115	8486	316.492	238.729	3067.7	.
.	Levocetirizine	LC-MS_hpm_Neg	0	0	0	0	0	0	0	0	0	130.75	6038.65	350.333	.	.	.	5.345	387.133	Levocetirizine	[M-H]-	similar chromatogram in higher mz_6081; found in higher mz's MsMs_6081	0.333	387.145	C21H25ClN2O3	Diphenylmethanes	c1ccc(cc1)[C@H](c1ccc(cc1)Cl)N1CCN(CC1)CCOCC(=O)O	430	80.4	66	75	100	5.58	Lx-1_NRG_neg	387.13272:6104 388.13607:2209 389.13943:438	78.95899:112 387.13577:168	86	158	149	6104	5935	6077	337	342	372	39.4596	90.3578	18.9341	.
C09264	Esculin	LC-MS_hpm_Neg	0	0	0	0	0	0	0	0	0	47.9375	6058.83	406.354	.	.	.	4.862	339.075	AESCULIN	[M-H]-	similar chromatogram in higher mz_11327	0.333	339.072	C15H16O9	Coumarin glycosides	OC[C@H]1O[C@@H](OC2=C(O)C=C3OC(=O)C=CC3=C2)[C@H](O)[C@@H](O)[C@@H]1O	430	91.9	84.5	88	100	6.84	Lx-1_NRG_neg	339.06866:6214 340.07201:1399 341.07537:434	133.02948:215 177.01823:1536 339.06509:620 339.07288:640	38	55	50	6214	5161	6801	355	419	445	8.87566	831.321	46.5007	28633-38-7
C08277	Sebacic acid	LC-MS_Neg	0	0	0	0	0	0	2290.21	2176	1991.58	0	0	0	95.0137	125.241	100.495	.	.	.	.	.	.	.	.	.	.	.	.	.	.	.	.	.	.	.	.	.	.	.	.	.	.	.	.	.	.	.	111-20-6
.	Dethiobiotin	LC-MS_Pos	0	0	0	3867.02	42.4167	2533.46	0	0	0	0	0	0	.	.	.	.	.	.	.	.	.	.	.	.	.	.	.	.	.	.	.	.	.	.	.	.	.	.	.	.	.	.	.	.	.	.	.
.	(1S,4R,5R)-3-{[(2E)-3-(3,4-Dihydroxyphenyl)prop-2-enoyl]oxy}-1,4,5-trihydroxycyclohexanecarboxylic acid	LC-MS_Pos LC-MS_hpm_Neg	0	0	0	270.708	86.3125	2677.58	0	0	0	422.125	766.938	2160.65	.	.	.	23.353	353.087	Chlorogenic acid	[M-H]-	.	0.222	353.088	C16H18O9	Quinic acids and derivatives	c1cc(c(cc1/C=C/C(=O)OC1C[C@@](C[C@H]([C@H]1O)O)(C(=O)O)O)O)O	430	86.1	78.8	85.9	66.7	4.43	xyl-3_NRG_neg	353.08704:2632 354.09039:691 355.09375:203	169.01118:56 191.05579:168 353.09702:168	379	450	437	1110	632	558	2011	1839	2632	37.7599	299.86	417.422	.
.	Undecanedioic acid	LC-MS_Neg	0	0	0	0	0	0	2300.25	1832.65	2095.04	0	0	0	125.88	238.734	31.1731	.	.	.	.	.	.	.	.	.	.	.	.	.	.	.	.	.	.	.	.	.	.	.	.	.	.	.	.	.	.	.	.
.	3-Hydroxy-4-methoxybenzoic acid	LC-MS_hpm_Neg	0	0	0	0	0	0	0	0	0	174.146	4243.75	1806.9	.	.	.	7.968	152.011	3-Hydroxy-4-methoxybenzoic acid	[M-H-CH3]-	found in higher mz's MsMs_3502; similar chromatogram in higher mz_6887	0.667	152.012	C8H8O4	P-methoxybenzoic acids and derivatives	COc1ccc(cc1O)C(=O)O	430	84.6	58.5	93.1	100	13.36	Lx-1_NRG_neg	152.01141:4530 153.01476:2821 154.01812:430	66.00178:56 80.02229:56 87.04267:168 96.96743:56 108.01975:224 148.0424:56 152.01366:168	130	138	254	4530	3887	4314	1596	1662	2162	68.8895	326.857	309.026	.
C07661	Gatifloxacin	LC-MS_hpm_Neg	0	0	0	0	0	0	0	0	0	525.688	4018.65	1637.94	.	.	.	7.133	315.144	Gatifloxacin	[M-H-C2H3O2]-	.	0.667	315.139	C19H22FN3O4	Quinoline carboxylic acids	CC1CN(CCN1)c1c(cc2c(c1OC)n(cc(c2=O)C(=O)O)C1CC1)F	430	86	80.2	85.9	66.7	7.51	Lx-1_NRG_neg	315.14435:4148 316.1477:1243 317.15106:170	248.13394:56 314.16376:113 315.14276:397	524	491	562	4148	3990	3918	1158	1728	2028	35.6101	117.769	441.769	112811-59-3
C01762	Xanthosine	LC-MS_hpm_Neg	0	0	0	0	0	0	0	0	0	73.5417	6003.08	72.9583	.	.	.	4.66	283.064	Xanthosine	[M-H]-	.	0.333	283.068	C10H12N4O6	Purine nucleosides	OC[C@H]1O[C@H]([C@H](O)[C@@H]1O)N1C=NC2=C1N=C(O)N=C2O	430	88.1	84.9	87.3	66.7	10.02	Lx-2_NRG_neg	283.07248:5706 284.07583:928 285.07919:243	132.97403:7 151.02142:945 279.11331:52 280.16605:3 283.06778:998	62	54	105	6047	5706	6256	58	78	83	27.2456	277.857	13.5608	146-80-5
C06538	Harmine	LC-MS_Neg	0	0	0	0	0	0	23.625	6018.88	7	0	0	0	7.98363	1033.26	4.2191	.	.	.	.	.	.	.	.	.	.	.	.	.	.	.	.	.	.	.	.	.	.	.	.	.	.	.	.	.	.	.	343-27-1
.	Vorinostat	LC-MS_hpm_Neg	0	0	0	0	0	0	0	0	0	1569.4	1677.42	2724.27	.	.	.	12.156	527.28	Suberoylanilide hydroxamic acid	[2M-H]-	.	0.667	527.287	C14H20N2O3	Benzene and substituted derivatives	C(CCCC(=NO)O)CCC(=Nc1ccccc1)O	430	85.5	88	78	50	18.16	Hd-2_NRG_neg	527.28497:1684 528.28832:1170 529.29168:390	527.29834:168	1347	1684	1678	1818	1548	1667	3436	3955	782	192.893	135.323	1702.22	.
.	Piperic acid	LC-MS_hpm_Neg	0	0	0	0	0	0	0	0	0	54.2083	5735.75	107.438	.	.	.	9.46	217.051	(E,E)-Piperic acid	[M-H]-	found in higher mz's MsMs_10586; found in higher mz's MsMs_1975	0.333	217.051	C12H10O4	Benzodioxoles	C(=C\c1ccc2c(c1)OCO2)/C=C/C(=O)O	430	80.2	78.5	70.3	46.2	3.63	Lx-1_NRG_neg	217.05081:6750 218.05416:1230 219.05752:1347	131.04935:30 143.0887:10 145.06593:265 161.06209:226 163.0927:198 172.0526:28 173.06314:1295 184.17125:34 189.05927:80 197.06674:21 215.1899:106 217.05125:666	54	53	56	6750	5023	5435	83	106	133	1.23322	901.835	24.6696	.
.	4H-1-Benzopyran-4-one, 7-(beta-D-glucopyranosyloxy)-3-(4-hydroxyphenyl)-	LC-MS_hpm_Neg	0	0	0	0	0	0	0	0	0	63.1458	203.062	5535.83	.	.	.	16.467	451.094	Daidzin	[M+Cl]-	similar chromatogram in higher mz_9243	0.333	451.08	C21H20O9	Isoflavonoid O-glycosides	c1cc(ccc1c1coc2cc(ccc2c1=O)OC1C(C(C(C(CO)O1)O)O)O)O	430	83	80	80.1	50	17.18	xyl-2_NRG_neg	451.08463:4824 452.08798:2762 453.09134:628	87.04481:19 124.01783:33 159.10744:19 168.00258:290 211.03284:10 439.23685:13 451.09573:1276	47	98	44	134	208	268	5366	4824	6416	30.5313	67.0508	809.396	.
.	FA 18:1+3O; PlaSMA ID-735	LC-MS_hpm_Neg	0	0	0	0	0	0	0	0	0	600.104	231.292	4960.04	.	.	.	15.691	329.227	FA 18:1+3O; PlaSMA ID-735	[M-H]-	similar chromatogram in higher mz_5045	0.333	329.231	C18H34O5	Oxidized fatty acids	O=C(O)CCCCCCCC(O)C=CC(O)C(O)CCCCC	430	84.1	95	61.2	50	12.78	xyl-2_NRG_neg	329.23206:4857 330.23541:1262 331.23877:126	87.0487:85 211.1371:213 315.19437:1 329.22787:1280	666	324	811	31	260	403	4467	4857	5556	249.975	187.845	551.398	.
.	Aspartyl-Glutamine	LC-MS_hpm_Neg	0	0	0	0	0	0	0	0	0	2793.79	348.979	2574.71	.	.	.	1.641	260.091	Asp-Gln	[M-H]-	.	0.333	260.089	C9H15N3O6	Dipeptides	C(CC(=N)O)[C@@H](C(=O)O)N=C([C@H](CC(=O)O)N)O	430	86	88	80.4	50	16.45	Hd-3_NRG_neg	260.09094:3434 261.09429:1322 262.09765:147	260.09738:112	2523	2425	3434	259	264	524	2601	1860	3263	556.366	151.492	701.719	.
.	Benzylphosphonic acid	LC-MS_hpm_Neg	0	0	0	0	0	0	0	0	0	2443.19	1386.88	1873.71	.	.	.	23.352	171.027	Benzylphosphonic acid	[M-H]-	.	0.111	171.022	C7H9O3P	Benzene and substituted derivatives	c1ccc(cc1)CP(=O)(O)O	430	86.2	88	83.7	50	8.31	Hd-1_NRG_neg	171.02728:2542 172.03063:339 173.03399:265	171.03162:112	2542	2485	2303	1473	1395	1293	1818	1882	1921	124.611	90.3628	51.8743	.
.	2-(Trifluoromethyl)benzenethiol	LC-MS_hpm_Neg	0	0	0	0	0	0	0	0	0	1307.71	2561.23	1812.79	.	.	.	1.191	156.989	2-(Trifluoromethyl)thiophenol	[M-H-HF]-	.	0.222	156.993	C7H5F3S	Trifluoromethylbenzenes	c1ccc(c(c1)C(F)(F)F)S	430	85	88	77	50	4.77	Hd-2_NRG_neg	156.98839:1397 157.99174:64 158.9951:226	156.98523:56	1403	1397	1123	2468	2578	2638	1791	1741	1906	160.103	86.2194	84.6625	.
.	5-(2-Carbamoylpyrrolidin-1-yl)-5-oxo-4-[(5-oxopyrrolidine-2-carbonyl)amino]pentanoic acid	LC-MS_Pos	0	0	0	1827.33	1874.81	1963.58	0	0	0	0	0	0	.	.	.	.	.	.	.	.	.	.	.	.	.	.	.	.	.	.	.	.	.	.	.	.	.	.	.	.	.	.	.	.	.	.	.
.	N-Acetyl-L-glutamine	LC-MS_Neg LC-MS_hpm_Neg	0	0	0	0	0	0	24.1458	1278.08	17.0625	292.354	3727.88	253.542	12.5688	491.838	6.9451	16.667	169.058	N-Acetyl-L-glutamine	[M-H-H2O]-	found in higher mz's MsMs_5883; found in higher mz's MsMs_5294; found in higher mz's MsMs_5246; found in higher mz's MsMs_5217	0.111	169.062	C7H12N2O4	Glutamine and derivatives	CC(=N[C@@H](CCC(=N)O)C(=O)O)O	430	85.7	88	79.7	50	2.75	Lx-1_NRG_neg	169.05829:3550 170.06164:2146 171.065:0	169.06664:112	140	230	506	3550	4218	3415	122	314	324	190.755	429.941	113.823	.
C00327	Citrulline	LC-MS_hpm_Neg	0	0	0	0	0	0	0	0	0	2444.06	672.562	2425.5	.	.	.	0.687	174.092	Citrulline	[M-H]-	found in higher mz's MsMs_5751; found in higher mz's MsMs_4296; found in higher mz's MsMs_7347; found in higher mz's MsMs_4528	0.444	174.088	C6H13N3O3	Alpha amino acids	C(C[C@@H](C(=O)O)N)CNC(=O)N	430	84.3	69.6	75	100	11.65	Hd-1_NRG_neg	174.08823:1916 175.09158:386 176.09494:0	69.00108:11 72.99457:18 119.03398:17 131.07759:1676 161.05417:86 170.05624:16	1916	2671	2745	886	864	268	2252	3145	1879	459.239	350.749	650.593	154130-99-1
.	(Z)-7-[(2S)-2-[(E)-3-Hydroxy-5-phenylpent-1-enyl]-5-oxocyclopent-3-en-1-yl]hept-5-enoic acid	LC-MS_Pos	0	0	0	1639.98	641.375	3197.58	0	0	0	0	0	0	.	.	.	.	.	.	.	.	.	.	.	.	.	.	.	.	.	.	.	.	.	.	.	.	.	.	.	.	.	.	.	.	.	.	.
.	Monastrol	LC-MS_Neg	0	0	0	0	0	0	20.6458	5395.94	7	0	0	0	11.2854	628.21	8.01951	.	.	.	.	.	.	.	.	.	.	.	.	.	.	.	.	.	.	.	.	.	.	.	.	.	.	.	.	.	.	.	.
.	Nepetin	LC-MS_hpm_Neg	0	0	0	0	0	0	0	0	0	123.708	3689.15	1598.94	.	.	.	1.475	315.067	6-Methoxyluteolin	[M-H]-	.	0.222	315.051	C16H12O7	6-O-methylated flavonoids	COc1c(cc2c(c(=O)cc(c3ccc(c(c3)O)O)o2)c1O)O	430	80.5	71.1	87.9	100	3.26	Lx-2_NRG_neg	315.07187:3141 316.07522:952 317.07858:476	142.03644:56 146.04794:112 164.99942:56 300.04276:56 315.07257:396	140	38	194	2968	3141	4958	1955	1935	907	79.3273	1102.66	599.54	.
C07017	Furosemide	LC-MS_Pos	0	0	0	1866.44	1679.44	1839.69	0	0	0	0	0	0	.	.	.	.	.	.	.	.	.	.	.	.	.	.	.	.	.	.	.	.	.	.	.	.	.	.	.	.	.	.	.	.	.	.	106391-48-4
C03661	1-Kestose	LC-MS_hpm_Neg	0	0	0	0	0	0	0	0	0	1957.44	1406.04	1993.46	.	.	.	0.737	549.166	1-Kestose	[M+HCO2]-	.	0.556	549.167	C18H32O16	Oligosaccharides	C([C@@H]1[C@H]([C@@H]([C@H]([C@H](O1)O[C@@]1(CO[C@@]2(CO)[C@H]([C@@H]([C@@H](CO)O2)O)O)[C@H]([C@@H]([C@@H](CO)O1)O)O)O)O)O)O	430	85.9	70.2	93.2	91.7	11.21	xyl-3_NRG_neg	549.15625:1651 550.1596:2142 551.16296:1071	71.01288:2330 73.0289:179 83.01186:174 83.14952:25 85.03153:501 87.01359:210 89.02647:4805 99.04802:37 101.02308:1830 107.03896:125 113.02465:1972 119.03915:1825 125.02956:123 140.0152:218 143.03609:1022 149.04875:438 161.04034:1472 161.05109:1479 162.05579:117 179.05606:3336 201.09355:168 203.10422:929 213.02728:32 216.09352:35 233.07025:150 251.07788:39 302.15222:25 322.09222:130 323.09869:4129…	1936	1816	2120	860	2287	1071	2347	1982	1651	152.85	770.357	348.103	470-69-9
C00255	Riboflavin	LC-MS_Neg LC-MS_hpm_Neg	0	0	0	0	0	0	25.375	2249.21	20.5625	14.8125	2957.81	17.4167	10.6088	302.251	3.03109	6.616	375.145	(-)-Riboflavin	[M-H]-	found in higher mz's MsMs_6988	0.333	375.131	C17H20N4O6	Flavins	Cc1cc2c(cc1C)n(C[C@@H]([C@@H]([C@@H](CO)O)O)O)c1c(c(nc(=O)n1)O)n2	430	83.1	88	81.2	50	4.87	Lx-3_NRG_neg	375.14453:3501 376.14788:1664 377.15124:0	375.14175:225	2	20	22	2908	2465	3501	27	16	9	10.7353	519.967	9.284	13123-37-0
.	6-Azauridine	LC-MS_Pos	0	0	0	1620.96	1804.79	1702.21	0	0	0	0	0	0	.	.	.	.	.	.	.	.	.	.	.	.	.	.	.	.	.	.	.	.	.	.	.	.	.	.	.	.	.	.	.	.	.	.	.
.	Manalpha1-6Man	LC-MS_hpm_Neg	0	0	0	0	0	0	0	0	0	312.604	2577.04	2091.81	.	.	.	1.328	377.081	6.alpha.-Mannobiose	[M+Cl]-	.	0.444	377.086	C12H22O11	Fatty acyl glycosides of mono- and disaccharides	C(=O)[C@H]([C@H]([C@@H]([C@@H](CO[C@@H]1[C@H]([C@H]([C@@H]([C@@H](CO)O1)O)O)O)O)O)O)O	430	85.5	75	75	100	6.99	Lx-3_NRG_neg	377.07971:2546 378.08306:892 379.08642:1676	377.09344:56	218	285	434	2563	2622	2546	2266	2327	1682	110.514	39.4291	355.982	.
.	PtdIns-(4)-P1 (1,2-dihexanoyl)	LC-MS_hpm_Neg	0	0	0	0	0	0	0	0	0	20.8542	4741.12	0	.	.	.	12.916	609.168	PtdIns-(4)-P1 (1,2-dihexanoyl)	[M-H]-	.	0.333	609.172	C21H40O16P2	Glycerophosphoinositol phosphates	CCCCCC(=O)OCC(COP(O)(=O)OC1C(O)C(O)C(OP(O)(O)=O)C(O)C1O)OC(=O)CCCCC	430	82.9	65.8	75	100	4.49	Lx-3_NRG_neg	609.16833:6858 610.17168:4121 611.17504:1092	230.09425:24 309.12244:45 315.07474:17 378.02704:9 603.1701:168 605.18939:104 609.16498:2143	44	0	19	3878	3488	6858	0	0	0	21.8404	1843.52	0	.
.	3-Methoxy-4,2',5'-trihydroxychalcone	LC-MS_Pos	0	0	0	2237.5	355.729	2102.71	0	0	0	0	0	0	.	.	.	.	.	.	.	.	.	.	.	.	.	.	.	.	.	.	.	.	.	.	.	.	.	.	.	.	.	.	.	.	.	.	.
.	Apigenin-7-O-neohesperidoside	LC-MS_hpm_Neg	0	0	0	0	0	0	0	0	0	14.8958	4637.19	34.875	.	.	.	7.94	577.16	Apigenin-7-O-neohesperidoside	[M-H]-	similar chromatogram in higher mz_9151	0.333	577.156	C27H30O14	Flavonoid-7-O-glycosides	CC1OC(OC2C(O)C(O)C(CO)OC2OC2=CC(O)=C3C(=O)C=C(OC3=C2)C2=CC=C(O)C=C2)C(O)C(O)C1O	430	84.5	70.7	75	100	3.25	Lx-3_NRG_neg	577.15955:5204 578.1629:3469 579.16626:1685	213.05911:16 216.04257:265 407.10217:13 575.12592:11 577.17236:1636	0	30	14	4664	4044	5204	3	32	69	15.229	580.279	33.1264	.
.	Meldonium	LC-MS_Pos	0	0	0	1895.44	1221.69	1538.29	0	0	0	0	0	0	.	.	.	.	.	.	.	.	.	.	.	.	.	.	.	.	.	.	.	.	.	.	.	.	.	.	.	.	.	.	.	.	.	.	.
C00346	2-Azaniumylethyl hydrogen phosphate	LC-MS_hpm_Neg	0	0	0	0	0	0	0	0	0	611.312	1715.31	2298.35	.	.	.	1.045	140.013	O-Phosphoethanolamine	[M-H]-	.	0.444	140.012	C2H8NO4P	Phosphoethanolamines	C(COP(=O)(O)O)N	430	86.1	75	75	100	9.25	xyl-3_NRG_neg	140.01292:2860 141.01627:868 142.01963:87	78.95599:112	634	716	484	1615	1491	2040	2115	1919	2860	117.843	287.954	496.57	1071-23-4
.	17|A-Carboxy-17|A-formyloxy Dexamethasone	LC-MS_Neg LC-MS_hpm_Neg	0	0	0	0	0	0	22.0625	2882.77	32.4583	13.2917	1625.46	15.6875	13.8412	366.657	2.63416	7.04	405.176	17.beta.-Carboxy-17.alpha.-formyloxydexamethasone	[M-H]-	.	0.333	405.172	C22H27FO6	Steroid esters	C[C@@H]1C[C@H]2[C@@H]3CCC4=CC(=O)C=C[C@]4(C)[C@]3([C@H](C[C@]2(C)[C@]1(C(=O)O)OC=O)O)F	430	85.5	88	78.5	50	2.53	Lx-3_NRG_neg	405.17444:1628 406.17779:971 407.18115:148	405.17239:224 405.19229:112	7	23	10	1730	1519	1628	16	19	12	8.29753	105.702	3.42726	.
.	Benzoic acid, 2-[3,6-bis(acetyloxy)-2,7-dichloro-9H-xanthen-9-yl]-	LC-MS_Pos	0	0	0	28.5208	4527.83	4.8125	0	0	0	0	0	0	.	.	.	.	.	.	.	.	.	.	.	.	.	.	.	.	.	.	.	.	.	.	.	.	.	.	.	.	.	.	.	.	.	.	.
.	Coroxon	LC-MS_Pos	0	0	0	12.9792	4443.56	3.33333	0	0	0	0	0	0	.	.	.	.	.	.	.	.	.	.	.	.	.	.	.	.	.	.	.	.	.	.	.	.	.	.	.	.	.	.	.	.	.	.	.
.	Unii-0U46U6E8UK	LC-MS_hpm_Neg	0	0	0	0	0	0	0	0	0	787.188	2164.83	1486.08	.	.	.	4.944	662.089	.beta.-Nicotinamide adenine dinucleotide	[M-H]-	.	0.111	662.102	C21H27N7O14P2	(5'-\u003e5')-dinucleotides	NC1=C2N=CN([C@@H]3O[C@H](COP([O-])(=O)OP(O)(=O)OC[C@H]4O[C@H]([C@H](O)[C@@H]4O)[N+]4=CC=CC(=C4)C(O)=N)[C@@H](O)[C@H]3O)C2=NC=N1	430	84.9	68.6	86.8	100	8.86	xyl-2_NRG_neg	662.08887:1412 663.09222:703 664.09558:189	240.91962:56 539.02441:56 540.05066:168 662.10858:112	838	694	830	2069	2015	2411	1300	1412	1746	80.6861	214.856	231.686	.
.	[(2R,4S,5R)-5-(2-Amino-6-oxo-1H-purin-9-yl)-3,4-dihydroxyoxolan-2-yl]methyl phosphono hydrogen phosphate	LC-MS_hpm_Neg	0	0	0	0	0	0	0	0	0	3.875	4387.27	9	.	.	.	11.273	442.018	Guanosine 5'-diphosphate	[M-H]-	.	0.333	442.017	C10H15N5O11P2	Purine ribonucleoside diphosphates	NC1=NC2=C(N=CN2[C@@H]2O[C@H](COP(O)(=O)OP(O)(O)=O)C(O)[C@@H]2O)C(=O)N1	430	85.2	85.6	71.8	66.7	13.14	Lx-3_NRG_neg	442.01779:6763 443.02114:0 444.0245:1071	78.95684:371 150.0526:156 158.92924:416 255.1011:25 257.08438:85 440.15201:55 442.01074:1334	5	7	0	3855	2544	6763	10	15	2	3.48434	2159.35	6.3335	.
.	[(E)-4-Methyl-5-Oxidanyl-Pent-3-Enyl]-Phosphonooxy-Phosphinic Acid	LC-MS_hpm_Neg	0	0	0	0	0	0	0	0	0	51.5417	546.583	3780.19	.	.	.	2.072	241.011	(E)-1-Hydroxy-2-methylbut-2-enyl 4-diphosphate	[M-H-H2O]-	found in higher mz's MsMs_2378	0.333	241.004	C6H14O7P2	Organic phosphoric acids and derivatives	C/C(=C\CCP(=O)(O)OP(=O)(O)O)/CO	430	91.6	87.3	87.3	100	9.38	xyl-2_NRG_neg	241.01218:3455 242.01553:623 243.01889:156	78.95809:112 241.01768:112	44	64	47	548	469	623	3984	3455	3902	10.5465	77.3222	284.71	.
.	glyceraldehyde-3-phosphate	LC-MS_hpm_Neg	0	0	0	0	0	0	0	0	0	1108.73	339.938	2919.12	.	.	.	16.173	168.993	glyceraldehyde-3-phosphate	[M-H]-	.	0.444	168.991	C3H7O6P	Glyceraldehyde-3-phosphates	OC(COP(O)(O)=O)C=O	430	87.6	71.3	87.7	100	6.03	xyl-1_NRG_neg	168.99294:2682 169.99629:87 170.99965:87	76.97048:56 78.95586:168 96.97385:56	932	1112	1282	348	346	326	2682	2417	3658	175.336	11.91	653.806	.
C11124	Spiroxamine	LC-MS_Pos	0	0	0	28	4293.38	15.7083	0	0	0	0	0	0	.	.	.	.	.	.	.	.	.	.	.	.	.	.	.	.	.	.	.	.	.	.	.	.	.	.	.	.	.	.	.	.	.	.	118134-30-8
.	4-Ethoxybenzoic acid	LC-MS_Pos	0	0	0	1759.1	993.812	1582.15	0	0	0	0	0	0	.	.	.	.	.	.	.	.	.	.	.	.	.	.	.	.	.	.	.	.	.	.	.	.	.	.	.	.	.	.	.	.	.	.	.
.	1-PalMitoyl-3-oleoyl-sn-glycero-2-phosphoethanolaMine (1,3-POPE)	LC-MS_Neg	0	0	0	0	0	0	1106.48	2316.77	893.438	0	0	0	140.665	623.052	175.425	.	.	.	.	.	.	.	.	.	.	.	.	.	.	.	.	.	.	.	.	.	.	.	.	.	.	.	.	.	.	.	.
.	Phosphonic acid dilauryl ester	LC-MS_Pos	0	0	0	1282.73	1530.67	1447.19	0	0	0	0	0	0	.	.	.	.	.	.	.	.	.	.	.	.	.	.	.	.	.	.	.	.	.	.	.	.	.	.	.	.	.	.	.	.	.	.	.
.	Tetradecylphosphonic acid	LC-MS_Neg	0	0	0	0	0	0	1730.79	1000.9	1470	0	0	0	343.645	432.521	303.691	.	.	.	.	.	.	.	.	.	.	.	.	.	.	.	.	.	.	.	.	.	.	.	.	.	.	.	.	.	.	.	.
.	trans-Carboxy Glimepiride	LC-MS_hpm_Neg	0	0	0	0	0	0	0	0	0	94.0625	3288.77	783.875	.	.	.	4.328	350.109	trans-Carboxyglimepiride	[M-H-C8H11NO3]-	.	0.333	350.118	C24H32N4O7S	Benzenesulfonamides	CCC1=C(C)CN(C1=O)C(=NCCc1ccc(cc1)S(=O)(=O)NC(=NC1CCC(CC1)C(=O)O)O)O	430	84.7	88	80.6	50	5.39	Lx-1_NRG_neg	350.10922:3440 351.11257:1029 352.11593:100	350.10324:112	92	83	107	3440	3062	3364	880	761	711	12.0474	200.121	86.6584	.
.	Cholest-5-en-3-ol (3beta)-	LC-MS_Pos	0	0	0	1771.21	903.104	1468.75	0	0	0	0	0	0	.	.	.	.	.	.	.	.	.	.	.	.	.	.	.	.	.	.	.	.	.	.	.	.	.	.	.	.	.	.	.	.	.	.	.
.	NP-008261	LC-MS_hpm_Neg	0	0	0	0	0	0	0	0	0	177.479	2486.38	1426.71	.	.	.	1.798	518.141	NP-008261	[M-H]-	.	0.111	518.142	C25H26O12	PUBCHEMID: NA	C1=CC(=CC=C1C=CC(=O)OCC2=CC3C4C2C(OC=C4C(=O)O3)OC5C(C(C(C(O5)CO)O)O)O)O	430	85	63.4	87.6	100	5.16	Lx-2_NRG_neg	518.14062:2669 519.14397:1834 520.14734:262	78.95811:56 100.04164:56 131.0387:56 333.05908:112 358.9859:56 385.97037:114 392.0199:113 402.02957:117 517.12073:119 517.13678:720 518.15161:224	252	197	84	1607	2669	3182	1167	1972	1141	85.8162	803.37	471.979	.
C08323	Nervonic acid	LC-MS_Neg	0	0	0	0	0	0	398.729	3120.33	563.896	0	0	0	50.2072	2344.41	156.848	.	.	.	.	.	.	.	.	.	.	.	.	.	.	.	.	.	.	.	.	.	.	.	.	.	.	.	.	.	.	.	506-37-6
.	[Leu]enkephalin	LC-MS_Pos	0	0	0	216.729	3710.81	139.688	0	0	0	0	0	0	.	.	.	.	.	.	.	.	.	.	.	.	.	.	.	.	.	.	.	.	.	.	.	.	.	.	.	.	.	.	.	.	.	.	.
.	Phosphotrienin	LC-MS_Neg	0	0	0	0	0	0	1816.5	1213.58	1031.96	0	0	0	384.429	603.028	513.648	.	.	.	.	.	.	.	.	.	.	.	.	.	.	.	.	.	.	.	.	.	.	.	.	.	.	.	.	.	.	.	.
C01991	4-Hydroxybutanoic acid	LC-MS_Pos	0	0	0	1651.1	263.417	2103.25	0	0	0	0	0	0	.	.	.	.	.	.	.	.	.	.	.	.	.	.	.	.	.	.	.	.	.	.	.	.	.	.	.	.	.	.	.	.	.	.	30470-15-6
.	D-Glucaro-1,4-lactone	LC-MS_hpm_Neg	0	0	0	0	0	0	0	0	0	1195.15	123.896	2689.71	.	.	.	4.349	383.046	D-Saccharic acid 1,4-lactone	[2M-H]-	.	0.222	383.047	C6H8O7	Gamma butyrolactones	[C@H]1([C@H](C(=O)O[C@@H]1[C@@H](C(=O)O)O)O)O	430	80.4	57.9	75	100	3.95	Hd-3_NRG_neg	383.04639:1369 384.04974:204 385.0531:102	169.07849:56 191.02211:168	1143	1073	1369	80	124	167	2290	2349	3430	154.943	43.2823	641.775	.
.	1,2-Dilinoleoyl-sn-glycero-3-phospho-(1'-rac-glycerol)	LC-MS_Neg	0	0	0	0	0	0	3578.54	130.896	298.458	0	0	0	1821.54	45.6585	79.4525	.	.	.	.	.	.	.	.	.	.	.	.	.	.	.	.	.	.	.	.	.	.	.	.	.	.	.	.	.	.	.	.
C00695	Cholic acid	LC-MS_Neg	0	0	0	0	0	0	669.167	1604.9	1714.38	0	0	0	348.28	1073.76	287.222	.	.	.	.	.	.	.	.	.	.	.	.	.	.	.	.	.	.	.	.	.	.	.	.	.	.	.	.	.	.	.	81-25-4
.	Bumetanide	LC-MS_hpm_Neg	0	0	0	0	0	0	0	0	0	0	3917.69	0	.	.	.	14.641	727.212	Bumetanide	[2M-H]-	.	0.222	727.211	C17H20N2O5S	Diphenylethers	CCCCNc1cc(cc(c1Oc1ccccc1)S(=O)(=O)N)C(=O)O	430	80.7	83.5	62.8	50	8.71	Lx-2_NRG_neg	727.21167:4396 728.21502:3213 729.21838:2142	177.0334:164 436.1174:21 453.1236:150 719.21698:3 726.15344:5 727.22272:2495	0	0	0	3364	4396	3993	0	0	0	0	520.264	0	.
.	HMG-coenzyme A	LC-MS_hpm_Neg	0	0	0	0	0	0	0	0	0	81.7917	2003.25	1831.21	.	.	.	18.406	910.154	3-Hydroxy-3-methylglutaryl-CoA	[M-H]-	.	0.667	910.15	C27H44N7O20P3S	3-hydroxy-3-alkylglutaryl CoAs	C[C@](CC(=O)O)(CC(=O)SCCNC(=O)CCNC(=O)C(C(C)(C)COP(=O)(O)OP(=O)(O)OC[C@@H]1[C@H]([C@H]([C@@H](O1)N2C=NC3=C2N=CN=C3N)O)OP(=O)(O)O)O)O	430	83.7	68	75	100	17.69	xyl-3_NRG_neg	910.15424:2496 911.15759:1866 912.16095:1122	176.0334:10 306.06778:33 408.0253:455 422.14496:32 906.38147:21 907.98004:22 910.15051:1961	63	112	70	2177	1771	2062	1570	1428	2496	26.875	209.408	579.858	.
C06429	Docosahexaenoic acid	LC-MS_Neg	0	0	0	0	0	0	1366.56	216.083	2313.9	0	0	0	171.44	99.9413	353.608	.	.	.	.	.	.	.	.	.	.	.	.	.	.	.	.	.	.	.	.	.	.	.	.	.	.	.	.	.	.	.	25377-50-8
.	Barbital	LC-MS_Neg	0	0	0	0	0	0	12.6875	3799.4	6.5625	0	0	0	2.00488	228.759	7.30769	.	.	.	.	.	.	.	.	.	.	.	.	.	.	.	.	.	.	.	.	.	.	.	.	.	.	.	.	.	.	.	.
.	1,2-dihexadecanoyl-sn-glycero-3-phospho-D-myo-inositol	LC-MS_Pos	0	0	0	3666.69	43.2083	56.2083	0	0	0	0	0	0	.	.	.	.	.	.	.	.	.	.	.	.	.	.	.	.	.	.	.	.	.	.	.	.	.	.	.	.	.	.	.	.	.	.	.
C00111	Dihydroxyacetone phosphate	LC-MS_hpm_Neg	0	0	0	0	0	0	0	0	0	122.542	3044.04	549.062	.	.	.	7.992	168.989	Dihydroxyacetone phosphate	[M-H]-	.	0.333	168.991	C3H7O6P	Monosaccharide phosphates	C(C(=O)COP(=O)(O)O)O	430	86.2	88	81.1	50	8.09	Lx-2_NRG_neg	168.98981:2975 169.99316:95 170.99652:0	78.95364:112	121	129	118	2726	2975	3431	426	511	710	5.79949	357.531	145.941	57-04-5
C02835	Imidazoleacetic acid	LC-MS_hpm_Neg	0	0	0	0	0	0	0	0	0	0	3541.58	89.25	.	.	.	13.914	125.024	4-Imidazoleacetic acid	[M-H]-	similar chromatogram in higher mz_1894; similar chromatogram in higher mz_1934; similar chromatogram in higher mz_2170; similar chromatogram in higher mz_2715; similar chromatogram in higher mz_3368; similar chromatogram in higher mz_4056; similar chromatogram in higher mz_5427; similar chromatogram in higher mz_10792; similar chromatogram in higher mz_10914; similar chromatogram in higher mz_115…	0.333	125.036	C5H6N2O2	Imidazolyl carboxylic acids and derivatives	C(c1cnc[nH]1)C(=O)O	430	83.7	75	75	100	13.12	Lx-3_NRG_neg	125.02402:3377 126.02737:0 127.03073:0	81.03083:56	0	0	0	4044	3203	3377	268	0	0	0	443.837	154.586	645-65-8
.	[(2S,3R,4S,5S,6R)-3,4,5-Trihydroxy-6-(hydroxymethyl)oxan-2-yl] (1E)-9-methylsulfanyl-N-sulfooxynonanimidothioate	LC-MS_hpm_Neg	0	0	0	0	0	0	0	0	0	1971.21	1641.42	9.75	.	.	.	12.963	476.119	8-Methylthiooctyl glucosinolate; LC-ESI-ITFT; MS2; HCD; CE 45.0 eV; [M-H]-	[M-H]-	.	0.222	476.109	C16H31NO9S3	Alkylglucosinolates	CSCCCCCCCC\C(S[C@@H]1O[C@H](CO)[C@@H](O)[C@H](O)[C@H]1O)=N/OS(O)(=O)=O	430	82.4	78.8	79	50	23.47	Hd-1_NRG_neg	476.11276:1804 477.11611:1159 478.11947:128	111.021:56 476.13611:112	1804	1823	2286	1346	1253	2325	29	0	0	273.101	593.753	16.8875	.
.	Flavin adenine dinucleotide (FAD)	LC-MS_hpm_Neg	0	0	0	0	0	0	0	0	0	173.458	3404.85	0	.	.	.	13.027	784.143	Flavin adenine dinucleotide (FAD)	[M-H]-	.	0.333	784.15	C27H33N9O15P2	Flavin nucleotides	O=C1N=C(O)C2=NC3=CC(=C(C=C3N(C2=N1)CC(O)C(O)C(O)COP(=O)(O)OP(=O)(O)OCC4OC(N5C=NC=6C(=NC=NC65)N)C(O)C4O)C)C	430	84.6	81.6	79.8	57.1	17.81	Lx-2_NRG_neg	784.15228:3539 785.15563:2794 786.15899:349	78.96153:111 281.17444:14 346.04953:364 346.06003:382 351.12265:12 437.08582:360 779.19672:11 782.19415:11 784.14948:1305	337	153	30	3067	3539	3608	0	0	0	154.433	294.606	0	.
.	o-Thymotic acid	LC-MS_hpm_Neg	0	0	0	0	0	0	0	0	0	35.1458	3450.77	39.2708	.	.	.	9.329	193.089	2-Hydroxy-3-isopropyl-6-methylbenzoic acid	[M-H]-	found in higher mz's MsMs_2000	0.222	193.087	C11H14O3	Aromatic monoterpenoids	CC(C)c1ccc(C)c(c1O)C(=O)O	430	84.7	88	74.4	50	3.17	Lx-2_NRG_neg	193.08817:3339 194.09152:699 195.09488:361	193.08598:224	25	20	60	3830	3339	3183	27	56	34	22.1571	337.476	15.0026	.
.	Pyrithiobac	LC-MS_Pos	0	0	0	1243.33	1473.48	735.792	0	0	0	0	0	0	.	.	.	.	.	.	.	.	.	.	.	.	.	.	.	.	.	.	.	.	.	.	.	.	.	.	.	.	.	.	.	.	.	.	.
.	Guanosine 5'-diphosphoglucose	LC-MS_hpm_Neg	0	0	0	0	0	0	0	0	0	1044	570.5	1776.6	.	.	.	9.865	604.068	Guanosine 5'-diphosphoglucose	[M-H]-	.	0.333	604.07	C16H25N5O16P2	Purine nucleotide sugars	NC1=NC2=C(N=CN2C2O[C@H](COP(O)(=O)OP(O)(=O)OC3OC(CO)C(O)C(O)C3O)[C@@H](O)[C@H]2O)C(=O)N1	430	80.9	81.8	66.6	50	21.84	xyl-1_NRG_neg	604.06757:3537 605.07092:640 606.07428:0	158.92432:320 240.99934:66 320.99039:150 373.04593:10 599.10291:23 603.89062:22 604.07794:2031	1700	1011	420	700	447	565	3537	1296	497	640.527	126.977	1575.96	.
.	(2R)-2,5-Bis(phenylmethoxycarbonylamino)pentanoic acid	LC-MS_hpm_Neg	0	0	0	0	0	0	0	0	0	199.646	2772.17	418.062	.	.	.	5.364	291.108	N,N'-Dicarbobenzyloxy-L-ornithine	[M-H-C7H8O]-	.	0.333	291.099	C21H24N2O6	Benzyloxycarbonyls	c1ccc(cc1)COC(=NCCC[C@H](C(=O)O)N=C(O)OCc1ccccc1)O	430	82.3	88	78.8	50	6.54	Lx-2_NRG_neg	291.11276:2663 292.11611:426 293.11947:486	291.10098:168	257	121	221	2945	2663	2709	357	442	456	70.5414	151.153	53.3307	.
.	5-Fluorouridine	LC-MS_Neg	0	0	0	0	0	0	1.75	3379.67	7.4375	0	0	0	3.03109	453.346	2.73219	.	.	.	.	.	.	.	.	.	.	.	.	.	.	.	.	.	.	.	.	.	.	.	.	.	.	.	.	.	.	.	.
.	Albendazole-2-aminosulfone	LC-MS_Pos	0	0	0	1024.77	1094.81	1192.56	0	0	0	0	0	0	.	.	.	.	.	.	.	.	.	.	.	.	.	.	.	.	.	.	.	.	.	.	.	.	.	.	.	.	.	.	.	.	.	.	.
.	JWH 203 N-pentanoic acid metabolite	LC-MS_hpm_Neg	0	0	0	0	0	0	0	0	0	273.708	1181.52	1773.08	.	.	.	6.853	368.095	1H-Indole-1-pentanoic acid, 3-[2-(2-chlorophenyl)acetyl]-	[M-H]-	.	0.667	368.106	C21H20ClNO3	Phenylacetylindoles	c1ccc(c(c1)CC(=O)c1cn(CCCCC(=O)O)c2ccccc12)Cl	430	85.2	88	78.3	50	4.2	Lx-2_NRG_neg	368.10141:1042 369.10476:455 370.10812:486	368.09848:112	296	249	275	1133	1042	1369	1386	1448	2485	23.6412	168.998	617.419	.
.	2,2'-Methylenebis(4-methyl-6-tert-butylphenol)	LC-MS_Neg	0	0	0	0	0	0	2781.23	87.375	332.771	0	0	0	538.169	14.135	13.5094	.	.	.	.	.	.	.	.	.	.	.	.	.	.	.	.	.	.	.	.	.	.	.	.	.	.	.	.	.	.	.	.
.	Maltitol	LC-MS_Neg	0	0	0	0	0	0	317.333	2583	299.167	0	0	0	172.422	1203.48	109.117	.	.	.	.	.	.	.	.	.	.	.	.	.	.	.	.	.	.	.	.	.	.	.	.	.	.	.	.	.	.	.	.
.	rac-1-alpha-linolenoylglycerol	LC-MS_Pos	0	0	0	789.625	1351.73	1011.44	0	0	0	0	0	0	.	.	.	.	.	.	.	.	.	.	.	.	.	.	.	.	.	.	.	.	.	.	.	.	.	.	.	.	.	.	.	.	.	.	.
.	GcNeu	LC-MS_hpm_Neg	0	0	0	0	0	0	0	0	0	19.8333	3106	16.3958	.	.	.	8.448	649.197	N-Glycolylneuraminic acid	[2M-H]-	found in higher mz's MsMs_12129; found in higher mz's MsMs_11834; found in higher mz's MsMs_11828	0.222	649.195	C11H19NO10	N-acylneuraminic acids	C1[C@@H]([C@H]([C@H]([C@@H]([C@@H](CO)O)O)O[C@@]1(C(=O)O)O)N=C(CO)O)O	430	81.6	86.3	63.1	50	6.13	Lx-2_NRG_neg	649.19751:2354 650.20086:1771 651.20422:483	78.95995:286 96.96727:733 119.03604:20 317.02072:24 323.04315:36 643.19568:129 645.19116:26 649.14832:1921 649.20947:1806	20	8	31	3800	2354	3165	17	13	19	11.1309	724.745	2.8023	.
.	Lidocaine N-oxide	LC-MS_Pos	0	0	0	1182.83	694.292	1265.02	0	0	0	0	0	0	.	.	.	.	.	.	.	.	.	.	.	.	.	.	.	.	.	.	.	.	.	.	.	.	.	.	.	.	.	.	.	.	.	.	.
C09731	(-)-Epigallocatechin gallate	LC-MS_hpm_Neg	0	0	0	0	0	0	0	0	0	461.146	956.812	1710.96	.	.	.	2.776	457.088	Epigallocatechin gallate	[M-H]-	.	0.222	457.078	C22H18O11	Catechin gallates	c1c(cc(c(c1O)O)O)[C@@H]1[C@@H](Cc2c(cc(cc2O1)O)O)OC(=O)c1cc(c(c(c1)O)O)O	430	82.9	81.8	84.8	50	7.04	xyl-3_NRG_neg	457.08835:2401 458.0917:800 459.09506:0	72.99133:24 184.01547:7 201.021:14 209.06709:112 215.96849:7 456.75574:14 457.08762:1000	470	320	594	909	1068	894	1579	1153	2401	137.052	96.5708	634.335	863-65-0
.	3,5-Dimethoxycinnamic acid	LC-MS_hpm_Neg	0	0	0	0	0	0	0	0	0	554.917	550.458	1979.21	.	.	.	7.983	415.155	3,5-Dimethoxycinnamic acid	[2M-H]-	.	0.333	415.14	C11H12O4	Coumaric acids and derivatives	COc1cc(/C=C/C(=O)O)cc(c1)OC	430	81.8	88	79.2	50	4.68	xyl-3_NRG_neg	415.15494:2208 416.15829:1298 417.16165:354	415.16464:112	619	525	521	556	575	520	1946	1783	2208	55.1587	27.789	214.48	.
.	Aspidocarpine	LC-MS_Pos	0	0	0	1461.25	388.396	1229.02	0	0	0	0	0	0	.	.	.	.	.	.	.	.	.	.	.	.	.	.	.	.	.	.	.	.	.	.	.	.	.	.	.	.	.	.	.	.	.	.	.
C02057	L-Phenylalanine, 23	LC-MS_Neg	0	0	0	0	0	0	1578.6	158.146	1287.65	0	0	0	558.903	125.928	364.043	.	.	.	.	.	.	.	.	.	.	.	.	.	.	.	.	.	.	.	.	.	.	.	.	.	.	.	.	.	.	.	10549-09-4
.	SAHA-BPyne	LC-MS_hpm_Neg	0	0	0	0	0	0	0	0	0	0	2866.5	16.5208	.	.	.	19.66	953.457	Octanediamide, N1-hydroxy-N8-[4-[4-[(1-oxo-5-hexyn-1-yl)amino]benzoyl]phenyl]-	[2M-H]-	adduct linked to 6584_[M-H]-	0.333	953.446	C27H31N3O5	Benzophenones	C#CCCCC(=O)Nc1ccc(cc1)C(=O)c1ccc(cc1)NC(=O)CCCCCCC(=NO)O	430	81.7	57.3	84.6	100	54.39	Lx-1_NRG_neg	953.45685:3238 954.4602:5831 955.46356:2272	187.01781:5 204.99225:8 213.09811:143 243.07373:20 292.03705:10 325.04846:22 342.23907:1843 343.24777:520 400.22107:21 404.23813:875 405.23486:176 409.13419:10 449.24097:25 451.18771:21 476.23465:773 477.23013:159 942.21204:9 950.47968:23 953.45422:1139 953.48474:1425	0	0	0	3238	2873	2488	7	10	33	0	375.105	14.1449	.
.	2S-Amino-4E-eicosene-1,3R-diol	LC-MS_Pos	0	0	0	1656.17	388.812	828.896	0	0	0	0	0	0	.	.	.	.	.	.	.	.	.	.	.	.	.	.	.	.	.	.	.	.	.	.	.	.	.	.	.	.	.	.	.	.	.	.	.
.	2-(5-Fluoro-2-methyl-3-(quinolin-2-ylmethyl)-1H-indol-1-yl)acetic acid	LC-MS_hpm_Neg	0	0	0	0	0	0	0	0	0	12.0833	2767.65	27.1042	.	.	.	16.393	347.128	1H-Indole-1-acetic acid, 5-fluoro-2-methyl-3-(2-quinolinylmethyl)-	[M-H]-	found in higher mz's MsMs_4709	0.333	347.12	C21H17FN2O2	Indolyl carboxylic acids and derivatives	Cc1c(Cc2ccc3ccccc3n2)c2cc(ccc2n1CC(=O)O)F	430	80.5	75.6	80.3	50	4.29	Lx-1_NRG_neg	347.12897:2613 348.13232:663 349.13568:0	128.03433:56 212.07915:56 347.12308:336	12	12	13	2613	2531	3159	8	53	20	0.57735	341.213	23.1247	.
.	Aloin	LC-MS_hpm_Neg	0	0	0	0	0	0	0	0	0	127.062	986.167	1689.46	.	.	.	9.15	417.118	Aloin	[M-H]-	.	0.333	417.119	C21H22O9	Anthracenes	c1cc2[C@H](c3cc(cc(c3C(=O)c2c(c1)O)O)CO)[C@H]1[C@@H]([C@H]([C@@H]([C@@H](CO)O1)O)O)O	430	85.4	88	78.1	50	7.55	xyl-2_NRG_neg	417.12234:1828 418.12569:365 419.12905:209	417.12634:168	138	96	146	1054	890	1014	1158	1828	2082	26.7638	85.5307	477.682	.
.	L-Uridine-5'-monophosphate	LC-MS_hpm_Neg	0	0	0	0	0	0	0	0	0	50.4375	596.062	2150.02	.	.	.	7.586	647.069	Uridine 5'-monophosphate	[2M-H]-	.	0.111	647.065	C9H13N2O9P	Pyrimidine ribonucleoside monophosphates	O[C@@H]1[C@H](O)[C@H](O[C@H]1COP(O)(O)=O)N1C=CC(=O)NC1=O	430	88.1	83.9	91.8	60	13.01	xyl-3_NRG_neg	647.0694:3763 648.07275:1727 649.07611:386	96.96721:293 138.97958:72 191.05305:41 210.998:187 323.02881:1835 324.03421:171 480.13617:11 645.0542:144 647.0705:1402	26	31	94	512	393	884	1148	1538	3763	38.1912	256.4	1410.83	.
.	Manoalide	LC-MS_Pos	0	0	0	748.125	154.812	1875.23	0	0	0	0	0	0	.	.	.	.	.	.	.	.	.	.	.	.	.	.	.	.	.	.	.	.	.	.	.	.	.	.	.	.	.	.	.	.	.	.	.
C09209	Harman	LC-MS_hpm_Neg	0	0	0	0	0	0	0	0	0	44.125	2626.56	59.8333	.	.	.	11.207	181.062	Harmane	[M-H]-	found in higher mz's MsMs_1632	0.111	181.077	C12H10N2	Harmala alkaloids	CC1=C2NC3=CC=CC=C3C2=CC=N1	430	82.1	75	75	100	6	Lx-2_NRG_neg	181.06198:3373 182.06533:2142 183.06869:0	181.06145:168	51	34	47	2774	3373	1732	32	72	76	8.75201	830.658	23.9149	21655-84-5
C00493	Shikimic acid	LC-MS_hpm_Neg	0	0	0	0	0	0	0	0	0	205.438	2353.56	156.042	.	.	.	7.549	137.02	Shikimic acid	[M-H-2H2O]-	.	0.333	137.024	C7H10O5	Shikimic acids and derivatves	C1=C(C[C@H]([C@@H]([C@@H]1O)O)O)C(=O)O	430	86.5	88	82.3	50	6.31	Lx-3_NRG_neg	137.02516:2136 138.02851:569 139.03187:380	137.0302:112	187	166	263	2188	2736	2136	170	122	176	51.1118	332.639	29.6233	138-59-0
.	N-Acetyl-S-(2,3,4-trihydroxybutyl)-L-cysteine	LC-MS_Neg	0	0	0	0	0	0	20.6667	2666.79	13.1458	0	0	0	10.5502	1154.81	4.69763	.	.	.	.	.	.	.	.	.	.	.	.	.	.	.	.	.	.	.	.	.	.	.	.	.	.	.	.	.	.	.	.
C14526	Esprocarb	LC-MS_Pos	0	0	0	544.604	719.062	1415.02	0	0	0	0	0	0	.	.	.	.	.	.	.	.	.	.	.	.	.	.	.	.	.	.	.	.	.	.	.	.	.	.	.	.	.	.	.	.	.	.	85785-20-2
C09315	Umbelliferone	LC-MS_Neg	0	0	0	0	0	0	265.083	8.9375	2338.71	0	0	0	31.7686	15.4802	234.793	.	.	.	.	.	.	.	.	.	.	.	.	.	.	.	.	.	.	.	.	.	.	.	.	.	.	.	.	.	.	.	1076-38-6
.	Le(y) tetrasaccharide	LC-MS_hpm_Neg	0	0	0	0	0	0	0	0	0	0.645833	2569.4	0	.	.	.	18.134	788.245	Lewis Y Tetrasaccharide	[M+C2F3O2]-	.	0.111	788.244	C26H45NO19	Acylaminosugars	C[C@H]1[C@H]([C@H]([C@@H]([C@@H](O1)O[C@@H]1[C@H](C(O)O[C@H](CO)[C@H]1O[C@H]1[C@@H]([C@H]([C@H]([C@@H](CO)O1)O)O)O[C@H]1[C@H]([C@@H]([C@@H]([C@H](C)O1)O)O)O)N=C(C)O)O)O)O	430	82.5	75.4	83.3	50	21.31	Lx-3_NRG_neg	788.24451:3299 789.24786:4572 790.25122:1658	93.04045:20 120.01237:302 255.06512:15 257.07541:184 775.20648:116 779.19275:73 785.20911:33 788.22595:1090 788.25769:874	0	2	0	2326	2083	3299	0	0	0	1.11862	643.532	0	.
.	NCGC00384694-01_C19H36O11_beta-D-Glucopyranoside, 3-ethyl-4-hydroxy-4-methylpentyl 6-O-[(2S,3R,4R)-tetrahydro-3,4-dihydroxy-4-(hydroxymethyl)-2-furanyl]-	LC-MS_Pos	0	0	0	1038.75	112.021	1378	0	0	0	0	0	0	.	.	.	.	.	.	.	.	.	.	.	.	.	.	.	.	.	.	.	.	.	.	.	.	.	.	.	.	.	.	.	.	.	.	.
.	CID 40479695	LC-MS_Pos	0	0	0	70.4583	2411.31	34.5625	0	0	0	0	0	0	.	.	.	.	.	.	.	.	.	.	.	.	.	.	.	.	.	.	.	.	.	.	.	.	.	.	.	.	.	.	.	.	.	.	.
.	1-Oleoyl-sn-glycerol 3-phosphate	LC-MS_Neg	0	0	0	0	0	0	258.771	1646.4	558.479	0	0	0	72.6846	258.14	102.486	.	.	.	.	.	.	.	.	.	.	.	.	.	.	.	.	.	.	.	.	.	.	.	.	.	.	.	.	.	.	.	.
.	alpha-Isolupanine	LC-MS_Pos	0	0	0	1074.04	678.208	675.792	0	0	0	0	0	0	.	.	.	.	.	.	.	.	.	.	.	.	.	.	.	.	.	.	.	.	.	.	.	.	.	.	.	.	.	.	.	.	.	.	.
C00055	Cytidine-5'-monophosphate	LC-MS_hpm_Neg	0	0	0	0	0	0	0	0	0	484.396	639.979	1278.85	.	.	.	6.745	322.044	Cytidine 5'-monophosphate	[M-H]-	.	0.111	322.044	C9H14N3O8P	LINKS: 63-37-6:CAS; 5901:CHEMSPIDER; IERHLVCPSMICTF-XVFCMESISA-N:INCHIKEY; C00055:KEGG; CID:6131:PUBCHEM	NC(C=2)=NC(=O)N(C2)[C@H](O1)[C@H](O)[C@H](O)[C@@H](COP(O)(O)=O)1	430	81.3	58.8	90.2	75	4.94	xyl-3_NRG_neg	322.04407:1882 323.04742:383 324.05078:55	78.95725:168 96.96977:112 215.07709:56 277.10184:56 317.06683:56 322.04013:168	391	482	580	641	860	418	1071	884	1882	94.2673	221.191	530.456	26628-47-7
.	2H-1-Benzopyran-2-one, 7-(sulfooxy)-	LC-MS_hpm_Neg	0	0	0	0	0	0	0	0	0	711.542	1181.21	442.083	.	.	.	2.737	240.967	7-Hydroxycoumarin sulfate	[M-H]-	.	0.111	240.981	C9H6O6S	Coumarins and derivatives	c1cc(cc2c1ccc(=O)o2)OS(=O)(=O)O	430	80.3	81.1	81.3	50	2.01	Lx-3_NRG_neg	240.96655:2069 241.9699:327 242.97326:1308	177.04866:56 240.96109:112 241.01807:168	775	926	434	23	1452	2069	678	107	541	251.947	1049.72	298.468	.
.	2-[4,5-Dihydroxy-6-(hydroxymethyl)-2-[4,5,6-trihydroxy-2-(hydroxymethyl)oxan-3-yl]oxyoxan-3-yl]oxy-6-methyloxane-3,4,5-triol	LC-MS_Pos	0	0	0	21.0833	2266.6	11.3542	0	0	0	0	0	0	.	.	.	.	.	.	.	.	.	.	.	.	.	.	.	.	.	.	.	.	.	.	.	.	.	.	.	.	.	.	.	.	.	.	.
.	Acetaminophen sulfate	LC-MS_Pos	0	0	0	137.854	2087.85	62.2083	0	0	0	0	0	0	.	.	.	.	.	.	.	.	.	.	.	.	.	.	.	.	.	.	.	.	.	.	.	.	.	.	.	.	.	.	.	.	.	.	.
.	(4-Chloro-2-methylphenoxy)acetic acid	LC-MS_hpm_Neg	0	0	0	0	0	0	0	0	0	336.688	711.854	1227.21	.	.	.	9.55	399.054	Acetic acid, 2-(4-chloro-2-methylphenoxy)-	[2M-H]-	.	0.222	399.041	C9H9ClO3	Chlorophenoxyacetates	Cc1cc(ccc1OCC(=O)O)Cl	430	82.1	88	75.9	50	4	xyl-3_NRG_neg	399.05371:1716 400.05706:1038 401.06042:519	399.03177:112 399.05151:112	325	329	356	782	518	835	775	1190	1716	16.6992	169.588	471.67	.
.	Nilotinib	LC-MS_Pos	0	0	0	1370.46	206.125	680.917	0	0	0	0	0	0	.	.	.	.	.	.	.	.	.	.	.	.	.	.	.	.	.	.	.	.	.	.	.	.	.	.	.	.	.	.	.	.	.	.	.
C02283	Enoxolone	LC-MS_Neg	0	0	0	0	0	0	497.979	97.6667	1651.27	0	0	0	135.107	34.6162	244.568	.	.	.	.	.	.	.	.	.	.	.	.	.	.	.	.	.	.	.	.	.	.	.	.	.	.	.	.	.	.	.	1449-05-4
.	Triphosphopyridine nucleotide	LC-MS_hpm_Neg	0	0	0	0	0	0	0	0	0	1.66667	2220.12	7.95833	.	.	.	12.069	742.073	.beta.-Nicotinamide adenine dinucleotide phosphate	[M-H]-	.	0.222	742.068	C21H28N7O17P3	(5'-\u003e5')-dinucleotides	NC(=O)C1=CC=C[N+](=C1)[C@@H]1O[C@H](COP([O-])(=O)OP(O)(=O)OC[C@H]2O[C@H]([C@H](OP(O)(O)=O)[C@@H]2O)N2C=NC3=C(N)N=CN=C23)[C@@H](O)[C@H]1O	430	87.3	72	87.1	100	19.78	Lx-3_NRG_neg	742.0603:3162 743.06365:1204 744.06701:134	158.93265:364 254.94077:51 365.07602:10 408.00513:575 409.01508:112 414.12085:17 466.94482:12 505.9931:84 620.00488:778 620.02948:1172 621.02808:263 674.24194:12 739.21002:12 742.04498:684	0	0	5	3305	193	3162	0	0	24	2.88675	1756.63	13.7842	.
.	4-Hydroxycoumarin	LC-MS_Pos	0	0	0	122.125	67.75	2003.21	0	0	0	0	0	0	.	.	.	.	.	.	.	.	.	.	.	.	.	.	.	.	.	.	.	.	.	.	.	.	.	.	.	.	.	.	.	.	.	.	.
.	2-(2-Imino-4,5,6,7-tetrahydro-1,3-benzothiazol-3-yl)-1-(4-methylphenyl)ethanone	LC-MS_Pos	0	0	0	27.2083	1780.9	22.375	0	0	0	0	0	0	.	.	.	.	.	.	.	.	.	.	.	.	.	.	.	.	.	.	.	.	.	.	.	.	.	.	.	.	.	.	.	.	.	.	.
.	2-[(Ethylsulfanyl)methyl]phenol	LC-MS_hpm_Neg	0	0	0	0	0	0	0	0	0	95.2917	1590.02	77.2292	.	.	.	7.363	167.05	2-(Ethylthio)methylphenol	[M-H]-	found in higher mz's MsMs_1313; found in higher mz's MsMs_1569	0.222	167.054	C9H12OS	1-hydroxy-4-unsubstituted benzenoids	CCSCc1ccccc1O	430	86.4	88	83.4	50	2.48	Lx-3_NRG_neg	167.04958:1886 168.05293:0 169.05629:4284	167.08336:112	95	65	126	1747	1137	1886	80	63	89	30.3128	398.152	12.8649	.
.	(R)-3-[3-(4-Fluorophenylsulphonylamino)-1,2,3,4-tetrahydrocarbazol-9-yl]propionic acid	LC-MS_hpm_Neg	0	0	0	0	0	0	0	0	0	107.333	88.9792	1506.96	.	.	.	10.728	415.123	3R-[[(4-Fluorophenyl)sulfonyl]amino]-1,2,3,4-tetrahydro-9H-carbazole-9-propanoic acid	[M-H]-	.	0.333	415.113	C21H21FN2O4S	Carbazoles	c1ccc2c(c1)c1CC(CCc1n2CCC(=O)O)NS(=O)(=O)c1ccc(cc1)F	430	81	78.9	78.1	50	3.48	xyl-1_NRG_neg	415.1225:1308 416.12585:616 417.12921:154	96.00886:56 415.13507:112	104	112	106	47	107	114	1308	1371	1842	4.46441	36.6788	291.449	.
.	Tert-Butyl (4-(3-((7-(hydroxyamino)-7-oxoheptyl)carbamoyl)isoxazol-5-yl)phenyl)carbamate	LC-MS_hpm_Neg	0	0	0	0	0	0	0	0	0	224.167	55.2917	1291.08	.	.	.	7.761	445.209	Carbamic acid, N-[4-[3-[[[7-(hydroxyamino)-7-oxoheptyl]amino]carbonyl]-5-isoxazolyl]phenyl]-, 1,1-dimethylethyl ester	[M-H]-	similar chromatogram in higher mz_6233; found in higher mz's MsMs_6233	0.222	445.209	C22H30N4O6	Phenylcarbamic acid esters	CC(C)(C)OC(=O)Nc1ccc(cc1)c1cc(C(=NCCCCCCC(=NO)O)O)no1	430	85.2	88	76.2	50	2.95	xyl-3_NRG_neg	445.2095:1641 446.21285:773 447.21621:534	445.20251:112	235	243	194	47	60	59	1033	1199	1641	26.2366	7.4039	314.088	.
.	NP-004094	LC-MS_hpm_Neg	0	0	0	0	0	0	0	0	0	0	1449.46	0	.	.	.	16.021	552.19	NP-004094	[M-H]-	.	0.111	552.184	C26H32O13	PUBCHEMID: NA	CC1C2C(C(C1O)OC(=O)C=CC3=CC=C(C=C3)O)C(=COC2OC4C(C(C(C(O4)CO)O)O)O)C(=O)OC	430	86.2	82.5	83.3	66.7	3.34	Lx-3_NRG_neg	552.19019:2009 553.19354:522 554.1969:522	160.05376:22 179.0172:12 201.09648:78 213.09422:249 237.08812:0 243.06754:64 321.16232:6 542.17432:80 547.15851:84 550.00836:27 551.18085:1131 551.20074:1545 552.19873:340	0	0	0	1540	800	2009	0	0	0	0	609.437	0	.
.	Estradiol-17-sulfate	LC-MS_hpm_Neg	0	0	0	0	0	0	0	0	0	27.1458	1333.73	11	.	.	.	15.16	351.149	1,3,5(10)-Estratrien-3,17.beta.-diol 17-sulfate	[M-H]-	.	0.222	351.127	C18H24O5S	Sulfated steroids	C[C@]12CCC3C(CCC4=C3C=CC(O)=C4)C1CC[C@@H]2OS(O)(=O)=O	430	80.4	88	84.9	50	2.44	Lx-3_NRG_neg	351.14734:1385 352.15069:584 353.15405:511	351.15195:169	32	24	25	1394	1222	1385	33	0	0	4.41072	96.6833	19.0526	.
.	3-Methylbenzenecarbothioamide	LC-MS_Pos	0	0	0	78.375	1205.46	83.6042	0	0	0	0	0	0	.	.	.	.	.	.	.	.	.	.	.	.	.	.	.	.	.	.	.	.	.	.	.	.	.	.	.	.	.	.	.	.	.	.	.
.	1-Palmitoyl-2-oleoyl-sn-glycero-3-(phospho-rac-(1-glycerol))	LC-MS_Pos	0	0	0	157.458	926.938	143.417	0	0	0	0	0	0	.	.	.	.	.	.	.	.	.	.	.	.	.	.	.	.	.	.	.	.	.	.	.	.	.	.	.	.	.	.	.	.	.	.	.
.	Epimedin B	LC-MS_hpm_Neg	0	0	0	0	0	0	0	0	0	0	1216.08	0	.	.	.	12.304	843.247	Epimedin B	[M+Cl]-	.	0.111	843.248	C38H48O19	Flavonoid-7-O-glycosides	CC(=CCc1c(cc(c2c(=O)c(c(c3ccc(cc3)OC)oc12)O[C@H]1[C@@H]([C@@H]([C@H]([C@H](C)O1)O)O)O[C@H]1[C@@H]([C@H]([C@@H](CO1)O)O)O)O)O[C@H]1[C@@H]([C@H]([C@@H]([C@@H](CO)O1)O)O)O)C	430	82.2	80.9	73.5	50	6.06	Lx-1_NRG_neg	843.24731:1828 844.25066:902 845.25402:451	139.04486:14 245.08612:14 345.10056:1 346.11346:102 703.21228:21 841.16211:35 843.23077:1157	0	0	0	1828	982	838	0	0	0	0	534.803	0	.
.	N-Hydroxy-3,4-methylenedioxyamphetamine	LC-MS_Pos	0	0	0	48.625	1085.67	5.20833	0	0	0	0	0	0	.	.	.	.	.	.	.	.	.	.	.	.	.	.	.	.	.	.	.	.	.	.	.	.	.	.	.	.	.	.	.	.	.	.	.
.	(4Ar,6S,7R,8R,8aS)-6-Methoxy-2-phenylhexahydropyrano[3,2-d][1,3]dioxine-7,8-diol	LC-MS_Pos	0	0	0	12.8333	1053.08	6.91667	0	0	0	0	0	0	.	.	.	.	.	.	.	.	.	.	.	.	.	.	.	.	.	.	.	.	.	.	.	.	.	.	.	.	.	.	.	.	.	.	.
.	2-Hydroxy-3-methoxybenzoic acid	LC-MS_Pos	0	0	0	32.8958	1007	10.6042	0	0	0	0	0	0	.	.	.	.	.	.	.	.	.	.	.	.	.	.	.	.	.	.	.	.	.	.	.	.	.	.	.	.	.	.	.	.	.	.	.
.	Subsessiline	LC-MS_hpm_Neg	0	0	0	0	0	0	0	0	0	77.2708	26.1875	939.021	.	.	.	9.326	715.373	Subsessiline	[M-H]-	.	0.111	715.35	C43H48N4O6	Aspidospermatan-type alkaloids	COC(=O)C1=C2NC3=CC=CC=C3C22CCN3C2C2(CCOC2C24CC5CC67CCOC6CCN6CCC8(C76)C6=C(N(C2)C58OC34)C(OC)=CC=C6)C1	430	80.8	88	76.1	50	18.96	xyl-1_NRG_neg	715.3728:1038 716.37615:747 717.37951:148	715.34796:224	79	76	77	29	34	16	1038	785	995	1.75928	9.18899	135.433	.
.	NP-003708	LC-MS_hpm_Neg	0	0	0	0	0	0	0	0	0	0	828.854	3.25	.	.	.	11.169	892.288	NP-003708	[M-H]-	.	0.111	892.3	C42H52O21	PUBCHEMID: NA	[H]Oc1c(OC([H])([H])[H])c([H])c(c([H])c1(OC([H])([H])[H]))C(=O)OC([H])([H])C7(O[H])(C([H])([H])OC([H])(OC6([H])(C([H])(O[H])C([H])(O[H])C([H])(Oc2c(OC([H])([H])[H])c([H])c(c([H])c2(OC([H])([H])[H]))C3([H])(OC([H])([H])C4([H])(C([H])(OC([H])([H])C34([H]))c5c([H])c(OC([H])([H])[H])c(O[H])c(OC([H])([H])[H])c5([H]))))OC6([H])(C([H])([H])O[H])))C7([H])(O[H]))	430	83.8	75.8	84	66.7	3.7	Lx-1_NRG_neg	892.28778:1333 893.29113:0 894.29449:0	215.11281:112 609.29376:56 891.26776:168 892.2583:112	0	0	0	1333	226	927	0	0	10	0	559.834	5.62917	.
.	5,7-dihydroxy-2-(4-hydroxyphenyl)-4-oxo-4H-1-benzopyran-3-yl 2-O-hexopyranosylhexopyranoside	LC-MS_Neg	0	0	0	0	0	0	5.77083	527.479	7.875	0	0	0	6.04809	495.367	4.54663	.	.	.	.	.	.	.	.	.	.	.	.	.	.	.	.	.	.	.	.	.	.	.	.	.	.	.	.	.	.	.	.
[truncated: 119 more columns]
