# Supplementary material for: Metabolome and Transcriptome Profiling of Chicory Roots Provide Insights Into Laticifer Development and Specialized Metabolism
Source: Physiol Plant. 2026 Feb 8;178(1):e70778. doi: 10.1111/ppl.70778 (PMC12884033; doi:10.1111/ppl.70778)
Supplement: Supplementary file 3 — Table S3: RNAseq expression data. [file PPL-178-e70778-s004.xlsx]

## Sheet: S2
transcript_id	custom ID	mapman	b2gstat.description	FC_LX/HD (Log2)	pval_LX/HD	FDR_LX/HD	FC_VC/HD (Log2)	pval_VC/HD	FDR_VC/HD	LX_avg	HD_avg	VC_avg	tpm.HD_r1	tpm.HD_r2	tpm.HD_r3	tpm.LX_r1	tpm.LX_r2	tpm.LX_r3	tpm.VC_r1	tpm.VC_r2	tpm.VC_r3
TRINITY_DN99932_c1_g1		35.2 not assigned.not annotated	U5 small nuclear ribonucleoprotein 40 kDa protein	14.4	0.4	NA	13	0.4	NA	2.1	0	0.8	0	0	0	0	6.4	0	0	0	2.5
TRINITY_DN99932_c0_g1		35.2 not assigned.not annotated	U5 small nuclear ribonucleoprotein 40 kDa protein-like	0.1	0.7	NA	0.1	0.9	NA	0.8	0.7	0.8	0.7	0.8	0.7	0.7	0.9	0.7	0.4	0.8	1.1
TRINITY_DN9989_c0_g1		35.2 not assigned.not annotated	---NA---	-12.7	0.4	NA	0	1	1	0	0.7	0.7	0	2	0	0	0	0	0	0	2.1
TRINITY_DN99879_c0_g1		35.2 not assigned.not annotated	---NA---	11.3	0.4	NA	0	1	NA	0.3	0	0	0	0	0	0	0	0.8	0	0	0
TRINITY_DN99861_c0_g1		8.2.1.1 Polyamine metabolism.spermidine/spermine.synthesis.S-adenosyl methionine decarboxylase	S-adenosylmethionine decarboxylase proenzyme	2	0	0	-0.8	0.4	0.8	12	3.1	1.8	5.3	2	1.9	11.9	13.1	11	1.8	2.3	1.3
TRINITY_DN99829_c0_g1		35.2 not assigned.not annotated	hypothetical protein LSAT_4X90541	0.5	0.3	1	0.4	0.6	0.9	1.3	0.9	1.2	1.4	0.8	0.4	1.4	1.1	1.3	0.6	2.2	0.7
TRINITY_DN99808_c0_g1		35.2 not assigned.not annotated	cell filamentation protein Fic	-9.7	0.4	NA	-9.7	0.4	NA	0	0.1	0	0	0	0.3	0	0	0	0	0	0
TRINITY_DN99782_c0_g1		35.2 not assigned.not annotated	len=211 path=[1:0-102 82:103-210] [-1, 1, 82, -2]	-12.4	0.4	NA	0.1	1	1	0	0.5	0.6	1.6	0	0	0	0	0	0	1.7	0
TRINITY_DN99739_c1_g1		35.2 not assigned.not annotated	len=271 path=[1:0-270] [-1, 1, -2]	0.5	0.8	NA	1.3	0.5	NA	0.4	0.3	0.6	0.8	0	0	0	1.1	0	0	1.5	0.4
TRINITY_DN99739_c0_g1		35.2 not assigned.not annotated	len=368 path=[1:0-367] [-1, 1, -2]	0.7	0.5	NA	0.6	0.2	NA	0.9	0.5	0.8	0.7	0.6	0.4	0.4	0.5	1.7	0.7	1.1	0.6
TRINITY_DN9942_c0_g1		35.2 not assigned.not annotated	---NA---	0	1	NA	12.4	0.4	NA	0	0	0.5	0	0	0	0	0	0	1.6	0	0
TRINITY_DN99391_c0_g1		35.2 not assigned.not annotated	hypothetical protein LSAT_1X480	0	1	0.8	1	0.2	0.8	0.9	0.9	1.8	1.2	1.4	0.1	0.7	0.6	1.5	1.1	2.7	1.5
TRINITY_DN99303_c0_g1		35.2 not assigned.not annotated	---NA---	-3.3	0.2	NA	-1.7	0.3	NA	0.1	1.2	0.4	0.6	0.4	2.6	0	0	0.4	0.1	0.9	0.1
TRINITY_DN99191_c0_g1		35.1 not assigned.annotated	len=891 path=[1:0-824 893:825-848 827:849-890] [-1, 1, 893, 827, -2]	5	0	0	1.8	0.3	0.6	14.9	0.5	1.6	0.1	0.2	1.1	16.9	12.8	14.9	0.8	3.3	0.8
TRINITY_DN9911_c0_g1		35.2 not assigned.not annotated	---NA---	13.9	0.1	0	0	1	NA	1.6	0	0	0	0	0	0.4	2.2	2.1	0	0	0
TRINITY_DN99101_c0_g1		35.2 not assigned.not annotated	len=224 path=[1:0-223] [-1, 1, -2]	-11.9	0.4	NA	-11.9	0.4	NA	0	0.4	0	0	1.1	0	0	0	0	0	0	0
TRINITY_DN99087_c0_g1		35.2 not assigned.not annotated	---NA---	14.2	0	0	0	1	NA	1.9	0	0	0	0	0	2.2	2	1.4	0	0	0
TRINITY_DN99048_c0_g1		35.2 not assigned.not annotated	---NA---	13.9	0.2	0	0	1	NA	1.6	0	0	0	0	0	2.8	0	1.9	0	0	0
TRINITY_DN99014_c0_g2		35.1 not assigned.annotated	ABC transporter F family member 3	-0.1	0.8	NA	1.1	0.1	0.7	0.5	0.6	1.2	0.7	0.7	0.2	0.5	0.5	0.5	1	1.7	1
TRINITY_DN98767_c0_g1		35.2 not assigned.not annotated	type VI secretion protein VasK	0	1	NA	0	1	NA	0	0	0	0	0	0	0	0	0	0	0	0
TRINITY_DN98763_c0_g1		35.2 not assigned.not annotated	putative nucleotide-binding alpha-beta plait domain-containing protein	3.4	0.1	0	1	0.1	NA	2.9	0.3	0.5	0.3	0.3	0.3	1.4	4.6	2.5	0.7	0.4	0.5
TRINITY_DN9876_c0_g1		35.2 not assigned.not annotated	hypothetical protein LSAT_5X3160	2.3	0.1	0	0.9	0.1	0.8	4.2	0.8	1.5	0.8	1.1	0.6	4	6	2.5	2	1.2	1.3
TRINITY_DN98736_c0_g1		35.2 not assigned.not annotated	---NA---	13.8	0.4	NA	0	1	NA	1.5	0	0	0	0	0	4.4	0	0	0	0	0
TRINITY_DN9867_c0_g1		35.2 not assigned.not annotated	---NA---	-4	0.4	NA	-3.3	0.4	NA	0.1	1.3	0.1	0.1	0.1	3.6	0	0.2	0	0.3	0.1	0.1
TRINITY_DN98665_c0_g1		35.2 not assigned.not annotated	---NA---	0	1	NA	14	0.4	NA	0	0	1.6	0	0	0	0	0	0	0	0	4.8
TRINITY_DN98502_c0_g1		35.2 not assigned.not annotated	excinuclease ABC subunit A	0	1	NA	0	1	NA	0	0	0	0	0	0	0	0	0	0	0	0
TRINITY_DN98469_c0_g1		16.3.1.2 RNA processing.RNA quality control Exon Junction complex (EJC).core components.Magoh component	protein mago nashi homolog	-0.2	0.3	0.4	0.6	0.1	0.8	3.6	4.2	6.4	4.5	4.5	3.5	4	3.2	3.7	7.4	5.2	6.7
TRINITY_DN97997_c0_g1		35.2 not assigned.not annotated	leucine--tRNA ligase	0	1	NA	12.1	0.4	NA	0	0	0.4	0	0	0	0	0	0	0	1.3	0
TRINITY_DN97945_c0_g1		35.2 not assigned.not annotated	phage minor tail protein L	-0.7	0.3	0.2	0.8	0.1	0.7	34	55.3	94.5	80.1	23.9	62	44.1	30.7	27.1	67.5	110.1	105.9
TRINITY_DN97810_c0_g1		35.2 not assigned.not annotated	formin-like protein 20	0.1	0.9	0.9	-3.3	0.3	0.4	1.7	1.6	0.2	3.5	0.3	1	1.6	2.1	1.4	0	0.5	0
TRINITY_DN9766_c0_g1		35.2 not assigned.not annotated	---NA---	0.8	0.2	0.8	-0.6	0.4	NA	0.9	0.5	0.3	0.8	0.2	0.5	1.1	0.5	1	0.3	0.5	0.2
TRINITY_DN97219_c0_g1		35.2 not assigned.not annotated	---NA---	0.3	0.8	NA	-12	0.3	NA	0.5	0.4	0	0.2	0	1	0	1	0.5	0	0	0
TRINITY_DN97171_c0_g1		35.1 not assigned.annotated	putative leucine-rich repeat protein, plant-type	-2.9	0.1	NA	0.5	0.6	NA	0	0.3	0.4	0.1	0.4	0.4	0.1	0	0	0.3	0.7	0.3
TRINITY_DN96956_c0_g1		35.2 not assigned.not annotated	putative reverse transcriptase domain-containing protein	13.3	0.1	0	8.5	0.4	NA	1	0	0	0	0	0	0.3	1.4	1.3	0.1	0	0
TRINITY_DN96773_c0_g1		35.2 not assigned.not annotated	---NA---	0	1	NA	0	1	NA	0	0	0	0	0	0	0	0	0	0	0	0
TRINITY_DN96762_c0_g1		35.1 not assigned.annotated	leucine--tRNA ligase, cytoplasmic-like	2.6	0.1	0.2	-1.6	0.4	NA	1.2	0.2	0.1	0	0.2	0.4	1.3	0.5	1.7	0	0.2	0
TRINITY_DN96720_c0_g1		35.2 not assigned.not annotated	---NA---	1.3	0	0.6	0.9	0.1	NA	1	0.4	0.8	0.5	0.4	0.4	1.1	1.2	0.9	0.8	0.6	1
TRINITY_DN96630_c0_g1		35.2 not assigned.not annotated	---NA---	6.2	0.1	0	-8.4	0.2	NA	2.5	0	0	0.1	0	0.1	1.5	3.6	2.5	0	0	0
TRINITY_DN96330_c0_g1		35.2 not assigned.not annotated	---NA---	0	1	NA	0	1	NA	0	0	0	0	0	0	0	0	0	0	0	0
TRINITY_DN96262_c0_g1		24.2.2.9 Solute transport.carrier-mediated transport.MFS superfamily.NRT1/PTR anion transporter	protein NRT1/ PTR FAMILY 2.13-like	0	1	1	-12	0.4	NA	0.4	0.4	0	1.3	0	0	0	0	1.3	0	0	0
TRINITY_DN96215_c0_g1		35.1 not assigned.annotated	LYR motif-containing protein At3g19508	1.7	0	0.2	1.3	0	0.4	12.6	4	10	4.2	6.5	1.3	13.3	13.9	10.6	10.9	7.5	11.6
TRINITY_DN96190_c0_g1		35.2 not assigned.not annotated	acyl-CoA thioesterase	0	1	NA	0	1	NA	0	0	0	0	0	0	0	0	0	0	0	0
TRINITY_DN96075_c0_g1		15.4.5.2 RNA biosynthesis.RNA polymerase III-dependent transcription.TFIIIe transcription factor complex.RPC34 component	DNA-directed RNA polymerase III subunit RPC6	1.9	0.1	0.3	0.7	0.2	NA	1.1	0.3	0.5	0.2	0.3	0.4	0.7	1.6	1.1	0.4	0.4	0.6
TRINITY_DN95923_c0_g1		35.1 not assigned.annotated	aspartic proteinase PCS1	0	1	NA	13.5	0.1	0	0	0	1.2	0	0	0	0	0	0	1.2	0.6	1.8
TRINITY_DN9580_c0_g1		24.2.15 Solute transport.carrier-mediated transport.PIC1 chloroplast iron permease;25.4.5.2 Nutrient uptake.iron uptake.iron storage.PIC-type iron transporter	protein TIC 21, chloroplastic	1.4	0	0.4	0.6	0.3	0.8	6.5	2.5	3.7	2.3	3.9	1.2	5.9	7.3	6.4	3.5	3.6	4
TRINITY_DN95790_c0_g1		35.2 not assigned.not annotated	NADPH-dependent 2,4-dienoyl-CoA reductase	0	1	NA	12.3	0.4	NA	0	0	0.5	0	0	0	0	0	0	1.5	0	0
TRINITY_DN95785_c0_g1		35.2 not assigned.not annotated	plant/T8M16-150 protein, putative	13.5	0.4	NA	0	1	NA	1.2	0	0	0	0	0	0	3.5	0	0	0	0
TRINITY_DN95739_c0_g1		35.2 not assigned.not annotated	---NA---	-1.6	0.1	0	0.3	0.4	0.9	1.5	4.5	5.4	6.1	4.2	3.1	1	1.6	1.8	4.6	5.9	5.8
TRINITY_DN95722_c0_g1		50.2.7 Enzyme classification.EC_2 transferases.EC_2.7 transferase transferring phosphorus-containing group	serine/threonine-protein kinase fray2-like	1.2	0.3	0.7	-1.5	0.4	0.9	2.3	1	0.3	0	1	1.9	1.5	1.4	3.9	0	1	0
TRINITY_DN95667_c0_g1		35.2 not assigned.not annotated	len=239 path=[1:0-56 241:57-80 59:81-238] [-1, 1, 241, 59, -2]	0	1	NA	13.6	0	0	0	0	1.2	0	0	0	0	0	0	1.5	1.5	0.8
TRINITY_DN95527_c0_g1		35.2 not assigned.not annotated	---NA---	-1.1	0.4	NA	-0.8	0.5	NA	0.3	0.6	0.3	1.1	0.4	0.2	0.2	0.1	0.5	0.4	0.4	0.1
TRINITY_DN95520_c0_g1		35.2 not assigned.not annotated	putative transferase,tRNA (5-methylaminomethyl-2-thiouridylate)-methyltransferase	1.5	0.1	0.5	1.7	0	0.4	1.7	0.6	2	0.6	1	0.3	0.8	2.4	2	1.9	2.4	1.7
TRINITY_DN95511_c0_g1		35.2 not assigned.not annotated	---NA---	12.9	0.4	NA	0	1	NA	0.8	0	0	0	0	0	0	0	2.3	0	0	0
TRINITY_DN95238_c0_g1		35.2 not assigned.not annotated	HAMP domain-containing protein	0	1	NA	12	0.4	NA	0	0	0.4	0	0	0	0	0	0	0	1.2	0
TRINITY_DN95228_c0_g1		35.2 not assigned.not annotated	---NA---	-12.9	0.2	0	-12.9	0.2	0.2	0	0.8	0	1.2	0	1.2	0	0	0	0	0	0
TRINITY_DN95217_c0_g1		35.2 not assigned.not annotated	---NA---	-2.6	0.4	NA	1.2	0.2	0.8	0.2	0.9	2.1	0.3	2.2	0.3	0.1	0.4	0	2.4	2.3	1.5
TRINITY_DN95135_c0_g1		35.1 not assigned.annotated	triose phosphate/phosphate translocator, chloroplastic-like	1.8	0	0.4	-0.4	0.6	NA	1.3	0.4	0.3	0.5	0.5	0.2	1.8	1	1.3	0.6	0.2	0.2
TRINITY_DN95045_c0_g1		35.2 not assigned.not annotated	---NA---	3.5	0.3	NA	1	0.7	NA	1.1	0.1	0.2	0	0.3	0	2.4	0	0.9	0	0.6	0
TRINITY_DN95023_c0_g1		35.2 not assigned.not annotated	---NA---	0	1	NA	0	1	NA	0	0	0	0	0	0	0	0	0	0	0	0
TRINITY_DN94963_c0_g1		35.2 not assigned.not annotated	pentatricopeptide repeat-containing protein At4g33170	2.3	0	0	0.4	0.2	0.9	10.6	2.2	2.9	2.2	2	2.4	13	10.2	8.6	2.6	2.5	3.6
TRINITY_DN94906_c0_g1		35.2 not assigned.not annotated	---NA---	0	1	NA	0	1	NA	0	0	0	0	0	0	0	0	0	0	0	0
TRINITY_DN9469_c0_g1		50.1.13 Enzyme classification.EC_1 oxidoreductases.EC_1.14 oxidoreductase acting on paired donor with incorporation or reduction of molecular oxygen	len=568 path=[1:0-258 237:259-567] [-1, 1, 237, -2]	-1.6	0.1	0	0.3	0.4	0.9	0.8	2.5	3.2	2.3	1.7	3.5	0.8	0.9	0.8	3.4	3.5	2.6
TRINITY_DN94654_c0_g1		50.1.2 Enzyme classification.EC_1 oxidoreductases.EC_1.2 oxidoreductase acting on aldehyde or oxo group of donor	len=207 path=[1:0-206] [-1, 1, -2]	14	0.2	0	0	1	NA	1.6	0	0	0	0	0	2.9	0	1.9	0	0	0
TRINITY_DN94648_c0_g1		35.2 not assigned.not annotated	len=452 path=[1:0-451] [-1, 1, -2]	0.9	0.2	NA	1.2	0.2	NA	0.8	0.4	1	0.3	0.7	0.3	0.9	0.4	1	0.7	1.5	0.7
TRINITY_DN94646_c0_g1		35.2 not assigned.not annotated	len=262 path=[187:0-135 61:136-261] [-1, 187, 61, -2]	-1	0.7	NA	-12.6	0.4	NA	0.3	0.6	0	1.8	0	0	0	0	0.9	0	0	0
TRINITY_DN94588_c0_g1		35.2 not assigned.not annotated	len=217 path=[1:0-130 109:131-182 161:183-197 176:198-216] [-1, 1, 109, 161, 176, -2]	0	1	NA	13.2	0.2	0.1	0	0	1	0	0	0	0	0	0	1.4	0	1.5
TRINITY_DN94584_c0_g1		35.2 not assigned.not annotated	len=405 path=[1:0-137 425:138-161 140:162-182 161:183-199 178:200-404] [-1, 1, 425, 140, 161, 178, -2]	14.3	0.1	0	0	1	NA	2	0	0	0	0	0	1.5	2.9	1.6	0	0	0
TRINITY_DN94505_c0_g1		35.2 not assigned.not annotated	len=214 path=[1:0-213] [-1, 1, -2]	-12.2	0.4	NA	-12.2	0.4	NA	0	0.5	0	0	0	1.4	0	0	0	0	0	0
TRINITY_DN94479_c0_g1		35.2 not assigned.not annotated	---NA---	-2.2	0	0.1	-0.3	0.5	1	0.3	1.2	1	0.9	1.3	1.4	0	0.2	0.5	1.3	0.5	1.1
TRINITY_DN94456_c0_g1		35.1 not assigned.annotated	BTB/POZ domain-containing protein At2g24240-like	-12	0.4	NA	-12	0.4	NA	0	0.4	0	0	0	1.3	0	0	0	0	0	0
TRINITY_DN9445_c0_g1		35.2 not assigned.not annotated	len=295 path=[1:0-120 99:121-294] [-1, 1, 99, -2]	-11.7	0.3	NA	-1	0.5	NA	0	0.3	0.2	0	0.3	0.8	0	0	0	0.3	0.2	0
TRINITY_DN94376_c0_g1		35.2 not assigned.not annotated	len=288 path=[1:0-287] [-1, 1, -2]	-0.6	0.6	NA	-0.9	0.5	0.9	0.5	0.8	0.5	0.3	1.7	0.6	0	0.8	0.9	0.3	1.1	0
TRINITY_DN9436_c0_g2		35.2 not assigned.not annotated	len=1112 path=[1:0-1111] [-1, 1, -2]	-1.9	0.5	0.2	-6.2	0.4	0	5.2	19.5	0.3	56.7	0.1	1.7	3.9	7.9	3.9	0.2	0.3	0.3
TRINITY_DN9436_c0_g1		35.2 not assigned.not annotated	len=1081 path=[1090:0-1080] [-1, 1090, -2]	-1.8	0.5	0.2	-6.3	0.4	NA	0.9	3	0	8.8	0.1	0.2	0.6	1.2	0.8	0	0	0.1
TRINITY_DN9394_c0_g1		35.1 not assigned.annotated	(-)-isopiperitenol/(-)-carveol dehydrogenase, mitochondrial-like	6.8	0	0	-1.2	0.5	NA	3.3	0	0	0.1	0	0	2.9	4.2	2.9	0	0	0
TRINITY_DN93914_c0_g1		35.2 not assigned.not annotated	integrase core domain protein	13.3	0.4	NA	0	1	NA	1	0	0	0	0	0	3.1	0	0	0	0	0
TRINITY_DN93710_c0_g1		35.2 not assigned.not annotated	arabinosyltransferase XEG113-like	-12.8	0.4	NA	-12.8	0.4	NA	0	0.7	0	0	2.1	0	0	0	0	0	0	0
TRINITY_DN93360_c0_g1		35.2 not assigned.not annotated	---NA---	14.7	0.1	0	0	1	NA	2.7	0	0	0	0	0	0.9	2.6	4.7	0	0	0
TRINITY_DN93358_c0_g1		35.2 not assigned.not annotated	---NA---	10.1	0.4	NA	0	1	NA	0.1	0	0	0	0	0	0	0.3	0	0	0	0
TRINITY_DN93345_c0_g1		35.2 not assigned.not annotated	methionine synthase	-14.3	0.2	0	-14.3	0.2	0	0	2	0	0	3.2	2.9	0	0	0	0	0	0
TRINITY_DN93306_c0_g1		35.2 not assigned.not annotated	---NA---	1	0.3	0.6	-0.8	0.4	0.9	4.4	2.2	1.3	4.1	1.1	1.5	2.6	3.1	7.4	0.7	2.1	1.1
TRINITY_DN93296_c0_g1		35.2 not assigned.not annotated	len=263 path=[1:0-243 224:244-262] [-1, 1, 224, -2]	1.7	0.3	0.6	-11.5	0.4	NA	1	0.3	0	0.9	0	0	1.2	0	1.8	0	0	0
TRINITY_DN93259_c0_g2		1.1.1.2.2.2.1 Photosynthesis.photophosphorylation.photosystem II.PS-II complex.oxygen-evolving center (OEC) extrinsic proteins.Viridiplantae-specific components.OEC23 component PsbP	len=428 path=[1:0-427] [-1, 1, -2]	-12.3	0.2	NA	0.6	0.5	1	0	0.5	0.8	0	0.8	0.7	0	0	0	1.1	0.2	1.1
TRINITY_DN9309_c0_g1		35.2 not assigned.not annotated	aspartyl protease family protein At5g10770-like	-2.1	0.1	NA	0.4	0.4	NA	0.1	0.6	0.8	0.9	0.5	0.3	0.2	0.1	0.1	0.6	1	0.8
TRINITY_DN9306_c0_g1		35.2 not assigned.not annotated	---NA---	-5.8	0.4	0	-5.4	0.4	0	0.1	5.3	0.1	14.2	0.2	1.5	0.1	0.1	0.1	0	0.3	0.1
TRINITY_DN92833_c0_g2		35.2 not assigned.not annotated	---NA---	0	1	NA	0	1	NA	0	0	0	0	0	0	0	0	0	0	0	0
TRINITY_DN9272_c0_g1		15.7.3.13 RNA biosynthesis.transcriptional activation.HB (Homeobox) superfamily.zf-HD transcription factor	mini zinc finger protein 2-like	-1.6	0.6	NA	-1.7	0.6	NA	0.1	0.3	0.1	0	0	0.9	0.1	0.1	0.1	0	0.3	0
TRINITY_DN92154_c0_g1		35.2 not assigned.not annotated	branched-chain amino acid ABC transporter permease	0	1	NA	0	1	NA	0	0	0	0	0	0	0	0	0	0	0	0
TRINITY_DN92146_c0_g1		35.2 not assigned.not annotated	---NA---	-0.7	0.4	NA	-0.7	0.4	NA	0.5	0.9	0.5	0.9	0.3	1.3	0.3	0.6	0.7	0.4	0.5	0.7
TRINITY_DN91722_c0_g1		35.2 not assigned.not annotated	putative methyltransferase DDB_G0268948	-2.7	0.2	NA	0.2	0.8	1	0.2	1.4	1.6	0.7	0.9	2.6	0.3	0.2	0.2	1.6	1.5	1.7
TRINITY_DN91659_c0_g1		35.2 not assigned.not annotated	---NA---	0	1	NA	13	0.2	0.1	0	0	0.8	0	0	0	0	0	0	1.3	1.3	0
TRINITY_DN91536_c0_g1		35.2 not assigned.not annotated	non-ribosomal peptide synthetase	-13.4	0.4	NA	-13.4	0.4	NA	0	1.1	0	0	3.2	0	0	0	0	0	0	0
TRINITY_DN91524_c0_g1		35.2 not assigned.not annotated	---NA---	-0.5	0.6	0.5	0.3	0.6	1	1	1.4	1.8	0.3	2.5	1.5	0.2	1.6	1.3	2.6	1.2	1.6
TRINITY_DN91504_c0_g1		35.2 not assigned.not annotated	type II secretion system protein GspD	0	1	NA	0	1	NA	0	0	0	0	0	0	0	0	0	0	0	0
TRINITY_DN91228_c0_g1		35.2 not assigned.not annotated	---NA---	-0.4	0.9	0.9	-12.8	0.4	NA	0.5	0.7	0	2.2	0	0	1.6	0	0	0	0	0
TRINITY_DN91055_c0_g1		35.2 not assigned.not annotated	TBCC domain-containing protein 1	4.8	0	0	0.9	0.6	NA	3.1	0.1	0.2	0.3	0	0	2.4	2.5	4.3	0	0.5	0.2
TRINITY_DN91052_c0_g1		35.1 not assigned.annotated	inositol-pentakisphosphate 2-kinase-like	-1.7	0	0.1	0.4	0.3	0.9	0.4	1.2	1.5	1.4	1.3	0.9	0.3	0.3	0.5	1	1.8	1.8
TRINITY_DN90915_c0_g1		35.1 not assigned.annotated	36.4 kDa proline-rich protein	3.5	0.1	0	-2	0.3	NA	3.3	0.3	0.1	0.5	0.4	0	4.5	1	4.6	0	0.2	0
TRINITY_DN90821_c0_g1		35.2 not assigned.not annotated	---NA---	3.4	0.1	0.1	0	1	NA	2.6	0.2	0.2	0	0	0.7	2.1	4.2	1.5	0	0.7	0
TRINITY_DN90741_c0_g1		35.2 not assigned.not annotated	---NA---	-13.6	0.2	0	-13.6	0.2	0.1	0	1.2	0	1.3	0	2.4	0	0	0	0	0	0
TRINITY_DN90675_c0_g1		35.1 not assigned.annotated	calcium-binding protein KIC	3.1	0.1	NA	4	0.1	NA	0.5	0.1	1	0	0.2	0	0.9	0.3	0.4	0.8	1.7	0.6
TRINITY_DN90656_c0_g1		35.2 not assigned.not annotated	golgin subfamily A member 1 isoform X2	0.6	0.8	1	0.1	1	1	0.5	0.3	0.4	0	0	1	0	1.5	0	0	1.1	0
TRINITY_DN90612_c0_g1		35.2 not assigned.not annotated	---NA---	0	1	NA	0	1	NA	0	0	0	0	0	0	0	0	0	0	0	0
TRINITY_DN904_c0_g1		35.1 not assigned.annotated	4-coumarate--CoA ligase-like 7	1.9	0	NA	1.7	0	NA	1.1	0.3	1	0.4	0.4	0.1	0.9	0.8	1.5	0.9	1.2	0.8
TRINITY_DN9028_c0_g1		35.2 not assigned.not annotated	---NA---	12.3	0.4	NA	0	1	NA	0.5	0	0	0	0	0	1.5	0	0	0	0	0
TRINITY_DN90138_c0_g1		35.1 not assigned.annotated	CBS domain-containing protein CBSX3, mitochondrial	-11.9	0.4	NA	-11.9	0.4	NA	0	0.4	0	0	0	1.1	0	0	0	0	0	0
TRINITY_DN90074_c0_g1		35.2 not assigned.not annotated	hypothetical protein LSAT_8X156720	-11.8	0.4	NA	-11.8	0.4	NA	0	0.4	0	0	0	1.1	0	0	0	0	0	0
TRINITY_DN90048_c0_g1		35.2 not assigned.not annotated	E3 ubiquitin protein ligase DRIP2-like	-12.9	0.2	0	-12.9	0.2	0.2	0	0.8	0	1.2	0	1.1	0	0	0	0	0	0
TRINITY_DN89825_c0_g1		24.2.3.3.2 Solute transport.carrier-mediated transport.APC superfamily.NCS-2 family.unknown metabolite transporter (NAT-type)	len=788 path=[1:0-335 314:336-787] [-1, 1, 314, -2]	-0.2	0.7	0.6	-0.2	0.8	1	1.2	1.5	1.3	2.6	0.7	1.1	1	1.2	1.5	0.9	2.2	0.8
TRINITY_DN89498_c0_g1		35.2 not assigned.not annotated	RNA polymerase-associated protein RapA	12.6	0.4	NA	12	0.4	NA	0.6	0	0.4	0	0	0	1.8	0	0	1.3	0	0
TRINITY_DN89308_c0_g1		35.2 not assigned.not annotated	---NA---	5.4	0	0	-8.5	0.4	NA	1.6	0	0	0.1	0	0	1.3	1.5	2	0	0	0
TRINITY_DN89054_c0_g1		35.1 not assigned.annotated	ADP-glucose phosphorylase	1.3	0.1	0.4	-0.7	0.5	0.9	6.1	2.5	1.5	1.5	1.3	4.6	6.1	5.7	6.6	1.4	1.2	1.9
TRINITY_DN8904_c0_g1		35.2 not assigned.not annotated	heterogeneous nuclear ribonucleoprotein 1-like	0.5	0.4	1	-0.4	0.6	NA	1.1	0.7	0.6	0.3	0.6	1.3	1	1.3	0.8	0.7	0.3	0.6
TRINITY_DN88947_c0_g1		35.2 not assigned.not annotated	len=281 path=[1:0-280] [-1, 1, -2]	13.4	0.2	0	0	1	NA	1.1	0	0	0	0	0	1.7	0	1.6	0	0	0
TRINITY_DN88726_c0_g1		35.1 not assigned.annotated	Retrovirus-related Pol polyprotein from transposon TNT 1-94	0	1	NA	0	1	NA	0	0	0	0	0	0	0	0	0	0	0	0
TRINITY_DN88533_c0_g1		35.2 not assigned.not annotated	PREDICTED: uncharacterized protein LOC103444176	-3.8	0.4	NA	1.6	0.3	0.8	0	0.5	1.5	0	1.3	0.2	0	0	0.1	2.5	0	2.1
TRINITY_DN88509_c0_g1		35.2 not assigned.not annotated	zinc finger MYND domain-containing protein 15 isoform X1	2.9	0.1	0.1	0.4	0.3	NA	1.9	0.3	0.4	0.3	0.3	0.1	2.4	1.1	2.2	0.4	0.4	0.3
TRINITY_DN88403_c0_g2		15.7.15 RNA biosynthesis.transcriptional activation.C2H2 zinc finger transcription factor	Zinc finger, C2H2	0.7	0.2	NA	3.3	0.2	0.2	0.2	0.1	1.3	0.1	0.1	0.2	0.2	0.2	0.3	2	0.2	1.6
TRINITY_DN88403_c0_g1		35.2 not assigned.not annotated	Zinc finger, C2H2	-10.9	0.2	NA	2.5	0.3	NA	0	0.2	1.1	0.2	0	0.4	0	0	0	2.3	0.4	0.6
TRINITY_DN88342_c0_g1		35.2 not assigned.not annotated	---NA---	-0.3	0.9	0.8	-2.3	0.4	NA	0.4	0.5	0.1	0	0.3	1.1	1.1	0	0	0.3	0	0
TRINITY_DN88205_c0_g1		15.7.8 RNA biosynthesis.transcriptional activation.Alfin-like transcription factor	PHD finger protein ALFIN-LIKE 4-like	1.7	0.2	0.5	1.5	0.3	NA	0.8	0.2	0.6	0.4	0	0.3	1	1.1	0.2	1.1	0.6	0.2
TRINITY_DN88088_c0_g1		35.2 not assigned.not annotated	hypothetical protein	-12	0.4	NA	-12	0.4	NA	0	0.4	0	1.3	0	0	0	0	0	0	0	0
TRINITY_DN88043_c0_g1		35.2 not assigned.not annotated	---NA---	-13.2	0.4	NA	1.1	0.7	0.9	0	0.9	2.1	0	0	2.8	0	0	0	0	6.2	0
TRINITY_DN88013_c0_g1		35.2 not assigned.not annotated	putative signal peptide protein	-11.9	0.4	NA	-11.9	0.4	NA	0	0.4	0	0	1.2	0	0	0	0	0	0	0
TRINITY_DN88008_c0_g1		35.2 not assigned.not annotated	54S ribosomal protein L51, mitochondrial-like	-0.8	0.2	0.1	-0.4	0.4	0.9	3.1	5.6	4.4	8	5.2	3.7	3.7	4.3	1.5	3.3	4	5.7
TRINITY_DN87940_c0_g1		35.2 not assigned.not annotated	---NA---	0	1	NA	0	1	NA	0	0	0	0	0	0	0	0	0	0	0	0
TRINITY_DN87939_c0_g1		35.2 not assigned.not annotated	40S ribosomal protein S20-2	0	1	NA	2	0.5	NA	0.2	0.2	0.9	0	0.7	0	0	0	0.7	2.6	0	0
TRINITY_DN87907_c0_g1		35.2 not assigned.not annotated	protein O-linked-mannose beta-1,4-N-acetylglucosaminyltransferase 2-like	14.3	0	0	0	1	NA	2	0	0	0	0	0	2.1	1.7	2.3	0	0	0
TRINITY_DN87887_c1_g1		35.1 not assigned.annotated	probable transcription factor PosF21	3.1	0.1	0.2	-10.1	0.2	NA	0.9	0.1	0	0.1	0.2	0	1.1	0.3	1.4	0	0	0
TRINITY_DN87863_c0_g1		35.2 not assigned.not annotated	hypothetical protein LSAT_8X59800	0.7	0.1	NA	1.2	0	0.7	1	0.6	1.5	0.5	0.9	0.5	1.3	0.8	1	1.7	1.2	1.5
TRINITY_DN87831_c1_g1		50.6.1 Enzyme classification.EC_6 ligases.EC_6.1 ligase forming carbon-oxygen bond	tyrosine--tRNA ligase 1, cytoplasmic-like isoform X1	-1.4	0.1	0.1	-0.2	0.6	1	0.7	1.8	1.6	1	2.4	2.2	0.6	0.7	0.7	1.4	1.7	1.7
TRINITY_DN87831_c0_g1		17.2.21 Protein biosynthesis.aminoacyl-tRNA synthetase activities.tyrosine-tRNA ligase	tyrosine--tRNA ligase 1, cytoplasmic-like isoform X1	-1	0.1	0.1	0.1	0.8	1	0.9	1.7	1.8	1.1	2	1.9	0.6	1	1	1.6	1.6	2.1
TRINITY_DN8779_c0_g1		35.2 not assigned.not annotated	TonB-dependent receptor	0	1	NA	13.9	0.3	0.1	0	0	1.5	0	0	0	0	0	0	0	3.3	1.1
TRINITY_DN87696_c0_g1		35.2 not assigned.not annotated	protein ALP1-like	0	1	NA	0	1	NA	0	0	0	0	0	0	0	0	0	0	0	0
TRINITY_DN87623_c0_g1		35.2 not assigned.not annotated	---NA---	1.6	0	0.1	0.2	0.6	0.9	5.5	1.8	2.1	2.5	1.1	1.7	5	6.2	5.4	1.8	2.1	2.3
TRINITY_DN87619_c0_g1		35.1 not assigned.annotated	GID1a	1.9	0.1	0.3	0.6	0.3	NA	1.3	0.3	0.5	0.5	0.1	0.4	1.4	1.9	0.6	0.6	0.6	0.4
TRINITY_DN87435_c0_g1		35.2 not assigned.not annotated	---NA---	0.2	0.8	NA	-0.6	0.4	NA	0.6	0.5	0.3	0.5	0.2	0.8	0.4	0.3	1.2	0.3	0.5	0.2
TRINITY_DN87397_c0_g1		11.10.1.6.1 Phytohormones.signalling peptides.NCRP (non-cysteine-rich-peptide) category.DVL/ROT family.DVL/RTFL precursor polypeptide	PREDICTED: uncharacterized protein LOC107894161	-0.8	0.5	NA	1	0.2	0.8	0.5	0.9	1.7	0.9	1.7	0	0.4	0.6	0.5	1.6	2.2	1.5
TRINITY_DN87215_c0_g1		35.2 not assigned.not annotated	---NA---	0	1	NA	0	1	NA	0	0	0	0	0	0	0	0	0	0	0	0
TRINITY_DN87143_c0_g1		35.2 not assigned.not annotated	---NA---	-0.2	0.9	0.8	-1.3	0.5	NA	0.9	1	0.4	0	2.4	0.6	0	2.6	0	0.6	0	0.6
TRINITY_DN87111_c0_g1		35.2 not assigned.not annotated	transposase IS66 family protein	0	1	NA	12.4	0.4	NA	0	0	0.6	0	0	0	0	0	0	0	1.7	0
TRINITY_DN87106_c0_g1		35.2 not assigned.not annotated	putative late embryogenesis abundant (LEA) hydroxyproline-rich glycoprotein family	-2.1	0	0	1.1	0	0.4	0.4	1.6	3.5	2	1.2	1.6	0.4	0.3	0.4	3.7	3.5	3.4
TRINITY_DN8695_c0_g1		35.2 not assigned.not annotated	---NA---	-12	0.4	NA	-12	0.4	NA	0	0.4	0	0	0	1.2	0	0	0	0	0	0
TRINITY_DN86929_c0_g1		35.2 not assigned.not annotated	probable beta-D-xylosidase 5 isoform X2	-6.6	0.3	0	-0.8	0.6	0.8	0.1	11.9	6.9	2.5	5.4	27.8	0.1	0.2	0.2	4.7	11.1	5
TRINITY_DN86770_c0_g1		35.2 not assigned.not annotated	---NA---	-1	0.6	NA	-0.8	0.6	NA	0.2	0.3	0.2	0.8	0.1	0.1	0.2	0.1	0.2	0.1	0.2	0.2
TRINITY_DN86650_c0_g1		35.2 not assigned.not annotated	ABC transporter ATP-binding protein	11.8	0.4	NA	0	1	NA	0.4	0	0	0	0	0	1.1	0	0	0	0	0
TRINITY_DN86599_c1_g1		19.2.2.2.6 Protein degradation.26S proteasome.regulatory particle.non-ATPase subunits.RPN7 regulatory component	26S proteasome non-ATPase regulatory subunit 6 homolog	-0.5	0.2	0.3	0.7	0.1	0.8	1.5	2.1	3.3	1.7	2.5	2.1	1	1.8	1.7	3.3	3.9	2.7
TRINITY_DN86599_c0_g1		19.2.2.2.6 Protein degradation.26S proteasome.regulatory particle.non-ATPase subunits.RPN7 regulatory component	26S proteasome non-ATPase regulatory subunit 6 homolog	1.1	0	0.7	0.5	0.3	0.9	2.1	1	1.4	0.6	1.6	0.9	1.8	2.3	2.3	1.2	1.4	1.7
TRINITY_DN86553_c0_g1		35.2 not assigned.not annotated	hypothetical protein LSAT_5X24961	-7.7	0.4	0	0	1	1	0.1	24.2	24.5	0.2	5.9	66.3	0.1	0.1	0.2	35.5	8	30.1
TRINITY_DN86409_c0_g1		35.2 not assigned.not annotated	---NA---	-12.9	0.4	NA	-0.4	0.8	1	0	0.8	0.6	0	2.3	0	0	0	0	0	1.7	0
TRINITY_DN86371_c0_g1		35.2 not assigned.not annotated	hypothetical protein LSAT_5X146741	6.6	0	0	-0.4	0.8	NA	7.8	0.1	0.1	0	0.2	0	7.8	9	6.5	0	0.2	0
TRINITY_DN86355_c0_g1		35.2 not assigned.not annotated	SUPPRESSOR OF GAMMA RESPONSE 1 isoform X1	2.1	0	0.3	-2.1	0.4	NA	1.3	0.3	0.1	0.7	0.2	0	1.6	1	1.4	0	0	0.2
TRINITY_DN86288_c0_g1		35.1 not assigned.annotated	len=226 path=[1:0-225] [-1, 1, -2]	0.4	0.8	1	-13.8	0.4	NA	1.9	1.4	0	4.3	0	0	0	4.6	1.1	0	0	0
TRINITY_DN86264_c0_g1		35.2 not assigned.not annotated	len=218 path=[1:0-217] [-1, 1, -2]	12.7	0.4	NA	0	1	NA	0.7	0	0	0	0	0	2	0	0	0	0	0
TRINITY_DN86245_c0_g1		35.2 not assigned.not annotated	len=415 path=[1:0-154 133:155-414] [-1, 1, 133, -2]	-5.1	0.2	0	-0.1	0.9	1	0.1	4.3	4.1	0	5.4	7.6	0.2	0	0.2	3.8	3.5	5.1
TRINITY_DN86155_c0_g1		35.2 not assigned.not annotated	hypothetical protein Z046_11370	0	1	NA	0	1	NA	0	0	0	0	0	0	0	0	0	0	0	0
TRINITY_DN86089_c1_g1		35.2 not assigned.not annotated	Glycosyl transferase, family 14	0	1	NA	13	0.1	NA	0	0	0.8	0	0	0	0	0	0	0.5	0.5	1.5
TRINITY_DN86089_c0_g1		35.2 not assigned.not annotated	---NA---	11.7	0.4	NA	11.2	0.4	NA	0.3	0	0.2	0	0	0	0	1	0	0	0	0.7
TRINITY_DN86043_c0_g1		35.2 not assigned.not annotated	---NA---	-1.4	0.4	0	0.2	0.8	0.9	6.6	17.3	20.2	35.2	8.7	8	6	6.2	7.6	17.7	23.1	19.7
TRINITY_DN85991_c0_g1		35.2 not assigned.not annotated	---NA---	11.9	0.4	NA	0	1	NA	0.4	0	0	0	0	0	0	1.2	0	0	0	0
TRINITY_DN85989_c0_g1		15.7.16 RNA biosynthesis.transcriptional activation.C3H zinc finger transcription factor;16.9.1.1.5 RNA processing.messenger ribonucleoprotein particle (mRNP).mRNP export.TREX/THO mRNP trafficking complex.ZC11A component	zinc finger CCCH domain-containing protein 17-like	1.4	0	0.3	-1.5	0.1	0.6	4.3	1.7	0.6	1.5	1	2.5	4.7	4.2	3.9	0.3	0.8	0.8
TRINITY_DN85969_c0_g1		35.2 not assigned.not annotated	---NA---	7.8	0	0	-7.8	0.4	NA	5.1	0	0	0	0	0.1	5.2	6	4.2	0	0	0
TRINITY_DN85960_c0_g1		35.1 not assigned.annotated	protein CTR9 homolog	0.1	0.8	0.8	-0.5	0.4	0.9	2	1.9	1.3	2.7	1.4	1.5	1.9	2.5	1.7	1	1.6	1.4
TRINITY_DN8593_c0_g1		35.2 not assigned.not annotated	glycosyltransferase family 4 protein	0	1	NA	0	1	NA	0	0	0	0	0	0	0	0	0	0	0	0
TRINITY_DN85905_c0_g1		35.2 not assigned.not annotated	DUF3520 domain-containing protein	1.5	0.6	NA	-10.6	0.4	NA	0.4	0.2	0	0	0	0.5	0	1.3	0	0	0	0
TRINITY_DN85795_c0_g1		35.2 not assigned.not annotated	len=213 path=[1:0-212] [-1, 1, -2]	0	1	NA	12.4	0.4	NA	0	0	0.5	0	0	0	0	0	0	0	0	1.6
TRINITY_DN8573_c0_g1		35.1 not assigned.annotated	glyoxylate/succinic semialdehyde reductase 1	-0.9	0.4	NA	-0.7	0.5	NA	0.2	0.3	0.2	0.5	0.4	0.1	0.3	0.1	0.1	0.2	0.1	0.4
TRINITY_DN85725_c0_g1		35.2 not assigned.not annotated	len=218 path=[1:0-148 127:149-217] [-1, 1, 127, -2]	12.6	0.4	NA	0	1	NA	0.6	0	0	0	0	0	0	1.9	0	0	0	0
TRINITY_DN85525_c0_g1		35.2 not assigned.not annotated	---NA---	12.7	0.4	NA	0	1	NA	0.7	0	0	0	0	0	0	2	0	0	0	0
TRINITY_DN85514_c0_g1		35.2 not assigned.not annotated	translation initiation factor IF-2	0	1	NA	0	1	NA	0	0	0	0	0	0	0	0	0	0	0	0
TRINITY_DN85396_c0_g1		35.2 not assigned.not annotated	hypothetical protein LSAT_2X50660	1.8	0	0.3	0.4	0.7	NA	1.3	0.4	0.5	0.7	0.2	0.1	1.3	1.1	1.4	0.6	0.1	0.7
TRINITY_DN85385_c0_g1		35.2 not assigned.not annotated	---NA---	0	1	NA	13.6	0.4	NA	0	0	1.2	0	0	0	0	0	0	0	3.6	0
TRINITY_DN85339_c0_g1		35.1 not assigned.annotated	guanine nucleotide-binding protein alpha-1 subunit	-0.4	0.7	0.7	-0.1	0.9	NA	0.5	0.7	0.7	0.5	0.3	1.2	0.1	1	0.5	1	0.5	0.5
TRINITY_DN85291_c0_g1		35.2 not assigned.not annotated	---NA---	1.2	0.4	NA	-9.6	0.4	NA	0.2	0.1	0	0	0	0.2	0	0.3	0.2	0	0	0
TRINITY_DN85055_c0_g1		35.2 not assigned.not annotated	ATP-dependent endonuclease	11.7	0.4	NA	0	1	NA	0.3	0	0	0	0	0	1	0	0	0	0	0
TRINITY_DN85048_c0_g2		35.2 not assigned.not annotated	DUF340 domain-containing protein	0	1	NA	0	1	NA	0	0	0	0	0	0	0	0	0	0	0	0
TRINITY_DN85032_c0_g1		35.2 not assigned.not annotated	hypothetical protein LSAT_4X41380	-0.3	0.8	NA	1.5	0.1	0.6	0.4	0.5	1.5	0.2	0.4	0.9	0	0.8	0.5	0.8	1.5	2.2
TRINITY_DN84956_c0_g1		35.2 not assigned.not annotated	---NA---	-1.6	0.6	NA	0.4	0.9	1	0.2	0.6	0.8	0	1.8	0	0	0	0.6	0	2.4	0
TRINITY_DN84750_c0_g1		35.2 not assigned.not annotated	---NA---	0	1	NA	13.5	0.4	NA	0	0	1.2	0	0	0	0	0	0	0	3.5	0
TRINITY_DN84690_c1_g1		35.1 not assigned.annotated	probable polyol transporter 6	-14.1	0.2	0	1.6	0.3	0.6	0	1.7	5.2	0	2.1	3.1	0	0	0	3.8	10.5	1.3
TRINITY_DN84479_c0_g1		35.2 not assigned.not annotated	---NA---	13.3	0.4	NA	0	1	NA	1	0	0	0	0	0	0	3	0	0	0	0
TRINITY_DN84432_c0_g1		35.2 not assigned.not annotated	ribosomal protein l13	14.9	0.3	0	0	1	NA	3.1	0	0	0	0	0	7.6	0	1.7	0	0	0
TRINITY_DN84404_c0_g1		35.2 not assigned.not annotated	---NA---	-10.9	0.4	NA	1	0.7	NA	0	0.2	0.4	0	0	0.6	0	0	0	0	1.1	0
TRINITY_DN84258_c0_g1		35.2 not assigned.not annotated	len=313 path=[1:0-312] [-1, 1, -2]	-0.9	0.6	NA	0.4	0.8	NA	0.2	0.3	0.4	0.8	0.2	0	0.5	0	0	0.2	0.9	0.2
TRINITY_DN84145_c0_g1		35.2 not assigned.not annotated	transmembrane protein, putative	17	0	0	9.6	0.2	NA	13.4	0	0.1	0	0	0	13.4	14.1	12.7	0	0.1	0.1
TRINITY_DN84142_c0_g1		35.2 not assigned.not annotated	---NA---	-12.5	0.4	NA	-12.5	0.4	NA	0	0.6	0	0	1.8	0	0	0	0	0	0	0
TRINITY_DN84107_c0_g1		35.2 not assigned.not annotated	---NA---	-13.3	0.4	NA	-13.3	0.4	NA	0	1	0	0	0	3.1	0	0	0	0	0	0
TRINITY_DN84011_c0_g1		35.2 not assigned.not annotated	putative eamA domain-containing protein	-0.4	0.9	0.9	-13.6	0.4	NA	1	1.2	0	3.7	0	0	2.9	0	0	0	0	0
TRINITY_DN83991_c0_g1		35.2 not assigned.not annotated	---NA---	15	0.1	0	0	1	NA	3.2	0	0	0	0	0	2.1	5	2.5	0	0	0
TRINITY_DN83935_c0_g2		35.2 not assigned.not annotated	formimidoylglutamase	0	1	NA	0	1	NA	0	0	0	0	0	0	0	0	0	0	0	0
TRINITY_DN83910_c0_g1		21.2.2.1.1 Cell wall.hemicellulose.xylan.synthesis.galacturonosyltransferase	probable galacturonosyltransferase-like 7	2.6	0	0	-0.5	0.4	0.9	11.2	1.8	1.3	2.6	2.1	0.8	9.9	13.6	10.1	1.1	1.9	0.8
TRINITY_DN83850_c0_g1		35.2 not assigned.not annotated	---NA---	-12.6	0.4	NA	-12.6	0.4	NA	0	0.6	0	0	0	1.8	0	0	0	0	0	0
TRINITY_DN83705_c0_g1		35.2 not assigned.not annotated	len=207 path=[1:0-206] [-1, 1, -2]	0	1	NA	0	1	NA	0	0	0	0	0	0	0	0	0	0	0	0
TRINITY_DN83702_c0_g1		35.2 not assigned.not annotated	len=209 path=[1:0-208] [-1, 1, -2]	13	0.4	NA	0	1	NA	0.8	0	0	0	0	0	0	2.5	0	0	0	0
TRINITY_DN83569_c0_g1		35.2 not assigned.not annotated	unnamed protein product, partial	12.2	0.4	NA	11.6	0.4	NA	0.5	0	0.3	0	0	0	1.4	0	0	0	1	0
TRINITY_DN8315_c0_g1		35.1 not assigned.annotated	histone-lysine N-methyltransferase ASHR2	1.5	0	0.4	-0.5	0.3	NA	1.8	0.6	0.4	0.5	0.5	0.9	2.2	1.7	1.3	0.4	0.4	0.5
TRINITY_DN83100_c1_g1		35.2 not assigned.not annotated	len=222 path=[1:0-221] [-1, 1, -2]	13.5	0.2	0	0	1	NA	1.2	0	0	0	0	0	1.8	1.7	0	0	0	0
TRINITY_DN83100_c0_g1		35.2 not assigned.not annotated	len=544 path=[1:0-543] [-1, 1, -2]	3.1	0	0	-0.1	0.7	NA	7.7	0.9	0.8	1.1	1	0.6	7.8	5.3	10	0.8	0.7	1
TRINITY_DN82951_c0_g1		35.2 not assigned.not annotated	---NA---	12.3	0.4	NA	13.4	0.2	0.1	0.5	0	1.1	0	0	0	0	1.5	0	0	1	2.1
TRINITY_DN8291_c0_g1		35.2 not assigned.not annotated	---NA---	12.9	0.2	0	0	1	NA	0.8	0	0	0	0	0	1.2	1.2	0	0	0	0
TRINITY_DN82867_c0_g1		35.2 not assigned.not annotated	len=235 path=[1:0-167 237:168-191 170:192-234] [-1, 1, 237, 170, -2]	0	1	NA	12.4	0.4	NA	0	0	0.6	0	0	0	0	0	0	1.7	0	0
TRINITY_DN82646_c0_g1		35.2 not assigned.not annotated	formin-like protein 3	5.4	0	0	3.4	0.2	NA	1.7	0	0.4	0	0	0.1	1.1	1.5	2.4	0.2	0.8	0.2
TRINITY_DN82391_c0_g1		35.2 not assigned.not annotated	len=242 path=[1:0-181 244:182-205 184:206-241] [-1, 1, 244, 184, -2]	-13.5	0.2	0	0.7	0.6	0.9	0	1.2	1.8	0	1.4	2.1	0	0	0	1.4	4.2	0
TRINITY_DN82153_c0_g1		16.8.1.1.6 RNA processing.RNA decay.exosome complex.EXO9 core complex.RRP46 component	len=1097 path=[1:0-460 439:461-483 462:484-484 463:485-1096] [-1, 1, 439, 462, 463, -2]	0.2	0.7	0.7	-0.2	0.6	1	4.5	4	3.3	2.4	3.8	5.8	4.4	5.7	3.4	3.3	3.6	3.2
TRINITY_DN82061_c0_g1		35.2 not assigned.not annotated	kunitz trypsin inhibitor 2	-1.3	0.4	0.1	-1.5	0.3	0.6	1.9	4.7	1.7	9.1	4.4	0.7	2.2	0.7	2.7	0.8	3.7	0.6
TRINITY_DN82029_c0_g1		35.2 not assigned.not annotated	NAD synthetase	0	1	NA	0	1	NA	0	0	0	0	0	0	0	0	0	0	0	0
TRINITY_DN82000_c0_g1		35.2 not assigned.not annotated	ATP-dependent protease	0	1	NA	0	1	NA	0	0	0	0	0	0	0	0	0	0	0	0
TRINITY_DN81896_c0_g1		35.2 not assigned.not annotated	ethylene-responsive transcription factor ERF017-like	-4.1	0.2	0	0.4	0.5	0.9	0.2	2.6	3.5	1.1	5.1	1.7	0.2	0.1	0.2	3.6	3.2	3.8
TRINITY_DN81718_c0_g1		35.2 not assigned.not annotated	---NA---	-12.2	0.4	NA	0.6	0.8	1	0	0.5	0.7	1.4	0	0	0	0	0	0	2	0
TRINITY_DN81432_c0_g1		35.2 not assigned.not annotated	Senescence regulator	13.2	0	0	14.3	0.2	0	1	0	2	0	0	0	1.1	1.1	0.7	0.7	3.7	1.5
TRINITY_DN81317_c0_g1		35.2 not assigned.not annotated	---NA---	-13.3	0.4	NA	-13.3	0.4	NA	0	1	0	0	0	2.9	0	0	0	0	0	0
TRINITY_DN81196_c0_g1		35.2 not assigned.not annotated	ATP-dependent RNA helicase HrpA	0	1	NA	11.9	0.4	NA	0	0	0.4	0	0	0	0	0	0	0	0	1.1
TRINITY_DN81191_c0_g1		35.2 not assigned.not annotated	hypothetical protein LSAT_3X81040	7.9	0	0	-3	0.2	NA	38.7	0.2	0	0.3	0.2	0	37.9	42	36.3	0	0	0
TRINITY_DN80982_c0_g1		35.2 not assigned.not annotated	uncharacterized protein LOC110923676	-0.7	0.4	NA	3.1	0.1	0.2	0.1	0.2	1.8	0.1	0.4	0.2	0.1	0.2	0.1	2.5	0.4	2.5
TRINITY_DN80883_c0_g1		3.11.2.2 Carbohydrate metabolism.gluconeogenesis.pyruvate orthophosphate dikinase activity.regulatory pyruvate orthophosphate dikinase kinase	phosphoenolpyruvate synthase regulatory protein	-13.1	0.4	NA	-13.1	0.4	NA	0	0.9	0	0	0	2.6	0	0	0	0	0	0
TRINITY_DN8072_c0_g2		35.1 not assigned.annotated	secoisolariciresinol dehydrogenase-like	-5.2	0.3	NA	3	0.2	0.1	0	0.5	3.7	0	1.1	0.4	0	0	0	1.9	6.9	2.4
TRINITY_DN8072_c0_g1		35.1 not assigned.annotated	secoisolariciresinol dehydrogenase-like	-2.2	0.3	NA	2.6	0.1	0.2	0.1	0.6	3.9	0	0.6	1.3	0.3	0.1	0	2.3	6	3.4
TRINITY_DN80677_c0_g1		35.2 not assigned.not annotated	calcium-binding EF-hand protein	5.2	0.1	0	1.8	0.4	NA	1.8	0	0.2	0.1	0.1	0	1.6	0.8	2.9	0.4	0	0.1
TRINITY_DN80408_c0_g1		35.2 not assigned.not annotated	MLO-like protein 11	2.9	0.1	0	0.2	0.7	NA	3.4	0.5	0.5	0.5	0.4	0.5	2.8	5.1	2.4	0.7	0.3	0.6
TRINITY_DN80346_c0_g1		35.2 not assigned.not annotated	isopenicillin N synthase family oxygenase	0	1	NA	0	1	NA	0	0	0	0	0	0	0	0	0	0	0	0
TRINITY_DN80005_c0_g1		50.2.4 Enzyme classification.EC_2 transferases.EC_2.4 glycosyltransferase	UDP-glycosyltransferase 84B1-like	-0.9	0.3	NA	1.2	0	0.7	0.2	0.5	1.1	0.4	0.4	0.7	0.1	0.5	0.1	1.1	0.8	1.3
TRINITY_DN79980_c0_g1		22.7.8.7 Vesicle trafficking.target membrane tethering.Golgi membrane tethering factors.GC6-type golgin	len=285 path=[1:0-265 259:266-284] [-1, 1, 259, -2]	1.8	0.2	NA	-1.6	0.6	NA	1	0.3	0.1	0.9	0	0	0.8	0.4	1.8	0.3	0	0
TRINITY_DN7960_c0_g1		35.2 not assigned.not annotated	NADH-quinone oxidoreductase subunit NuoN	-12.7	0.4	NA	-12.7	0.4	NA	0	0.7	0	0	0	2	0	0	0	0	0	0
TRINITY_DN79575_c0_g1		35.2 not assigned.not annotated	---NA---	-12.7	0.4	NA	-12.7	0.4	NA	0	0.7	0	2	0	0	0	0	0	0	0	0
TRINITY_DN79461_c0_g1		4.1.5.1.3 Amino acid metabolism.biosynthesis.shikimate family.shikimate pathway.3-dehydroquinate dehydratase and shikimate dehydrogenase	bifunctional 3-dehydroquinate dehydratase/shikimate dehydrogenase, chloroplastic-like	-2.1	0.4	NA	0.5	0.7	1	0.1	0.5	0.7	0	0.4	1.1	0.1	0.1	0.2	0.1	0.6	1.4
TRINITY_DN79346_c0_g1		35.2 not assigned.not annotated	---NA---	0	1	NA	0	1	NA	0	0	0	0	0	0	0	0	0	0	0	0
TRINITY_DN7914_c0_g1		35.1 not assigned.annotated	3-ketoacyl-CoA synthase 20-like	0.3	0.8	0.9	-4.5	0.3	NA	1.1	0.9	0	0.1	0.3	2.3	0.7	0.7	1.8	0	0.1	0.1
TRINITY_DN79101_c0_g1		35.2 not assigned.not annotated	anthranilate dioxygenase reductase	0	1	NA	0	1	NA	0	0	0	0	0	0	0	0	0	0	0	0
TRINITY_DN79099_c0_g1		35.2 not assigned.not annotated	---NA---	0	1	NA	12	0.4	NA	0	0	0.4	0	0	0	0	0	0	1.3	0	0
TRINITY_DN79024_c0_g1		15.3.6.4.2 RNA biosynthesis.RNA polymerase II-dependent transcription.MEDIATOR transcription co-activator complex.kinase module.MED13 component	mediator of RNA polymerase II transcription subunit 13 isoform X1	0.3	0.6	0.9	-0.3	0.6	1	1.2	1	0.8	1.5	0.7	0.7	1.3	0.9	1.3	0.5	0.7	1.2
TRINITY_DN79017_c0_g2		35.2 not assigned.not annotated	SH3 domain-containing protein C23A1.17-like	-8.7	0.4	0	-1.3	0.5	0.8	0	3	1.2	0	1.1	7.8	0	0	0	0.9	1.6	1.1
TRINITY_DN78997_c1_g1		35.2 not assigned.not annotated	hypothetical protein Ccrd_023467	0.6	0.5	1	0.7	0.3	0.8	2	1.4	2.2	1.3	2.5	0.3	1.7	3.1	1.3	2.2	1.8	2.7
TRINITY_DN78792_c0_g1		35.2 not assigned.not annotated	Uridylate kinase	2.3	0	0.1	-0.3	0.7	NA	2.2	0.4	0.4	0.5	0.5	0.3	1.9	2.6	2	0.1	0.8	0.2
TRINITY_DN78789_c0_g1		35.2 not assigned.not annotated	---NA---	0.3	0.6	0.9	-4.3	0.1	0.1	1.7	1.4	0.1	2.2	0.8	1.4	1.3	2.2	1.7	0.1	0.1	0
TRINITY_DN78731_c0_g1		35.2 not assigned.not annotated	uncharacterized calcium-binding protein At1g02270-like isoform X1	3.6	0	0	-1.7	0.2	NA	3.7	0.3	0.1	0.5	0.1	0.3	3.2	4	3.9	0.1	0.2	0.1
TRINITY_DN78689_c0_g1		35.2 not assigned.not annotated	---NA---	0	1	NA	0	1	NA	0	0	0	0	0	0	0	0	0	0	0	0
TRINITY_DN78620_c0_g1		35.2 not assigned.not annotated	---NA---	0	1	NA	0	1	NA	0	0	0	0	0	0	0	0	0	0	0	0
TRINITY_DN78439_c0_g1		7.11.2.2.2 Coenzyme metabolism.iron-sulfur cluster assembly machineries.mitochondrial ISC system.transfer phase.NFU4/5 component	nifU-like protein 4, mitochondrial	-0.8	0.1	0.1	0	1	1	2.4	4.3	4.3	2.8	4.2	5.7	3	1.5	2.7	4.4	3.8	4.7
TRINITY_DN78354_c0_g1		7.11.2.3.2 Coenzyme metabolism.iron-sulfur cluster assembly machineries.mitochondrial ISC system.export machinery.ERV1 component;18.4.3.1 Protein modification.disulfide bond formation.mitochondrion.sulfhydryl oxidase (ERV1)	FAD-linked sulfhydryl oxidase ERV1	1	0.1	0.6	0.1	0.8	1	2.4	1.2	1.3	1.8	1.1	0.7	2.5	2.4	2.4	1.4	1	1.6
TRINITY_DN78209_c0_g1		35.2 not assigned.not annotated	---NA---	0	1	1	-12.6	0.4	NA	0.6	0.6	0	1.9	0	0	0	0	1.9	0	0	0
TRINITY_DN78088_c0_g1		35.2 not assigned.not annotated	---NA---	0.7	0.1	0.8	-0.7	0.3	0.8	6	3.7	2.2	5.2	1.8	4	5.2	6.7	6.2	2	2.1	2.5
TRINITY_DN78070_c0_g1		15.7.15 RNA biosynthesis.transcriptional activation.C2H2 zinc finger transcription factor	zinc finger protein 3-like	3.1	0.1	0	-0.3	0.5	1	13.9	1.7	1.3	1.7	0.9	2.4	10.9	20.2	10.7	1.6	1.1	1.3
TRINITY_DN77999_c0_g1		35.2 not assigned.not annotated	PKD domain-containing protein	14	0.4	NA	0	1	NA	1.7	0	0	0	0	0	0	5.1	0	0	0	0
TRINITY_DN77983_c0_g1		35.2 not assigned.not annotated	type I restriction enzyme StySPI specificity protein	10.8	0.4	NA	0	1	NA	0.2	0	0	0	0	0	0.5	0	0	0	0	0
TRINITY_DN77978_c0_g1		35.1 not assigned.annotated	pentatricopeptide repeat-containing protein At5g66520-like	14.9	0.4	NA	14	0.4	NA	3.1	0	1.6	0	0	0	0	9.2	0	0	0	4.8
TRINITY_DN77861_c0_g1		35.2 not assigned.not annotated	protein IQ-DOMAIN 31-like	0.2	0.8	NA	0.6	0.2	NA	0.5	0.4	0.7	0.7	0.3	0.4	0.4	0.3	0.8	0.7	0.8	0.6
TRINITY_DN77646_c0_g1		35.2 not assigned.not annotated	---NA---	1.6	0.6	NA	-10.7	0.4	NA	0.5	0.2	0	0.5	0	0	0	0	1.5	0	0	0
TRINITY_DN77625_c0_g1		35.1 not assigned.annotated	chloride conductance regulatory protein ICln	0.1	0.9	0.9	-0.3	0.7	NA	0.7	0.6	0.5	0.3	0.5	1.1	1.1	0.8	0.2	0.9	0.3	0.3
TRINITY_DN7762_c0_g1		35.2 not assigned.not annotated	hypothetical protein LSAT_8X20041	-5.1	0.2	0	-0.6	0.6	0.9	0.1	2.6	1.7	0.7	1.8	5.3	0	0.2	0	2.2	1.2	1.8
TRINITY_DN77539_c0_g1		35.2 not assigned.not annotated	---NA---	-12.8	0.4	NA	-12.8	0.4	NA	0	0.7	0	0	2.2	0	0	0	0	0	0	0
TRINITY_DN77231_c0_g1		15.7.2.2 RNA biosynthesis.transcriptional activation.MYB superfamily.MYB-related transcription factor	transcription factor DIVARICATA-like	-4.3	0	0	-2.1	0	0.2	0.1	2.2	0.5	2.5	1.7	2.4	0.1	0.1	0.2	0.6	0.3	0.7
TRINITY_DN77065_c0_g1		35.2 not assigned.not annotated	hypothetical protein LSAT_3X82781	-4.7	0.2	0	0.2	0.7	1	0.2	4.3	5	0.4	6.2	6.2	0.1	0.2	0.2	5.1	4.5	5.5
TRINITY_DN77064_c0_g1		35.2 not assigned.not annotated	---NA---	13.1	0	0	0	1	NA	0.9	0	0	0	0	0	1.1	0.6	1	0	0	0
TRINITY_DN76962_c0_g1		35.2 not assigned.not annotated	---NA---	12.8	0.2	NA	11.7	0.4	NA	0.7	0	0.3	0	0	0	0	1.5	0.7	0	1	0
TRINITY_DN76861_c0_g1		35.2 not assigned.not annotated	---NA---	12.5	0.4	NA	0	1	NA	0.6	0	0	0	0	0	0	0	1.7	0	0	0
TRINITY_DN76819_c0_g1		35.2 not assigned.not annotated	uncharacterized mitochondrial protein AtMg00810-like	-11.9	0.4	NA	0.1	1	1	0	0.4	0.4	0	0	1.1	0	0	0	0	0	1.2
TRINITY_DN76685_c0_g1		35.2 not assigned.not annotated	Uncharacterised protein	12.2	0.4	NA	13.8	0.4	NA	0.5	0	1.4	0	0	0	1.4	0	0	0	4.2	0
TRINITY_DN76658_c0_g1		35.2 not assigned.not annotated	hypothetical protein LSAT_9X84961	1.1	0.3	0.7	1.4	0.1	0.5	4.3	2	5.3	0.8	4.1	1	6	1.2	5.8	3.9	7.7	4.4
TRINITY_DN76548_c0_g1		35.2 not assigned.not annotated	squamosa promoter-binding-like protein 2 isoform X1	2.8	0.2	0.2	0.2	0.9	NA	2.7	0.4	0.5	1.2	0	0	3.2	0.4	4.4	0	0.9	0.6
TRINITY_DN76450_c0_g1		35.2 not assigned.not annotated	dehydration-responsive element-binding protein 3-like	15.2	0.1	0	0	1	NA	3.7	0	0	0	0	0	3.4	2	5.7	0	0	0
TRINITY_DN76304_c0_g1		35.2 not assigned.not annotated	len=439 path=[1:0-204 441:205-228 207:229-438] [-1, 1, 441, 207, -2]	-12.8	0.2	NA	1.8	0.1	0.5	0	0.7	2.5	0	1.5	0.7	0	0	0	3.1	1.6	2.7
TRINITY_DN76154_c0_g1		17.6.2.2.24 Protein biosynthesis.organelle translation machineries.plastidial ribosome.small subunit proteome.psPSRP4 component	30S ribosomal protein S31, chloroplastic	1.1	0.1	0.7	1.4	0	0.6	1.7	0.8	2	1.2	1	0.2	1.7	2.4	1.1	2.4	1.6	2
TRINITY_DN7603_c0_g1		35.2 not assigned.not annotated	putative PB1 domain-containing protein	1.6	0	0.5	-0.2	0.8	NA	1	0.4	0.3	0.6	0.4	0.1	1	1.2	0.9	0.3	0.5	0.2
TRINITY_DN75942_c0_g1		35.2 not assigned.not annotated	---NA---	16.2	0.3	0	0	1	NA	7.6	0	0	0	0	0	0	5	17.9	0	0	0
TRINITY_DN75902_c0_g1		35.2 not assigned.not annotated	probable serine/threonine protein kinase IRE4 isoform X1	-0.9	0.6	0.6	-13.6	0.3	NA	0.7	1.2	0	0.9	0	2.8	1.1	0	0.9	0	0	0
TRINITY_DN75881_c0_g1		35.2 not assigned.not annotated	---NA---	0	1	NA	0	1	NA	0	0	0	0	0	0	0	0	0	0	0	0
TRINITY_DN75686_c0_g1		35.2 not assigned.not annotated	---NA---	13	0.2	0	0	1	NA	0.8	0	0	0	0	0	1.3	0	1.2	0	0	0
TRINITY_DN75605_c0_g1		35.1 not assigned.annotated	binding partner of ACD11 1-like	2.4	0	0	0.1	0.9	1	12.7	2.3	2.4	4.1	1.9	1.1	10.2	16.7	11.4	2.8	2.6	2
TRINITY_DN75510_c0_g1		35.2 not assigned.not annotated	hypothetical protein LSAT_7X18401	-1.1	0.3	NA	-0.2	0.8	1	0.6	1.2	1.1	0.6	0.9	2.3	0.6	0.3	0.9	1.5	0.5	1.2
TRINITY_DN7540_c0_g1		35.2 not assigned.not annotated	---NA---	-13.3	0.2	NA	-1.6	0.4	0.9	0	1	0.3	2	1	0	0	0	0	0	1	0
TRINITY_DN75308_c0_g1		35.2 not assigned.not annotated	---NA---	2.6	0	0	0	1	1	7.6	1.3	1.3	2.3	1.3	0.3	9.7	4.7	8.3	1.6	0.9	1.4
TRINITY_DN75180_c0_g1		35.2 not assigned.not annotated	hypothetical protein	1.5	0.6	NA	2.3	0.5	NA	0.4	0.2	0.7	0.5	0	0	0	1.3	0	0	2.2	0
TRINITY_DN75117_c0_g1		35.2 not assigned.not annotated	Nicotinate phosphoribosyltransferase-like protein	2	0	0.1	-0.3	0.4	1	6.3	1.6	1.3	1.3	2	1.3	6.9	6.3	5.6	1.2	1.2	1.5
TRINITY_DN75063_c0_g1		35.2 not assigned.not annotated	ATP-dependent DNA helicase	0	1	NA	11.9	0.4	NA	0	0	0.4	0	0	0	0	0	0	1.1	0	0
TRINITY_DN74823_c0_g1		35.2 not assigned.not annotated	tRNA1(Val) (adenine(37)-N6)-methyltransferase	-13.7	0.4	NA	-0.8	0.7	1	0	1.4	0.8	0	0	4.1	0	0	0	0	2.3	0
TRINITY_DN7473_c0_g1		19.4.1.5.3.4 Protein degradation.peptide tagging.Ubiquitin (UBQ)-anchor addition (ubiquitylation).UBQ-ligase E3 activities.RING-domain E3 ligase activities.RING-H2-type E3 ligase	E3 ubiquitin-protein ligase RHA1B-like	0.4	0.5	0.9	1.3	0.1	0.5	2.2	1.6	3.9	1.4	2.9	0.6	2.2	1.5	2.8	3.4	5.4	3.1
TRINITY_DN7472_c0_g1		35.2 not assigned.not annotated	Cysteine alpha-hairpin motif superfamily	0.3	0.2	NA	1.6	0.2	0.4	0.8	0.6	1.9	0.6	0.6	0.6	0.9	0.9	0.6	2.8	2.4	0.6
TRINITY_DN74715_c0_g1		11.10.1.1.1 Phytohormones.signalling peptides.NCRP (non-cysteine-rich-peptide) category.PIP/PIPL family.PIP/PIPL precursor polypeptide	hyphally-regulated protein-like	-7.4	0.3	NA	-0.2	0.9	1	0	1.7	1.4	0	0.9	4.1	0	0	0	1.6	1	1.8
TRINITY_DN74659_c0_g2		18.1.5.3 Protein modification.N-linked glycosylation.oligosaccharyl transferase (OST) complex.OST3/6 component	probable dolichyl-diphosphooligosaccharide--protein glycosyltransferase subunit 3B	-2	0.1	0	-0.6	0.2	0.8	0.7	2.9	1.9	2.3	2.3	4.2	0.6	0.4	1.1	1.5	2.5	1.7
TRINITY_DN74659_c0_g1		18.1.5.3 Protein modification.N-linked glycosylation.oligosaccharyl transferase (OST) complex.OST3/6 component	probable dolichyl-diphosphooligosaccharide--protein glycosyltransferase subunit 3B	-1.5	0.1	0.1	-0.7	0.3	0.9	0.5	1.4	0.9	1.2	1.1	2	0.7	0.2	0.6	0.6	1.5	0.5
TRINITY_DN7462_c0_g1		35.1 not assigned.annotated	F-box/LRR-repeat protein 3	2.2	0	0.2	0.6	0.2	NA	1.2	0.3	0.4	0.3	0.3	0.2	1.4	0.9	1.4	0.3	0.5	0.4
TRINITY_DN7436_c0_g1		35.2 not assigned.not annotated	---NA---	0	1	NA	0	1	NA	0	0	0	0	0	0	0	0	0	0	0	0
TRINITY_DN74319_c0_g1		35.1 not assigned.annotated	transcription initiation factor IIB	-1.1	0.3	NA	-0.6	0.5	NA	0.3	0.6	0.4	0.5	0.3	1.1	0.1	0.6	0.3	0.2	0.7	0.3
TRINITY_DN74234_c0_g1		35.1 not assigned.annotated	Pseudouridine synthase, catalytic domain-containing protein	1.3	0	NA	-0.4	0.7	NA	0.9	0.3	0.3	0.4	0.4	0.2	0.8	0.9	0.9	0.2	0.6	0
TRINITY_DN73993_c0_g1		35.1 not assigned.annotated	len=234 path=[1:0-88 334:89-112 91:113-133 112:134-143 122:144-160 139:161-161 196:162-233] [-1, 1, 334, 91, 112, 122, 139, 196, -2]	-1.3	0.2	0	-1.6	0.1	0.6	1.4	3.4	1.1	1.7	5.2	3.3	1.3	1.2	1.7	1.7	1.7	0
TRINITY_DN73934_c0_g1		20.1.2.1.2 Cytoskeleton.microtubular network.microtubule Tubulin heterodimer formation.gamma-Tubulin ring complex (gamma-TuRC).GCP2 component	len=272 path=[1:0-192 274:193-216 195:217-271] [-1, 1, 274, 195, -2]	3.4	0.1	0.1	1	0.7	NA	1.3	0.1	0.2	0.4	0	0	1.5	0.5	1.8	0.7	0	0
TRINITY_DN73676_c0_g1		35.2 not assigned.not annotated	Galactoside 2-alpha-L-fucosyltransferase	0.1	0.9	0.7	-0.6	0.5	0.9	2.6	2.5	1.7	1.7	1.2	4.5	3.1	2.9	1.7	1.7	1.8	1.5
TRINITY_DN7359_c0_g1		35.2 not assigned.not annotated	len=264 path=[116:0-263] [-1, 116, -2]	0	1	NA	0	1	NA	0	0	0	0	0	0	0	0	0	0	0	0
TRINITY_DN7348_c0_g1		35.2 not assigned.not annotated	len=510 path=[1:0-509] [-1, 1, -2]	14	0	0	0	1	NA	1.6	0	0	0	0	0	1.2	1.8	1.7	0	0	0
TRINITY_DN73443_c0_g1		35.1 not assigned.annotated	chaperone protein dnaJ 49-like	1.4	0.2	0.4	-0.3	0.1	NA	2.5	1	0.8	0.9	1.1	0.8	2.1	1.6	3.9	0.8	0.7	0.9
TRINITY_DN73383_c0_g1		50.2.1 Enzyme classification.EC_2 transferases.EC_2.1 transferase transferring one-carbon group	caffeoyl CoA O-methyltransferase protein	-12.8	0.2	NA	1.8	0	0.5	0	0.7	2.5	0	0.7	1.4	0	0	0	2.6	3	1.9
TRINITY_DN73295_c0_g1		35.2 not assigned.not annotated	---NA---	-12.7	0.4	NA	-12.7	0.4	NA	0	0.6	0	0	0	1.9	0	0	0	0	0	0
TRINITY_DN7309_c0_g1		35.2 not assigned.not annotated	len=438 path=[1:0-63 416:64-108 87:109-437] [-1, 1, 416, 87, -2]	-0.1	0.4	0.6	0.3	0.1	0.9	1	1	1.3	1.2	0.9	1	1	0.9	0.9	1.3	1.1	1.5
TRINITY_DN72931_c0_g1		35.2 not assigned.not annotated	ribonuclease E/G	0	1	NA	0	1	NA	0	0	0	0	0	0	0	0	0	0	0	0
TRINITY_DN72896_c0_g1		35.2 not assigned.not annotated	---NA---	0	1	NA	0	1	NA	0	0	0	0	0	0	0	0	0	0	0	0
TRINITY_DN72829_c0_g1		35.2 not assigned.not annotated	non-lysosomal glucosylceramidase	0.2	0.8	0.9	-2.1	0.3	0.3	2.9	2.4	0.6	1.3	0.7	5.3	3	2.7	2.9	0.6	0.5	0.6
TRINITY_DN72655_c0_g1		35.1 not assigned.annotated	zinc finger protein BRUTUS-like	0	0.8	0.6	1	0.1	0.6	1.1	1.2	2.4	1	1.4	1.2	1.4	0.9	1.1	1.7	2.3	3.2
TRINITY_DN72612_c0_g1		35.2 not assigned.not annotated	EF hand	14.5	0.3	0	0	1	NA	2.3	0	0	0	0	0	0	5.1	1.9	0	0	0
TRINITY_DN72532_c0_g1		35.2 not assigned.not annotated	beta-N-acetylhexosaminidase	0	1	NA	12	0.4	NA	0	0	0.4	0	0	0	0	0	0	1.2	0	0
TRINITY_DN72482_c0_g1		35.1 not assigned.annotated	putative glutaredoxin family protein	3	0	0	-0.2	0.8	NA	2.3	0.3	0.3	0.5	0	0.3	1.8	2	3	0.2	0.4	0.2
TRINITY_DN72465_c0_g1		35.2 not assigned.not annotated	---NA---	-13.5	0.3	NA	1.4	0.1	0.7	0	1.1	2.9	0	2.6	0.9	0	0	0	2.5	4.2	2.1
TRINITY_DN72245_c0_g1		35.2 not assigned.not annotated	len=639 path=[1:0-338 317:339-638] [-1, 1, 317, -2]	1.2	0	0.4	-0.1	0.8	1	4.3	1.9	1.7	2.4	2	1.2	4.4	4.5	4	1.2	1.6	2.4
TRINITY_DN72223_c0_g1		35.2 not assigned.not annotated	len=247 path=[1:0-108 249:109-132 111:133-246] [-1, 1, 249, 111, -2]	5.1	0	0	1.5	0.4	NA	7.1	0.2	0.6	0.6	0	0	9	6.2	6.2	0.6	0	1.2
TRINITY_DN72150_c0_g1		35.2 not assigned.not annotated	---NA---	7.2	0.1	0	-7	0.4	NA	1.9	0	0	0	0	0	2.6	0.8	2.4	0	0	0
TRINITY_DN7202_c0_g1		35.2 not assigned.not annotated	hypothetical protein LSAT_7X75980	-12.6	0.4	NA	-12.6	0.4	NA	0	0.6	0	0	0	1.8	0	0	0	0	0	0
TRINITY_DN71720_c0_g1		35.2 not assigned.not annotated	copper methylamine oxidase	0.9	0.1	NA	-10.9	0.1	NA	0.4	0.2	0	0.1	0.2	0.3	0.4	0.3	0.4	0	0	0
TRINITY_DN71685_c0_g1		35.2 not assigned.not annotated	Na+/H+ antiporter	-12.5	0.4	NA	-12.5	0.4	NA	0	0.6	0	1.7	0	0	0	0	0	0	0	0
TRINITY_DN7161_c0_g1		50.2.7 Enzyme classification.EC_2 transferases.EC_2.7 transferase transferring phosphorus-containing group	serine/threonine-protein kinase UCN-like	-0.8	0.5	NA	-1.6	0.4	NA	0.3	0.4	0.1	0.9	0.1	0.3	0.4	0.3	0.2	0.1	0.3	0.1
TRINITY_DN71522_c0_g1		35.2 not assigned.not annotated	MarR family transcriptional regulator	0	1	NA	0	1	NA	0	0	0	0	0	0	0	0	0	0	0	0
TRINITY_DN71406_c0_g1		35.2 not assigned.not annotated	len=598 path=[1:0-52 575:53-69 47:70-597] [-1, 1, 575, 47, -2]	4.3	0	0	1.4	0.1	NA	1.1	0.1	0.1	0.1	0.1	0	1	1.2	1	0.1	0.1	0.2
TRINITY_DN71349_c0_g1		35.2 not assigned.not annotated	---NA---	-12.6	0.4	NA	0	1	1	0	0.6	0.6	0	1.8	0	0	0	0	0	1.9	0
TRINITY_DN71295_c0_g2		35.2 not assigned.not annotated	DUF2933 domain-containing protein	0	1	NA	12.5	0.4	NA	0	0	0.6	0	0	0	0	0	0	1.7	0	0
TRINITY_DN71256_c0_g1		35.2 not assigned.not annotated	putative zinc finger, CCHC-type, PSP, proline-rich	0.3	0.9	1	-13.3	0.3	NA	1.3	1	0	0.8	0	2.3	0	0	3.9	0	0	0
TRINITY_DN70823_c0_g1		35.2 not assigned.not annotated	---NA---	-4.3	0.4	NA	0.9	0.5	0.9	0.1	1.3	2.4	0.1	3.8	0	0.1	0	0.1	3.1	0.6	3.5
TRINITY_DN7076_c0_g2		50.2.1 Enzyme classification.EC_2 transferases.EC_2.1 transferase transferring one-carbon group	benzoate carboxyl methyltransferase-like	9.3	0	0	-7	0.4	NA	8.2	0	0	0	0	0	7.2	9.9	7.5	0	0	0
TRINITY_DN7076_c0_g1		50.2.1 Enzyme classification.EC_2 transferases.EC_2.1 transferase transferring one-carbon group	putative SAM dependent carboxyl methyltransferase	13.5	0	0	0	1	NA	1.2	0	0	0	0	0	1.2	1	1.3	0	0	0
TRINITY_DN70756_c0_g1		35.2 not assigned.not annotated	factor of DNA methylation 4-like	0.5	0.6	1	0.1	0.9	1	1.4	1	1.1	2.1	0.3	0.6	0.4	1.6	2.3	1.1	1.2	1
TRINITY_DN70605_c0_g1		35.2 not assigned.not annotated	---NA---	0.1	1	0.9	-12.3	0.4	NA	0.6	0.5	0	0	0	1.6	0	0	1.7	0	0	0
TRINITY_DN70599_c0_g1		35.2 not assigned.not annotated	protein DYAD-like	0.9	0.6	NA	-11.7	0.4	NA	0.6	0.3	0	1	0	0	1.4	0	0.5	0	0	0
TRINITY_DN70264_c0_g1		35.2 not assigned.not annotated	---NA---	-12.8	0.4	NA	1.7	0.6	0.8	0	0.7	2.3	0	0	2.1	0	0	0	6.8	0	0
TRINITY_DN69862_c0_g1		35.2 not assigned.not annotated	---NA---	0	1	NA	0	1	NA	0	0	0	0	0	0	0	0	0	0	0	0
TRINITY_DN69820_c0_g1		35.2 not assigned.not annotated	hypothetical protein LSAT_2X119121	4	0	0	-0.2	0.8	1	31.4	1.9	1.7	0.5	1	4.3	32.2	33.5	28.6	2.3	0.9	1.7
TRINITY_DN68909_c0_g1		35.2 not assigned.not annotated	---NA---	-1	0.1	0.1	-0.6	0.3	0.9	2	3.9	2.6	4.7	3.3	3.6	0.8	1.6	3.6	2.7	4	1
TRINITY_DN68529_c0_g1		35.2 not assigned.not annotated	---NA---	13.1	0.2	0	0	1	NA	0.9	0	0	0	0	0	1.6	0	1.1	0	0	0
TRINITY_DN68517_c0_g1		35.2 not assigned.not annotated	---NA---	-1.7	0	NA	1.7	0.2	0.6	0.1	0.4	1.2	0.4	0.4	0.3	0	0.2	0.2	1.7	0.2	1.6
TRINITY_DN68496_c0_g1		35.2 not assigned.not annotated	DNA methyltransferase	0	1	NA	0	1	NA	0	0	0	0	0	0	0	0	0	0	0	0
TRINITY_DN68465_c0_g2		15.7.14 RNA biosynthesis.transcriptional activation.MADS box transcription factor	truncated transcription factor CAULIFLOWER A-like	16.6	0	0	0	1	NA	9.7	0	0	0	0	0	11.9	8	9.2	0	0	0
TRINITY_DN68465_c0_g1		35.1 not assigned.annotated	agamous-like MADS-box protein AGL8 homolog	14.2	0	0	0	1	NA	1.9	0	0	0	0	0	1.1	2.7	2	0	0	0
TRINITY_DN68463_c0_g1		35.2 not assigned.not annotated	branched-chain amino acid transport system II carrier protein	-12.1	0.4	NA	0.7	0.7	0.9	0	0.4	0.7	1.3	0	0	0	0	0	2	0	0.1
TRINITY_DN68360_c0_g1		35.2 not assigned.not annotated	efflux transporter periplasmic adaptor subunit	0	1	NA	0	1	NA	0	0	0	0	0	0	0	0	0	0	0	0
TRINITY_DN6835_c0_g1		35.2 not assigned.not annotated	30S ribosomal protein S11	0	1	NA	13.2	0.4	NA	0	0	0.9	0	0	0	0	0	0	2.8	0	0
TRINITY_DN6819_c0_g1		35.2 not assigned.not annotated	uncharacterized protein LOC110708944	-9.2	0.4	NA	0.9	0.7	NA	0	0.1	0.1	0	0	0.2	0	0	0	0	0.3	0
TRINITY_DN68061_c0_g1		35.2 not assigned.not annotated	len=225 path=[1:0-224] [-1, 1, -2]	-11.9	0.4	NA	-11.9	0.4	NA	0	0.4	0	0	1.1	0	0	0	0	0	0	0
TRINITY_DN67975_c0_g2		5.1.6.1 Lipid metabolism.fatty acid synthesis.mitochondrial Type II fatty acid synthase (mtFAS) system.acyl carrier protein (mtACP)	acyl carrier protein 2, mitochondrial	-1.1	0.4	0.2	-0.8	0.5	0.9	2	4.4	2.5	0	7.5	5.8	1.9	1.7	2.5	3.6	0	3.8
TRINITY_DN67975_c0_g1		35.1 not assigned.annotated	acyl carrier protein 2, mitochondrial-like	1.8	0	0.2	0.8	0.2	0.8	5.7	1.6	2.9	0.8	2.8	1.3	6.6	6.3	4.2	3.5	1.9	3.4
TRINITY_DN67917_c0_g1		35.2 not assigned.not annotated	Tetratricopeptide-like helical	1.1	0.2	0.6	0.5	0.6	0.9	3.7	1.7	2.4	2.6	2.1	0.3	2.1	5.8	3.1	1.1	4.7	1.5
TRINITY_DN67797_c0_g1		35.2 not assigned.not annotated	---NA---	-4.1	0.1	NA	0	1	1	0.1	0.9	0.9	1.4	1	0.5	0	0.2	0	0.7	1.5	0.6
TRINITY_DN6779_c0_g1		35.2 not assigned.not annotated	GNAT family N-acetyltransferase	-12.7	0.4	NA	1.2	0.6	0.9	0	0.7	1.5	0	0	2	0	0	0	0	4.4	0
TRINITY_DN67768_c0_g1		35.2 not assigned.not annotated	putative ribosomal protein L34Ae	-13.3	0.4	NA	-13.3	0.4	NA	0	1	0	0	0	2.9	0	0	0	0	0	0
TRINITY_DN67706_c0_g1		35.2 not assigned.not annotated	---NA---	-13.3	0.3	NA	-13.3	0.3	NA	0	1	0	0	2.3	0.8	0	0	0	0	0	0
TRINITY_DN67662_c0_g2		35.2 not assigned.not annotated	---NA---	0	1	NA	0	1	NA	0	0	0	0	0	0	0	0	0	0	0	0
TRINITY_DN67658_c0_g1		35.2 not assigned.not annotated	hypothetical protein AGR5A_pa40085	0	1	NA	0	1	NA	0	0	0	0	0	0	0	0	0	0	0	0
TRINITY_DN67537_c0_g1		50.2.4 Enzyme classification.EC_2 transferases.EC_2.4 glycosyltransferase	anthocyanidin 3-O-glucosyltransferase 2-like	7.7	0	0	0.9	0.7	NA	1.4	0	0	0	0	0	1.3	1.4	1.6	0	0	0
TRINITY_DN67382_c0_g1		35.2 not assigned.not annotated	---NA---	12.1	0.4	NA	0	1	NA	0.4	0	0	0	0	0	0	1.3	0	0	0	0
TRINITY_DN6729_c0_g1		10.5.9 Redox homeostasis.chloroplast redox homeostasis.Z-type thioredoxin;15.9.1.2.2.10 RNA biosynthesis.organelle machineries.RNA polymerase activities.plastid-encoded RNA polymerase (PEP) complex.essentiell co-factors.PAP10/TrxZ component	thioredoxin-like protein CITRX, chloroplastic	0	1	0.6	-1.1	0.2	0.7	2.2	2.2	1	1.7	1.6	3.3	2.5	1.9	2.3	1	1.2	1
TRINITY_DN6717_c0_g1		35.2 not assigned.not annotated	chaperone protein dnaJ 20, chloroplastic-like	-3	0.4	NA	-3.3	0.4	NA	0.1	0.6	0.1	0.1	0.1	1.7	0.1	0	0.1	0	0.1	0.1
TRINITY_DN66917_c0_g1		4.1.2.2.8.6 Amino acid metabolism.biosynthesis.aspartate family.aspartate-derived amino acids.isoleucine.valine/leucine/isoleucine aminotransferase;4.1.3.2.4 Amino acid metabolism.biosynthesis.pyruvate family.pyruvate-derived amino acids.valine/leucine/isoleucine aminotransferase;4.2.7.1 Amino acid metabolism.degradation.branched-chain amino acid.BCAT branched-chain aminotransferase	branched-chain-amino-acid aminotransferase 3, chloroplastic-like	1.7	0	0.3	1.1	0.1	0.7	2.3	0.7	1.5	1.1	0.7	0.4	2	3.1	1.8	1.4	2.1	1
TRINITY_DN66720_c0_g1		35.2 not assigned.not annotated	cytochrome b	0	1	NA	14.6	0.4	NA	0	0	2.5	0	0	0	0	0	0	0	0	7.5
TRINITY_DN66623_c0_g1		13.2.2.3.4.2.3 Cell cycle.interphase.DNA replication.elongation.DNA-tracking platform.PCNA sliding clamp loader complex.RFC3 component	replication factor C subunit 3	1.1	0	0.5	0.3	0.2	0.9	9.3	4.4	5.5	5.2	4.8	3.2	8.9	10.4	8.6	5.2	6.6	4.9
TRINITY_DN66598_c0_g1		15.7.13 RNA biosynthesis.transcriptional activation.HSF (heat shock) transcription factor	heat stress transcription factor A-8-like	-1.4	0.4	0.1	-2.3	0.3	0.4	1	2.6	0.5	1.2	0.8	5.9	1.1	1.1	0.8	1.2	0.4	0
TRINITY_DN6655_c0_g1		35.2 not assigned.not annotated	hypothetical protein LSAT_5X104661	-14.2	0.1	0	-0.1	0.9	1	0	1.9	1.8	0.8	2.3	2.6	0	0	0	2.6	1	1.7
TRINITY_DN66172_c0_g1		35.2 not assigned.not annotated	len=329 path=[1:0-218 331:219-242 221:243-328] [-1, 1, 331, 221, -2]	-2.5	0.2	NA	-2.2	0.2	NA	0.1	0.7	0.2	1.3	0.2	0.7	0.2	0	0.2	0	0.5	0
TRINITY_DN66102_c0_g1		35.2 not assigned.not annotated	len=237 path=[1:0-236] [-1, 1, -2]	13.1	0.2	0	0	1	NA	0.9	0	0	0	0	0	0	1.1	1.6	0	0	0
TRINITY_DN65991_c0_g1		35.1 not assigned.annotated	zinc finger BED domain-containing protein RICESLEEPER 2-like	1.2	0.1	0.6	-1.5	0.4	NA	1.1	0.4	0.2	1	0.3	0.1	0.9	1.1	1.2	0.1	0.3	0.2
TRINITY_DN65887_c0_g1		35.2 not assigned.not annotated	---NA---	1.5	0.6	NA	-11.5	0.4	NA	0.8	0.3	0	0	0.9	0	2.5	0	0	0	0	0
TRINITY_DN65708_c0_g2		35.2 not assigned.not annotated	hypothetical protein Ccrd_016381	-0.8	0.6	NA	0	1	NA	0.3	0.5	0.5	0	1	0.5	0.4	0	0.5	0.4	0.7	0.5
TRINITY_DN65703_c0_g1		35.2 not assigned.not annotated	---NA---	-1.5	0.3	0.1	-1.5	0.3	0.7	0.6	1.7	0.6	3.3	1.4	0.5	1	0.5	0.4	0.2	0.9	0.8
TRINITY_DN65663_c0_g1		35.2 not assigned.not annotated	---NA---	0	1	NA	13.4	0.2	0.1	0	0	1.1	0	0	0	0	0	0	1.9	0	1.4
TRINITY_DN65645_c0_g1		35.2 not assigned.not annotated	---NA---	0	1	NA	12.7	0.4	NA	0	0	0.6	0	0	0	0	0	0	0	1.9	0
TRINITY_DN65546_c0_g1		35.2 not assigned.not annotated	---NA---	-0.3	0.9	NA	0	1	NA	0.3	0.3	0.3	0.6	0.4	0	0.8	0	0	0.2	0.7	0
TRINITY_DN65432_c0_g1		35.2 not assigned.not annotated	---NA---	-13.2	0.4	NA	-13.2	0.4	NA	0	0.9	0	0	0	2.8	0	0	0	0	0	0
TRINITY_DN65371_c0_g1		35.2 not assigned.not annotated	---NA---	-12.3	0.4	NA	-12.3	0.4	NA	0	0.5	0	0	1.5	0	0	0	0	0	0	0
TRINITY_DN65330_c0_g1		35.2 not assigned.not annotated	alpha/beta hydrolase	-11	0.4	NA	2	0.3	0.8	0	0.2	0.8	0	0	0.6	0	0	0	1.2	1.2	0
TRINITY_DN65284_c0_g1		35.2 not assigned.not annotated	---NA---	-12.4	0.4	NA	-12.4	0.4	NA	0	0.5	0	0	1.6	0	0	0	0	0	0	0
TRINITY_DN65265_c0_g1		35.1 not assigned.annotated	two-component response regulator ORR9-like	-2.5	0.3	NA	-0.1	1	1	0.1	0.6	0.6	0.2	0.2	1.4	0	0.3	0	0.5	0	1.3
TRINITY_DN65217_c0_g1		35.2 not assigned.not annotated	---NA---	0	1	NA	0	1	NA	0	0	0	0	0	0	0	0	0	0	0	0
TRINITY_DN65170_c0_g1		35.2 not assigned.not annotated	Prolyl endopeptidase	0	1	NA	12.6	0.4	NA	0	0	0.6	0	0	0	0	0	0	0	1.9	0
TRINITY_DN64914_c0_g1		35.2 not assigned.not annotated	---NA---	2.3	0	0.1	0.4	0.3	NA	3	0.6	0.8	0.8	0.7	0.3	2.6	3.4	2.9	0.9	0.8	0.7
TRINITY_DN64867_c0_g2		35.2 not assigned.not annotated	ethylene-responsive/regulated nuclear protein	1.2	0.1	0.6	-0.2	0.5	NA	1.5	0.7	0.6	0.9	0.7	0.4	1.2	1.1	2.1	0.5	0.5	0.6
TRINITY_DN64867_c0_g1		35.2 not assigned.not annotated	hypothetical protein LSAT_9X25860	0.9	0.3	0.9	-0.1	0.9	1	2.7	1.4	1.4	0.7	3.3	0.3	2.1	2.2	4	1.3	1.6	1.2
TRINITY_DN64861_c0_g1		35.1 not assigned.annotated	alpha-glucan water dikinase, chloroplastic isoform X1	0.4	0.8	1	-12.7	0.3	NA	0.9	0.6	0	1.6	0.3	0	1.3	0	1.3	0	0	0
TRINITY_DN64828_c0_g1		35.2 not assigned.not annotated	---NA---	13.4	0.4	NA	11.8	0.4	NA	1.1	0	0.4	0	0	0	0	0	3.3	0	1.1	0
TRINITY_DN64602_c0_g1		35.2 not assigned.not annotated	hypothetical protein LSAT_2X35940	4.9	0.2	0	3.5	0.4	NA	2.9	0.1	1.1	0.3	0	0	5.4	0.4	2.9	3.1	0	0.3
TRINITY_DN64477_c0_g1		35.2 not assigned.not annotated	protein LNK1 isoform X1	0.3	0.6	1	-1.3	0.2	0.8	1.6	1.3	0.5	2.2	0.6	1.1	1.9	1.8	1.2	0.6	0.7	0.4
TRINITY_DN64340_c0_g1		35.2 not assigned.not annotated	ABC transporter ATP-binding protein	-8.4	0.4	NA	4.3	0.4	NA	0	0	0.6	0.1	0	0	0	0	0	0	0.1	1.8
TRINITY_DN64211_c0_g2		50.3.2 Enzyme classification.EC_3 hydrolases.EC_3.2 glycosylase	glucan endo-1,3-beta-glucosidase 6	0.2	0.8	NA	0.9	0.2	0.8	0.8	0.7	1.4	0.4	1.4	0.4	0.8	0.8	0.9	1.4	1.4	1.3
TRINITY_DN64211_c0_g1		35.2 not assigned.not annotated	glucan endo-1,3-beta-glucosidase 6-like	-0.1	0.9	NA	0.5	0.4	NA	0.6	0.6	0.9	0.8	0.9	0.2	0.2	0.8	0.8	0.9	0.8	1
TRINITY_DN64189_c0_g1		35.2 not assigned.not annotated	UPF0098 protein TC_0109	14.6	0	0	0	1	NA	2.4	0	0	0	0	0	2.7	2.7	1.9	0	0	0
TRINITY_DN64094_c0_g1		35.2 not assigned.not annotated	---NA---	11.9	0.4	NA	0	1	NA	0.4	0	0	0	0	0	0	0	1.2	0	0	0
TRINITY_DN64071_c0_g1		35.2 not assigned.not annotated	---NA---	-1.2	0	0.1	-0.6	0.1	0.9	1	2.2	1.5	2.2	2.2	2.3	1.1	1	1	1.1	2.1	1.1
TRINITY_DN64055_c0_g1		35.2 not assigned.not annotated	---NA---	-11.5	0.4	NA	-11.5	0.4	NA	0	0.3	0	0	0.8	0	0	0	0	0	0	0
TRINITY_DN63881_c0_g1		35.2 not assigned.not annotated	E3 ubiquitin-protein ligase At3g02290-like	-0.6	0.6	0.6	-0.5	0.7	1	0.7	1.1	0.8	2.2	0.2	0.9	0.2	1.6	0.5	0.4	0.9	1
TRINITY_DN63801_c0_g1		35.2 not assigned.not annotated	---NA---	2.4	0	0.2	-1.4	0.4	NA	1.7	0.3	0.1	0.2	0.1	0.7	1.6	1.8	1.7	0.1	0.2	0.1
TRINITY_DN63745_c0_g1		35.2 not assigned.not annotated	---NA---	13.7	0.1	0	0	1	NA	1.4	0	0	0	0	0	1.1	2.1	0.8	0	0	0
TRINITY_DN63538_c0_g1		35.2 not assigned.not annotated	---NA---	0	1	NA	0	1	NA	0	0	0	0	0	0	0	0	0	0	0	0
TRINITY_DN63506_c0_g1		5.2.3.2.2 Lipid metabolism.glycerolipid synthesis.phosphatidylcholine.methylation pathway.N-methylphospholipid methyltransferase	phosphatidyl-N-methylethanolamine N-methyltransferase	-0.1	0.7	0.5	0.5	0.1	0.8	3.2	3.5	5.1	4.2	4.2	2.1	3.1	4	2.5	5	4.9	5.3
TRINITY_DN63463_c0_g1		35.2 not assigned.not annotated	hypothetical protein LSAT_9X24780	0	1	NA	13.5	0.4	NA	0	0	1.1	0	0	0	0	0	0	3.4	0	0
TRINITY_DN63413_c0_g1		35.2 not assigned.not annotated	pre-mRNA-splicing factor CWC25 homolog	0.6	0.6	1	-0.3	0.8	NA	1.1	0.7	0.6	0.5	0	1.7	1.1	0.5	1.7	0.3	0.6	0.8
TRINITY_DN63397_c0_g1		35.2 not assigned.not annotated	len=242 path=[1:0-241] [-1, 1, -2]	-1.5	0.5	0.3	0.2	0.9	1	0.6	1.6	1.9	0.7	4.2	0	0	1	0.7	2.1	1.4	2.1
TRINITY_DN63285_c0_g1		35.2 not assigned.not annotated	phylloplanin-like	-11.8	0.4	NA	5.9	0.1	0	0	0.3	21.1	0	1	0	0	0	0	30.6	3.9	28.9
TRINITY_DN63254_c0_g1		35.2 not assigned.not annotated	chloramphenicol resistance protein	0	1	NA	13.5	0.4	NA	0	0	1.2	0	0	0	0	0	0	0	0	3.5
TRINITY_DN6320_c0_g1		35.2 not assigned.not annotated	---NA---	-0.8	0.1	NA	-1.2	0.1	NA	0.5	0.9	0.4	1	0.7	1.1	0.4	0.8	0.4	0.2	0.8	0.2
TRINITY_DN63198_c0_g1		35.1 not assigned.annotated	general regulatory factor2	12.7	0.4	NA	0	1	NA	0.7	0	0	0	0	0	0	2	0	0	0	0
TRINITY_DN63168_c0_g1		35.2 not assigned.not annotated	---NA---	12.8	0.4	NA	0	1	NA	0.7	0	0	0	0	0	0	0	2.2	0	0	0
TRINITY_DN63141_c0_g1		35.2 not assigned.not annotated	---NA---	0	1	NA	0	1	NA	0	0	0	0	0	0	0	0	0	0	0	0
TRINITY_DN63113_c0_g1		35.2 not assigned.not annotated	putative polymerase, nucleotidyl transferase domain-containing protein	0.8	0.1	0.8	-0.6	0.4	NA	1.3	0.8	0.5	1.2	0.5	0.7	1.4	1.1	1.5	0.4	0.8	0.3
TRINITY_DN63072_c0_g1		35.2 not assigned.not annotated	ACT domain-containing protein ACR8-like	-3.4	0	0	-0.6	0.3	0.9	0.2	2	1.3	1.6	2.4	2	0.6	0	0	0.4	1.5	1.9
TRINITY_DN62787_c0_g1		35.2 not assigned.not annotated	---NA---	2	0	0.1	-0.6	0.4	0.9	4.9	1.2	0.8	1.3	0.5	1.9	4	4.4	6.3	0.8	0.9	0.7
TRINITY_DN62696_c0_g1		35.2 not assigned.not annotated	len=565 path=[1:0-564] [-1, 1, -2]	-1.7	0.2	NA	-0.9	0.4	NA	0.3	0.9	0.5	1.6	0.6	0.5	0.2	0.3	0.4	0.3	0.9	0.3
TRINITY_DN62602_c0_g1		35.2 not assigned.not annotated	len=221 path=[1:0-220] [-1, 1, -2]	0	1	NA	13	0.4	NA	0	0	0.8	0	0	0	0	0	0	0	0	2.5
TRINITY_DN62271_c0_g1		35.2 not assigned.not annotated	Nucleotidyl transferase domain-containing protein	13	0.4	NA	0	1	NA	0.8	0	0	0	0	0	2.5	0	0	0	0	0
TRINITY_DN62180_c0_g1		35.1 not assigned.annotated	sugar transport protein 13	-2.8	0.4	NA	-1.6	0.5	0.7	0.4	3.1	1	0	0.6	8.6	0.5	0.4	0.4	1.3	0.8	0.9
TRINITY_DN62038_c0_g1		35.2 not assigned.not annotated	---NA---	1.6	0.1	0.4	0.3	0.8	1	1.5	0.5	0.6	1.1	0.1	0.3	1.5	0.9	2.3	0.1	1.2	0.5
TRINITY_DN61768_c0_g1		35.2 not assigned.not annotated	---NA---	0	1	NA	0	1	NA	0	0	0	0	0	0	0	0	0	0	0	0
TRINITY_DN61697_c0_g1		35.2 not assigned.not annotated	two-component sensor histidine kinase	0	1	NA	0	1	NA	0	0	0	0	0	0	0	0	0	0	0	0
TRINITY_DN61543_c0_g1		35.2 not assigned.not annotated	hypothetical protein LSAT_8X165361	-1	0.5	NA	-2.4	0.3	NA	0.9	1.8	0.3	0.6	1	3.7	1	0.7	0.9	0.3	0.4	0.3
TRINITY_DN61444_c0_g1		35.2 not assigned.not annotated	---NA---	0.6	0.1	NA	0.5	0.3	NA	0.8	0.5	0.8	0.6	0.6	0.4	0.9	0.9	0.6	1	0.5	0.9
TRINITY_DN61349_c0_g2		35.2 not assigned.not annotated	hypothetical protein HMPREF3150_00541	-12.1	0.4	NA	-12.1	0.4	NA	0	0.4	0	1.3	0	0	0	0	0	0	0	0
TRINITY_DN61241_c0_g1		35.2 not assigned.not annotated	---NA---	0	1	NA	12	0.4	NA	0	0	0.4	0	0	0	0	0	0	0	1.2	0
TRINITY_DN61233_c0_g1		35.2 not assigned.not annotated	transposase	0	1	NA	0	1	NA	0	0	0	0	0	0	0	0	0	0	0	0
TRINITY_DN60986_c0_g1		4.1.2.2.6.4.5 Amino acid metabolism.biosynthesis.aspartate family.aspartate-derived amino acids.methionine.salvage pathway.acireductone dioxygenase	1,2-dihydroxy-3-keto-5-methylthiopentene dioxygenase 1	1	0.3	NA	1.9	0.1	0.3	1.2	0.6	2.3	0.8	0.8	0.2	0.7	0.9	2.1	3.6	1.1	2.3
TRINITY_DN60966_c0_g1		35.2 not assigned.not annotated	---NA---	-11.8	0.4	NA	-11.8	0.4	NA	0	0.4	0	1.1	0	0	0	0	0	0	0	0
TRINITY_DN60944_c0_g1		35.2 not assigned.not annotated	10 kDa putative secreted protein	0	1	NA	0	1	NA	0	0	0	0	0	0	0	0	0	0	0	0
TRINITY_DN60911_c0_g1		35.2 not assigned.not annotated	related to coactosin	13.6	0.2	0	0	1	NA	1.2	0	0	0	0	0	2.2	0	1.5	0	0	0
TRINITY_DN60707_c0_g1		35.2 not assigned.not annotated	type I restriction endonuclease subunit R	0	1	NA	12	0.4	NA	0	0	0.4	0	0	0	0	0	0	0	1.2	0
TRINITY_DN60569_c0_g1		35.2 not assigned.not annotated	putative ankyrin repeat-containing domain-containing protein	-13.7	0.4	NA	-1.9	0.5	0.8	0	1.3	0.3	0	0	4	0	0	0	0	1	0
TRINITY_DN60556_c0_g1		35.2 not assigned.not annotated	putative retroelement pol polyprotein	1.2	0.7	0.9	-12.7	0.4	NA	1.5	0.7	0	0	0	2	0	0	4.5	0	0	0
TRINITY_DN60532_c0_g1		35.2 not assigned.not annotated	cytochrome c5 family protein	0	1	NA	13.2	0.4	NA	0	0	0.9	0	0	0	0	0	0	0	0	2.8
TRINITY_DN60526_c0_g1		35.2 not assigned.not annotated	---NA---	-12.3	0.4	NA	-12.3	0.4	NA	0	0.5	0	0	0	1.5	0	0	0	0	0	0
TRINITY_DN60431_c0_g1		5.1.9.2 Lipid metabolism.fatty acid synthesis.fatty acid desaturation and elongation.omega-3/omega-6 fatty acid desaturase	Fatty acid desaturase, type 1	-5.1	0.3	0	2	0	0.5	0.1	2	8.1	0	4.9	1.2	0.1	0	0.1	10.1	5.8	8.6
TRINITY_DN60241_c0_g1		35.2 not assigned.not annotated	hypothetical protein LSAT_7X52700	-12.5	0.3	NA	0.5	0.6	1	0	0.6	0.8	0	1.3	0.4	0	0	0	0.9	0.4	1.2
TRINITY_DN60021_c0_g2		35.1 not assigned.annotated	probable thylakoid lumen protein sll1769 isoform X2	0.7	0	0.9	0.5	0.1	0.8	4.2	2.7	3.8	2.5	2.3	3.3	3.9	4.7	4.2	4.1	3	4.4
TRINITY_DN59891_c0_g1		35.2 not assigned.not annotated	exodeoxyribonuclease V subunit gamma	0	1	NA	13.8	0.4	NA	0	0	1.5	0	0	0	0	0	0	0	4.4	0
TRINITY_DN59890_c0_g1		35.2 not assigned.not annotated	transcriptional regulator	-12	0.4	NA	-12	0.4	NA	0	0.4	0	0	0	1.3	0	0	0	0	0	0
TRINITY_DN59858_c0_g1		35.2 not assigned.not annotated	---NA---	1.8	0	0.3	0.3	0.8	NA	1.3	0.4	0.4	0.8	0.1	0.2	1.2	1.5	1.2	0.6	0.2	0.5
TRINITY_DN59815_c0_g1		1.2.9 Photosynthesis.calvin cycle.phosphopentose isomerase;3.10.2.1 Carbohydrate metabolism.oxidative pentose phosphate pathway.non-oxidative phase.ribose 5-phosphate isomerase	probable ribose-5-phosphate isomerase 3, chloroplastic	0.1	0.6	0.6	0.2	0.1	0.9	6.7	6.4	7.5	5.8	7.2	6.3	6.2	7.2	6.8	7.6	6.9	7.9
TRINITY_DN59713_c0_g1		15.7.24 RNA biosynthesis.transcriptional activation.AS2/LOB transcription factor	LOB domain-containing protein 1-like	5	0	0	0.2	0.9	1	16.4	0.5	0.6	0.1	1.1	0.4	18	14.3	16.9	0.2	1.2	0.2
TRINITY_DN59689_c0_g1		35.1 not assigned.annotated	benzyl alcohol O-benzoyltransferase	-10.5	0.4	NA	-10.5	0.4	NA	0	0.1	0	0.4	0	0	0	0	0	0	0	0
TRINITY_DN59658_c0_g1		35.2 not assigned.not annotated	---NA---	-1	0.7	0.7	0.6	0.8	1	0.5	1	1.5	3	0	0	0	0	1.5	0	4.6	0
TRINITY_DN59600_c0_g1		35.2 not assigned.not annotated	---NA---	-12.6	0.4	NA	-12.6	0.4	NA	0	0.6	0	0	1.8	0	0	0	0	0	0	0
TRINITY_DN59570_c0_g1		27.3.3 Multi-process regulation.SnRK1 metabolic regulator system.FLZ SnRK1-interacting factor	putative zf-FLZ domain-containing protein	4.2	0	0	-2.1	0.3	NA	16.5	0.9	0.2	0.2	0.5	2.1	16.4	14.6	18.5	0.2	0.4	0.1
TRINITY_DN59486_c0_g1		24.2.4.1.1 Solute transport.carrier-mediated transport.MOP superfamily.MATE family.metabolite transporter (DTX-type)	len=1110 path=[1:0-1109] [-1, 1, -2]	-0.1	0.9	0.6	-1.1	0.3	NA	0.9	0.9	0.4	0.2	1	1.6	0.7	1.2	0.7	0.5	0.3	0.5
TRINITY_DN59467_c0_g1		35.2 not assigned.not annotated	len=901 path=[1:0-536 903:537-560 539:561-900] [-1, 1, 903, 539, -2]	-5.6	0.4	NA	0.7	0.6	1	0	0.5	0.8	0	1.4	0	0	0	0	1.1	0.2	1.1
TRINITY_DN59445_c0_g1		35.2 not assigned.not annotated	len=215 path=[1:0-121 217:122-145 124:146-214] [-1, 1, 217, 124, -2]	14.3	0.4	NA	0	1	NA	2	0	0	0	0	0	0	0	5.9	0	0	0
TRINITY_DN59360_c0_g1		35.2 not assigned.not annotated	len=726 path=[1:0-526 515:527-725] [-1, 1, 515, -2]	-1.7	0.3	0.1	-0.7	0.5	0.9	0.5	1.6	1	3	1.1	0.7	0.6	0.4	0.5	0.4	2	0.7
TRINITY_DN59300_c0_g2		23.2.3.4 Protein translocation.mitochondrion.inner mitochondrion membrane TIM translocation system.Tim17 component	len=1016 path=[1:0-1015] [-1, 1, -2]	-0.1	0.7	0.5	-0.6	0.2	0.8	7.9	8.6	5.7	7.2	6.7	11.8	8.2	8.3	7.3	5.5	6.1	5.6
TRINITY_DN59300_c0_g1		23.2.3.4 Protein translocation.mitochondrion.inner mitochondrion membrane TIM translocation system.Tim17 component	len=912 path=[994:0-911] [-1, 994, -2]	0.8	0.1	0.9	0.1	0.8	NA	1.2	0.7	0.7	0.6	0.6	0.8	1.1	1	1.6	0.6	0.9	0.7
TRINITY_DN59287_c0_g1		35.2 not assigned.not annotated	DNA primase	0	1	NA	13.7	0.4	NA	0	0	1.3	0	0	0	0	0	0	4	0	0
TRINITY_DN59102_c0_g1		17.6.1.2.15 Protein biosynthesis.organelle translation machineries.mitochondrial ribosome.small subunit proteome.mtRPS17 component	30S ribosomal protein S17-like	0.4	0.4	0.9	0.3	0.4	0.9	14.2	11.1	13.7	7.9	15.7	9.6	12.3	18.5	11.7	13.3	13	14.9
TRINITY_DN59097_c0_g1		35.2 not assigned.not annotated	---NA---	-2	0.1	0	0.8	0.2	0.7	0.5	1.8	3.3	1.4	1.3	2.8	0.6	0.6	0.2	3.3	2.1	4.5
TRINITY_DN59059_c0_g1		35.2 not assigned.not annotated	---NA---	-1.1	0.6	0.5	-14.1	0.4	NA	0.9	1.8	0	0	0.4	4.9	1.7	0	0.8	0	0	0
TRINITY_DN58962_c0_g1		35.2 not assigned.not annotated	---NA---	-4.6	0.3	NA	1.6	0.2	0.8	0	0.5	1.4	0	1.1	0.3	0.1	0	0	1.3	0.6	2.4
TRINITY_DN58947_c0_g1		35.1 not assigned.annotated	chaperone protein ClpB3, chloroplastic-like	-0.5	0.6	NA	-0.4	0.8	NA	0.3	0.4	0.3	0.2	0.7	0.2	0.2	0.2	0.5	0	0.8	0.1
TRINITY_DN58908_c0_g1		35.1 not assigned.annotated	exocyst complex component EXO70H1-like	1.2	0.1	0.4	-0.4	0.6	0.9	8.9	4	2.9	7.5	2.3	2.3	6.6	10.1	10.1	2.2	4.3	2.3
TRINITY_DN58889_c0_g1		35.2 not assigned.not annotated	endoplasmic reticulum metallopeptidase 1	0.5	0.3	1	0.3	0.3	0.9	2.3	1.6	1.9	1.8	1.8	1.2	1.8	1.6	3.3	2	1.9	1.9
TRINITY_DN58888_c0_g1		35.2 not assigned.not annotated	---NA---	8.9	0	0	-2.2	0.3	NA	21.9	0	0	0.1	0.1	0	23.1	21.2	21.5	0	0	0
TRINITY_DN58873_c0_g1		35.2 not assigned.not annotated	hypothetical protein LSAT_6X87440	0.2	0.8	0.9	-0.3	0.8	NA	0.9	0.8	0.7	1.7	0.7	0	0.8	1	1	0.7	0.6	0.8
TRINITY_DN58786_c0_g1		35.2 not assigned.not annotated	hypothetical protein LSAT_2X93180	4	0	0	0.1	0.8	1	17.3	1.1	1.1	1.7	0.5	1	18.7	15.5	17.6	1.2	1	1.2
TRINITY_DN58736_c0_g1		35.2 not assigned.not annotated	---NA---	0	1	NA	11.9	0.4	NA	0	0	0.4	0	0	0	0	0	0	0	1.1	0
TRINITY_DN58713_c0_g1		35.2 not assigned.not annotated	---NA---	16.4	0	0	0	1	NA	8.4	0	0	0	0	0	5.5	9.9	9.7	0	0	0
TRINITY_DN58659_c0_g1		15.7.19 RNA biosynthesis.transcriptional activation.TCP transcription factor;27.1.4.3 Multi-process regulation.circadian clock.morning element regulation.CHE repression factor	transcription factor TCP7-like	2.9	0	0.1	0.1	0.9	NA	1.7	0.2	0.2	0.2	0.3	0.2	1.5	1.6	2	0.3	0.3	0.1
TRINITY_DN58607_c0_g1		35.2 not assigned.not annotated	conserved hypothetical protein	-0.2	0.8	NA	1.4	0.2	NA	0.3	0.4	0.9	0.7	0	0.4	0.5	0.4	0.1	0.8	1.5	0.5
TRINITY_DN58552_c0_g1		17.6.3.2 Protein biosynthesis.organelle translation machineries.translation initiation.IF-1 initiation factor	translation initiation factor 1 (chloroplast)	0.2	0.6	0.8	0.7	0.4	0.8	1.4	1.2	2	1.4	1.2	1.1	1.2	2	1.1	2.2	0.8	3
TRINITY_DN58366_c0_g1		18.2.1.4 Protein modification.O-linked glycosylation.hydroxyproline O-linked glycosylation.RRA-type arabinosyltransferase;21.4.1.3.1.2 Cell wall.cell wall proteins.hydroxyproline-rich glycoproteins.extensins (EXTs).glycosylation.EXT beta-1,2-arabinosyltransferase	arabinosyltransferase RRA3-like	-3.6	0.1	0	0.8	0.2	0.7	0.2	2.9	5	1	3.5	4.3	0.3	0.2	0.2	4.7	5.6	4.8
TRINITY_DN58354_c0_g1		35.2 not assigned.not annotated	---NA---	0	1	NA	0	1	NA	0	0	0	0	0	0	0	0	0	0	0	0
TRINITY_DN58329_c0_g2		35.2 not assigned.not annotated	---NA---	1.6	0.2	0.4	-2.8	0.2	NA	1.2	0.4	0.1	0.8	0.1	0.4	1.6	0.3	1.8	0	0.1	0
TRINITY_DN58329_c0_g1		18.10.1.2.4 Protein modification.dephosphorylation.serine/threonine protein phosphatase superfamily.PPM/PP2C Mn/Mg-dependent phosphatase families.clade D phosphatase	probable protein phosphatase 2C 42	1.5	0.1	0.4	-1.6	0.3	NA	2.3	0.8	0.3	1.5	0.1	0.8	2.2	1.3	3.4	0.4	0.1	0.3
TRINITY_DN58323_c0_g1		24.2.2.9 Solute transport.carrier-mediated transport.MFS superfamily.NRT1/PTR anion transporter	protein NRT1/ PTR FAMILY 5.5-like	-2.8	0	0	-0.7	0.1	0.9	0.2	1.7	1.1	2.1	1.6	1.5	0.3	0.2	0.2	0.9	1.3	1.1
TRINITY_DN58262_c0_g1		35.2 not assigned.not annotated	len=345 path=[205:0-165 26:166-344] [-1, 205, 26, -2]	1.9	0.1	NA	2.9	0.5	NA	0.2	0	0.3	0.1	0	0	0.2	0.2	0.1	0	1	0
TRINITY_DN58258_c0_g1		35.2 not assigned.not annotated	len=691 path=[1:0-146 811:147-170 149:171-259 238:260-260 812:261-284 263:285-303 282:304-690] [-1, 1, 811, 149, 238, 812, 263, 282, -2]	-1.8	0.5	NA	2.5	0.1	0.3	0.1	0.4	2	0	1	0.1	0.2	0	0	3.3	1	1.8
TRINITY_DN58187_c0_g1		35.2 not assigned.not annotated	DNA topoisomerase III	-13.1	0.4	NA	-13.1	0.4	NA	0	0.9	0	0	0	2.7	0	0	0	0	0	0
TRINITY_DN58165_c0_g1		35.2 not assigned.not annotated	transcriptional corepressor LEUNIG_HOMOLOG-like	-0.2	0.7	0.5	-0.2	0.7	1	4.9	5.7	4.8	9.5	4	3.6	7.5	3.1	4	5	3.9	5.5
TRINITY_DN58116_c0_g1		35.2 not assigned.not annotated	---NA---	-12.3	0.2	NA	-0.6	0.7	NA	0	0.5	0.3	0	0.5	1	0	0	0	0	1	0
TRINITY_DN57960_c0_g1		35.2 not assigned.not annotated	hypothetical protein LSAT_5X65341	3.2	0.2	0.2	2	0.5	NA	1.8	0.2	0.8	0	0.6	0	0.9	3.4	1.2	0	2.3	0
TRINITY_DN57936_c0_g1		35.2 not assigned.not annotated	---NA---	-11.7	0.4	NA	2	0.4	NA	0	0.3	1.3	1	0	0	0	0	0	1	0	3
TRINITY_DN57891_c0_g1		11.10.2.4.1 Phytohormones.signalling peptides.CRP (cysteine-rich-peptide) category.RALF/RALFL family.RALF/RALFL precursor polypeptide	rapid alkalinization factor	-2.9	0.4	0	-1.2	0.6	0.8	0.9	6.7	3	17.7	2.3	0.2	1	0.7	0.9	2	4.5	2.5
TRINITY_DN57883_c0_g1		35.1 not assigned.annotated	polyadenylate-binding protein-interacting protein 11-like isoform X1	1.8	0	0.4	2	0	0.4	1.2	0.3	1.4	0.3	0.4	0.3	1.2	1.5	0.9	1.8	1.4	1
TRINITY_DN57852_c0_g1		35.2 not assigned.not annotated	F-box protein SKIP23-like	1.2	0	0.4	-0.6	0.3	0.9	4.6	2.1	1.3	2.6	0.9	2.6	5.1	4.2	4.6	1.4	1.3	1.3
TRINITY_DN57839_c0_g1		35.2 not assigned.not annotated	probable glycosyltransferase At5g03795	-13.1	0.4	NA	-0.6	0.8	NA	0	0.9	0.6	0	2.7	0	0	0	0	0.9	0.9	0
TRINITY_DN57831_c0_g1		35.1 not assigned.annotated	protein BIG GRAIN 1-like A	2.5	0	0.1	-1.6	0.4	NA	3	0.6	0.2	1.3	0.4	0	2.4	3.9	2.9	0.1	0.4	0.1
TRINITY_DN57768_c0_g1		50.1.13 Enzyme classification.EC_1 oxidoreductases.EC_1.14 oxidoreductase acting on paired donor with incorporation or reduction of molecular oxygen	len=1833 path=[1:0-1543 1522:1544-1560 1539:1561-1832] [-1, 1, 1522, 1539, -2]	0.2	0.9	NA	0.5	0.7	NA	0.1	0.1	0.2	0	0.3	0	0.2	0.1	0.1	0	0.3	0.1
TRINITY_DN57757_c0_g1		35.2 not assigned.not annotated	len=895 path=[1:0-34 897:35-58 37:59-894] [-1, 1, 897, 37, -2]	-11.1	0.2	NA	-0.5	0.7	NA	0	0.2	0.2	0.2	0	0.5	0	0	0	0.1	0.3	0.1
TRINITY_DN57751_c0_g1		35.2 not assigned.not annotated	len=616 path=[1:0-329 308:330-347 326:348-615] [-1, 1, 308, 326, -2]	2.2	0	0.2	-0.9	0.5	NA	1.2	0.3	0.1	0.5	0	0.2	0.9	1	1.6	0.1	0.3	0
TRINITY_DN57651_c1_g1		35.2 not assigned.not annotated	hypothetical protein LSAT_7X115521	1.1	0.2	0.6	0.7	0.4	0.8	3.2	1.4	2.4	1.4	2.2	0.7	4.2	1	4.3	0.7	3.6	2.9
TRINITY_DN57651_c0_g1		20.4.1.2 Cytoskeleton.cytoskeleton-nucleoskeleton linking.SUN-WIP cytoskeleton-nucleoskeleton-linker complex.WIP outer nuclear envelope component	WPP domain-interacting protein 2	1	0	0.7	0.3	0.4	0.9	2.2	1.1	1.4	1.6	0.9	0.8	1.8	2.4	2.4	1.2	1.5	1.3
TRINITY_DN57557_c0_g1		35.2 not assigned.not annotated	cell wall integrity and stress response component 3-like	-4.6	0	NA	-1	0.2	NA	0	0.9	0.5	1	0.7	0.9	0.1	0	0	0.3	0.9	0.2
TRINITY_DN57530_c0_g1		35.1 not assigned.annotated	probable carboxylesterase 2	2.1	0	0.1	-1.2	0.5	0.6	45	10.6	4.5	2.8	5.4	23.6	43.5	54.2	37.3	4	6.2	3.4
TRINITY_DN57518_c0_g1		35.2 not assigned.not annotated	ABC transporter ATP-binding protein	-12.7	0.4	NA	0	1	1	0	0.7	0.7	0	2	0	0	0	0	0	2.1	0
TRINITY_DN57516_c0_g1		35.2 not assigned.not annotated	hypothetical protein LSAT_2X64240	3.2	0	0	-0.8	0.4	0.9	18	2	1.2	3.4	1	1.5	17.3	19.6	17.2	1	1.7	0.8
TRINITY_DN57355_c0_g1		24.2.1.1.1 Solute transport.carrier-mediated transport.DMT superfamily.NST-TPT group.TPT phosphometabolite transporter	triose phosphate/phosphate translocator, chloroplastic-like	5.3	0	0	2.1	0.2	NA	1	0	0.1	0.1	0	0	1.3	0.7	1.1	0.1	0.1	0.2
TRINITY_DN57332_c0_g1		35.2 not assigned.not annotated	---NA---	0	1	NA	0	1	NA	0	0	0	0	0	0	0	0	0	0	0	0
TRINITY_DN57322_c0_g1		35.2 not assigned.not annotated	---NA---	-0.3	0.5	0.3	-0.9	0.2	0.7	4.2	5.3	2.8	7.2	3.3	5.5	3.3	4.5	5	2.5	4.7	1.3
TRINITY_DN57256_c0_g1		15.7.3.13 RNA biosynthesis.transcriptional activation.HB (Homeobox) superfamily.zf-HD transcription factor	zinc-finger homeodomain protein 10-like	1.5	0.1	0.6	1.2	0.3	0.8	1.9	0.7	1.5	0	0.7	1.2	2.2	1.9	1.6	2.1	0.3	2
TRINITY_DN57234_c0_g1		35.2 not assigned.not annotated	---NA---	12.8	0.4	NA	0	1	NA	0.7	0	0	0	0	0	2.1	0	0	0	0	0
TRINITY_DN57224_c0_g1		22.7.6.5 Vesicle trafficking.target membrane tethering.HOPS/CORVET membrane tethering complexes.VPS39 HOPS-specific component	vam6/Vps39-like protein	2.5	0.3	0.4	-12	0.4	NA	2.3	0.4	0	0	0	1.2	1.9	0	5.1	0	0	0
TRINITY_DN57173_c0_g1		35.2 not assigned.not annotated	---NA---	-12.8	0.4	NA	-12.8	0.4	NA	0	0.7	0	0	2.2	0	0	0	0	0	0	0
TRINITY_DN57147_c0_g1		35.2 not assigned.not annotated	---NA---	0	1	NA	0	1	NA	0	0	0	0	0	0	0	0	0	0	0	0
TRINITY_DN57144_c0_g1		35.2 not assigned.not annotated	---NA---	-1.7	0.5	NA	0.6	0.6	NA	0.1	0.3	0.4	0.1	0.6	0	0	0.2	0	0.7	0.1	0.3
TRINITY_DN57072_c0_g1		35.2 not assigned.not annotated	3,4-dihydroxy-2-butanone-4-phosphate synthase	-12	0.4	NA	-12	0.4	NA	0	0.4	0	1.2	0	0	0	0	0	0	0	0
TRINITY_DN57071_c0_g1		35.2 not assigned.not annotated	---NA---	11.7	0	0	-7.4	0.4	NA	55.1	0	0	0.1	0	0	58.5	54.4	52.3	0	0	0
TRINITY_DN57059_c0_g1		35.1 not assigned.annotated	putative calmodulin-binding domain, plant	1.3	0.1	0.5	0.6	0.4	0.9	2.9	1.2	1.8	1.2	2.1	0.4	2.8	3.3	2.7	2.3	1.4	1.7
TRINITY_DN57057_c0_g1		35.2 not assigned.not annotated	hypothetical protein LSAT_2X33560	-5.1	0.4	NA	-0.4	0.8	1	0	0.9	0.7	0	0.2	2.6	0	0	0	0.6	1.3	0.2
TRINITY_DN57050_c0_g1		35.2 not assigned.not annotated	Senescence regulator	-2.4	0	NA	0.8	0.4	0.9	0.1	0.5	0.9	0.5	0.7	0.4	0.2	0.1	0.1	1.4	0.2	1.1
TRINITY_DN57032_c0_g2		35.2 not assigned.not annotated	---NA---	13.2	0.4	NA	0	1	NA	0.9	0	0	0	0	0	0	2.8	0	0	0	0
TRINITY_DN56979_c0_g1		35.1 not assigned.annotated	heat shock protein 70	12.6	0.4	NA	0	1	NA	0.6	0	0	0	0	0	0	1.8	0	0	0	0
TRINITY_DN56969_c0_g1		35.2 not assigned.not annotated	---NA---	-11.9	0.4	NA	-11.9	0.4	NA	0	0.4	0	0	0	1.1	0	0	0	0	0	0
TRINITY_DN56964_c0_g1		35.2 not assigned.not annotated	MFS transporter	0	1	NA	13.2	0.4	NA	0	0	0.9	0	0	0	0	0	0	0	2.8	0
TRINITY_DN56782_c1_g1		35.2 not assigned.not annotated	---NA---	0	1	NA	12.7	0.4	NA	0	0	0.6	0	0	0	0	0	0	0	1.9	0
TRINITY_DN56736_c0_g1		35.2 not assigned.not annotated	magnesium-translocating P-type ATPase	0	1	NA	11.7	0.4	NA	0	0	0.3	0	0	0	0	0	0	0	1	0
TRINITY_DN56712_c0_g1		35.2 not assigned.not annotated	---NA---	0	1	NA	12.3	0.4	NA	0	0	0.5	0	0	0	0	0	0	0	0	1.6
TRINITY_DN56685_c0_g1		35.2 not assigned.not annotated	len=726 path=[1:0-328 307:329-725] [-1, 1, 307, -2]	2.2	0	0.1	0.5	0.2	NA	2.3	0.5	0.7	0.7	0.3	0.5	2.3	2.4	2.2	0.7	0.6	0.8
TRINITY_DN56644_c0_g2		11.3.2.1.4 Phytohormones.brassinosteroid.perception and signal transduction.receptor complex.receptor kinase regulator protein (MSBP)	len=492 path=[1:0-491] [-1, 1, -2]	-0.4	0.2	NA	0.4	0.1	0.9	0.7	0.9	1.3	0.8	1	1.1	0.8	0.5	0.9	1.1	1.5	1.3
TRINITY_DN56644_c0_g1		11.3.2.1.4 Phytohormones.brassinosteroid.perception and signal transduction.receptor complex.receptor kinase regulator protein (MSBP)	len=473 path=[470:0-472] [-1, 470, -2]	-1	0.3	NA	0.7	0.3	0.9	0.4	0.7	1.2	0.4	0.5	1.3	0.6	0.2	0.4	0.7	1.2	1.6
TRINITY_DN56485_c0_g1		35.2 not assigned.not annotated	phosphoenolpyruvate synthase	0	1	NA	12.3	0.4	NA	0	0	0.5	0	0	0	0	0	0	1.5	0	0
TRINITY_DN56453_c0_g1		35.2 not assigned.not annotated	uncharacterized protein LOC110944683	1	0.3	0.8	-1.1	0.3	NA	1.2	0.6	0.3	0.7	0.2	0.9	1.7	0.4	1.4	0.2	0.3	0.3
TRINITY_DN56236_c0_g1		35.2 not assigned.not annotated	---NA---	13.2	0.4	NA	14.7	0.4	NA	1	0	2.6	0	0	0	2.9	0	0	0	7.8	0
TRINITY_DN56233_c0_g1		35.1 not assigned.annotated	cytochrome b561 and DOMON domain-containing protein At5g35735-like	-3.5	0.2	0	-1.4	0.3	0.4	16.2	181.5	66.6	116.8	82.4	345.2	3	8.2	37.5	63.5	82.2	54
TRINITY_DN5622_c0_g1		35.2 not assigned.not annotated	---NA---	0	1	NA	13	0.4	NA	0	0	0.8	0	0	0	0	0	0	0	2.4	0
TRINITY_DN56156_c0_g1		35.2 not assigned.not annotated	---NA---	1	0.2	0.7	0.1	0.9	NA	1.1	0.5	0.6	1	0.2	0.4	1.1	0.9	1.2	0.5	0.6	0.7
TRINITY_DN56080_c0_g1		35.1 not assigned.annotated	dual specificity tyrosine-phosphorylation-regulated kinase 1B-like	2.7	0.1	0.2	-1.5	0.2	NA	0.9	0.1	0.1	0.1	0.2	0.2	1.1	0.5	1.2	0	0.1	0
TRINITY_DN55964_c0_g1		35.2 not assigned.not annotated	---NA---	-0.5	0.5	0.3	0.7	0.2	0.7	3.2	4.5	7.3	7.3	3.9	2.2	3.2	2.7	3.6	7.2	9.1	5.7
TRINITY_DN55890_c0_g1		35.2 not assigned.not annotated	hypothetical protein LSAT_5X24961	-14.6	0.4	NA	0.1	0.9	1	0	2.5	2.8	0.1	0.7	6.8	0	0	0	3.5	1	3.9
TRINITY_DN55737_c0_g1		35.2 not assigned.not annotated	RepB family plasmid replication initiator protein	0	1	NA	0	1	NA	0	0	0	0	0	0	0	0	0	0	0	0
TRINITY_DN55713_c0_g1		35.2 not assigned.not annotated	Heat shock cognate protein 80	-14.5	0.4	NA	-0.6	0.8	1	0	2.3	1.5	6.8	0	0	0	0	0	4.5	0	0
TRINITY_DN55708_c0_g1		35.1 not assigned.annotated	berberine bridge enzyme-like 21	2.8	0	0	-0.6	0.6	NA	2.2	0.3	0.2	0.3	0.4	0.3	1.6	2.9	2.1	0	0.6	0.1
TRINITY_DN55500_c0_g2		35.1 not assigned.annotated	ethylene-responsive transcription factor ERF061	-4.8	0.1	0	-2.1	0.2	0.3	0.1	2	0.5	0.4	2.5	3.1	0	0.2	0	0.4	0.5	0.5
TRINITY_DN55458_c0_g2		35.2 not assigned.not annotated	DNA-binding response regulator	0	1	NA	13.8	0.4	NA	0	0	1.4	0	0	0	0	0	0	0	0	4.2
TRINITY_DN55319_c0_g1		35.2 not assigned.not annotated	---NA---	0	1	NA	0	1	NA	0	0	0	0	0	0	0	0	0	0	0	0
TRINITY_DN55309_c0_g1		35.2 not assigned.not annotated	---NA---	0	1	NA	12.6	0.4	NA	0	0	0.6	0	0	0	0	0	0	1.8	0	0
TRINITY_DN55277_c0_g1		35.2 not assigned.not annotated	---NA---	5	0.1	0	-11	0.2	NA	6.6	0.2	0	0.4	0	0.2	8.4	3.4	7.9	0	0	0
TRINITY_DN55223_c0_g1		35.1 not assigned.annotated	probable enoyl-CoA hydratase 1, peroxisomal	-0.4	0.4	0.5	0.6	0.2	0.9	0.7	0.9	1.3	0.4	1.3	1	0.7	0.6	0.8	1.5	1	1.5
TRINITY_DN55214_c0_g2		35.2 not assigned.not annotated	hypothetical protein LSAT_3X126020	13.3	0.1	0	0	1	NA	1	0	0	0	0	0	1.5	1.3	0.3	0	0	0
TRINITY_DN54757_c0_g1		35.1 not assigned.annotated	transcription factor MYB59-like	-2.2	0.3	NA	2.7	0	0.2	0.1	0.3	2	0.3	0.6	0.1	0.1	0.1	0	1.9	2.2	1.9
TRINITY_DN54755_c0_g1		35.2 not assigned.not annotated	---NA---	0.8	0.5	0.8	0.2	0.9	1	0.8	0.4	0.5	1.1	0	0.3	0.4	1.5	0.5	0	1.3	0.3
TRINITY_DN54746_c0_g1		50.2.7 Enzyme classification.EC_2 transferases.EC_2.7 transferase transferring phosphorus-containing group	serine/threonine-protein kinase D6PKL2-like	-0.8	0.2	0.2	-0.5	0.4	0.9	1	1.7	1.2	2.3	0.8	2	1.3	0.6	1	1.2	1.1	1.3
TRINITY_DN54740_c0_g1		35.2 not assigned.not annotated	neurogenic protein mastermind	3.5	0	0	1	0.3	NA	2.4	0.2	0.4	0.3	0.2	0.2	2.3	2	2.9	0.3	0.7	0.2
TRINITY_DN54464_c0_g1		35.1 not assigned.annotated	receptor-like cytoplasmic kinase 176	0.3	0.2	NA	0.7	0	0.9	0.8	0.7	1.1	0.6	0.6	0.8	0.7	1	0.8	1	1.3	0.9
TRINITY_DN5445_c0_g1		50.3.2 Enzyme classification.EC_3 hydrolases.EC_3.2 glycosylase	probable polygalacturonase At1g80170	13.3	0.2	0	0	1	NA	1	0	0	0	0	0	1	0	2	0	0	0
TRINITY_DN54418_c0_g1		35.2 not assigned.not annotated	---NA---	-12.6	0.3	NA	-12.6	0.3	NA	0	0.6	0	0.3	0	1.6	0	0	0	0	0	0
TRINITY_DN54357_c0_g1		35.2 not assigned.not annotated	hypothetical protein LSAT_4X18860	-3.3	0.3	NA	1.7	0.1	0.5	0.2	1.8	5.6	0.8	4.1	0.3	0.1	0.4	0	6.7	3.3	7
TRINITY_DN54333_c0_g1		35.2 not assigned.not annotated	---NA---	15.4	0	0	0	1	NA	4.3	0	0	0	0	0	3.5	4.8	4.6	0	0	0
TRINITY_DN54311_c0_g1		35.2 not assigned.not annotated	glucan biosynthesis protein D	0	1	NA	12.1	0.4	NA	0	0	0.5	0	0	0	0	0	0	0	0	1.4
TRINITY_DN54271_c0_g1		35.2 not assigned.not annotated	EEIG1/EHBP1 N-terminal domain-containing protein	2.3	0.3	0.5	-13.7	0.4	NA	6.4	1.3	0	0	4	0	4.7	1.1	13.5	0	0	0
TRINITY_DN54261_c0_g1		35.2 not assigned.not annotated	pleckstrin homology (PH) domain-containing protein	5.3	0	0	-2	0.3	NA	2.1	0.1	0	0.1	0	0.1	2.3	1.5	2.4	0	0	0
TRINITY_DN54200_c0_g1		35.2 not assigned.not annotated	---NA---	15.4	0	0	0	1	NA	4.2	0	0	0	0	0	4.8	4.1	3.8	0	0	0
TRINITY_DN54141_c0_g1		35.2 not assigned.not annotated	UvrD/Rep helicase	0	1	NA	0	1	NA	0	0	0	0	0	0	0	0	0	0	0	0
TRINITY_DN54049_c0_g1		35.2 not assigned.not annotated	ATP-dependent DNA helicase	-13.2	0.4	NA	-13.2	0.4	NA	0	0.9	0	2.8	0	0	0	0	0	0	0	0
TRINITY_DN53725_c0_g2		35.2 not assigned.not annotated	uncharacterized protein LOC110909710	-4.5	0	0	-0.2	0.6	1	0.1	1.6	1.4	1	2.2	1.8	0	0.1	0.1	1.2	1.3	1.7
TRINITY_DN53695_c0_g1		35.2 not assigned.not annotated	uncharacterized protein LOC110868583	4.7	0	0	-2.9	0	NA	1.9	0.1	0	0.1	0.1	0.1	2	2.2	1.7	0	0	0
TRINITY_DN53685_c0_g1		35.2 not assigned.not annotated	---NA---	12.2	0.4	NA	0	1	NA	0.5	0	0	0	0	0	1.5	0	0	0	0	0
TRINITY_DN53673_c0_g1		35.2 not assigned.not annotated	DUF475 domain-containing protein	11.9	0.4	NA	0	1	NA	0.4	0	0	0	0	0	1.2	0	0	0	0	0
TRINITY_DN53658_c0_g1		35.2 not assigned.not annotated	putative ankyrin repeat-containing domain, PGG domain protein	-0.4	0.7	0.5	-1.4	0.4	0.6	2.2	2.8	1.1	2.3	0.4	5.7	2	3	1.5	0.5	1.8	0.9
TRINITY_DN53522_c0_g1		35.2 not assigned.not annotated	---NA---	13.2	0.4	NA	13.5	0.2	0.1	1	0	1.2	0	0	0	0	0	2.9	0	1.4	2.1
TRINITY_DN5341_c0_g1		35.2 not assigned.not annotated	bifunctional prephenate dehydrogenase/3-phosphoshikimate 1-carboxyvinyltransferase	-11.4	0.4	NA	1	0.7	NA	0	0.3	0.5	0	0	0.8	0	0	0	0	1.6	0
TRINITY_DN53403_c0_g1		35.1 not assigned.annotated	patellin-3-like	0	0.9	0.6	1	0.1	0.6	3.4	3.5	6.7	4.3	5.1	1	3.2	4.7	2.1	5.6	8.6	5.9
TRINITY_DN53365_c0_g1		35.1 not assigned.annotated	clavaminate synthase-like protein At3g21360	1.9	0.1	0.3	0.3	0.7	1	6.7	1.8	2.3	0.2	4.2	1.1	5.1	9.4	5.6	1.8	2.8	2.2
TRINITY_DN53348_c0_g1		35.2 not assigned.not annotated	probable DNA-directed RNA polymerase I subunit RPA43	3.1	0	0	1.8	0	0.1	20	2.3	8	3	2.3	1.7	18.3	26.1	15.7	9.5	5.3	9.1
TRINITY_DN53328_c0_g1		35.2 not assigned.not annotated	---NA---	13.6	0	0	9.8	0.4	NA	1.3	0	0.1	0	0	0	1.1	1.6	1.1	0.3	0	0
TRINITY_DN53323_c0_g1		35.2 not assigned.not annotated	---NA---	-1	0.3	0.1	-2.1	0.2	0.1	4	7.9	1.8	5.5	4.4	13.9	4.4	3	4.7	1.3	2.1	2.1
TRINITY_DN53285_c0_g1		21.4.1.3.2.2 Cell wall.cell wall proteins.hydroxyproline-rich glycoproteins.extensins (EXTs).glycoproteins.LRR-domain extensin	leucine-rich repeat extensin-like protein 6	-2.3	0.5	NA	0.7	0.6	0.9	0.2	1.1	1.8	0	3	0.3	0.3	0.1	0.3	1.7	2.2	1.5
TRINITY_DN53280_c0_g1		35.2 not assigned.not annotated	OsmC family peroxiredoxin	0	1	NA	13.5	0.4	NA	0	0	1.2	0	0	0	0	0	0	0	0	3.6
TRINITY_DN53176_c0_g1		35.2 not assigned.not annotated	protein GLUTAMINE DUMPER 2-like	-12.6	0.4	NA	-12.6	0.4	NA	0	0.6	0	0	1.8	0	0	0	0	0	0	0
TRINITY_DN53169_c0_g1		35.1 not assigned.annotated	putative mitochondrial protein	-11.8	0.4	NA	-11.8	0.4	NA	0	0.4	0	0	0	1.1	0	0	0	0	0	0
TRINITY_DN53147_c0_g1		35.2 not assigned.not annotated	hypothetical protein LSAT_2X104941	1.8	0.1	0.5	-2.8	0.4	NA	2.4	0.7	0.1	0	1.6	0.4	1.6	3.4	2.1	0	0.3	0
TRINITY_DN5310_c0_g1		35.2 not assigned.not annotated	methionine biosynthesis protein MetW	-12.3	0.4	NA	1	0.7	0.9	0	0.5	1	1.5	0	0	0	0	0	0	3.1	0
TRINITY_DN53091_c0_g1		35.2 not assigned.not annotated	NADH-quinone oxidoreductase subunit M	-11.8	0.4	NA	-11.8	0.4	NA	0	0.4	0	1.1	0	0	0	0	0	0	0	0
TRINITY_DN52967_c0_g1		35.2 not assigned.not annotated	---NA---	0	1	NA	11.9	0.4	NA	0	0	0.4	0	0	0	0	0	0	1.2	0	0
TRINITY_DN52963_c0_g1		35.2 not assigned.not annotated	At1g08530-like protein	2.6	0.1	0.1	1	0.2	NA	2.7	0.5	0.9	0.7	0.6	0.1	3.4	1.2	3.5	0.9	1	0.8
TRINITY_DN5284_c0_g1		35.2 not assigned.not annotated	---NA---	-1.5	0.2	0.2	-0.3	0.7	1	2.5	6.9	5.4	1.9	7.9	10.8	0	5.4	2	3.9	4	8.3
TRINITY_DN5281_c0_g1		35.2 not assigned.not annotated	---NA---	0	1	NA	0	1	NA	0	0	0	0	0	0	0	0	0	0	0	0
TRINITY_DN52778_c0_g1		35.2 not assigned.not annotated	trihelix transcription factor ASR3-like	3.9	0	0	-4.5	0.2	NA	1	0.1	0	0.1	0	0.1	0.7	1.2	1	0	0	0
TRINITY_DN52771_c0_g1		1.1.5.1 Photosynthesis.photophosphorylation.linear electron flow.ferredoxin electron carrier	2Fe-2S ferredoxin superfamily protein	-0.8	0.6	NA	-0.3	0.8	NA	0.6	1.1	0.9	2.7	0.5	0.1	0.5	0.6	0.7	1	0.8	0.8
TRINITY_DN52651_c0_g1		35.2 not assigned.not annotated	WD40 repeat-containing protein	1.8	0	0.2	-3.4	0	NA	2.9	0.8	0.1	1	0.8	0.8	3.8	2.2	2.8	0	0.2	0
TRINITY_DN52581_c0_g1		35.1 not assigned.annotated	auxin-responsive protein IAA4-like	3.8	0	0	-1	0.3	NA	6.6	0.5	0.2	0.7	0.1	0.6	5.2	8.5	6	0.1	0.5	0.1
TRINITY_DN52436_c0_g2		35.2 not assigned.not annotated	---NA---	12.7	0.4	NA	0	1	NA	0.7	0	0	0	0	0	0	0	2	0	0	0
TRINITY_DN52379_c0_g1		35.2 not assigned.not annotated	L10-interacting MYB domain-containing protein-like	-12	0.4	NA	-12	0.4	NA	0	0.4	0	1.3	0	0	0	0	0	0	0	0
TRINITY_DN52365_c0_g1		35.2 not assigned.not annotated	---NA---	2	0	0.1	0.9	0.1	0.7	4.9	1.2	2.2	0.5	1.1	2.1	4.9	5.5	4.5	2.4	2	2.3
TRINITY_DN52364_c0_g1		35.2 not assigned.not annotated	---NA---	0	1	NA	0	1	NA	0	0	0	0	0	0	0	0	0	0	0	0
TRINITY_DN52331_c0_g1		35.2 not assigned.not annotated	---NA---	-12.4	0.4	NA	-12.4	0.4	NA	0	0.5	0	1.6	0	0	0	0	0	0	0	0
TRINITY_DN52235_c0_g1		11.10.2.4.1 Phytohormones.signalling peptides.CRP (cysteine-rich-peptide) category.RALF/RALFL family.RALF/RALFL precursor polypeptide	protein RALF-like 33	0	1	NA	-11	0.3	NA	0.2	0.2	0	0	0.1	0.5	0.2	0.2	0.2	0	0	0
TRINITY_DN52172_c0_g1		35.2 not assigned.not annotated	---NA---	1.8	0	0.2	0	0.9	NA	2.3	0.6	0.7	0.9	0.7	0.4	2.3	2.6	2	0.8	0.4	0.7
TRINITY_DN52022_c0_g1		35.2 not assigned.not annotated	putative 28S ribosomal protein S34	0.5	0.1	1	0.4	0.1	0.9	11.8	8.5	10.8	6.6	9.8	9	9.9	14.4	11.1	11.8	10	10.7
TRINITY_DN51882_c0_g1		50.2.3 Enzyme classification.EC_2 transferases.EC_2.3 acyltransferase	shikimate O-hydroxycinnamoyltransferase-like	-1.5	0.2	0.1	-1.2	0.2	0.8	0.5	1.4	0.6	1.7	0.6	2	0.6	0.3	0.6	0.4	1	0.4
TRINITY_DN51707_c0_g1		35.2 not assigned.not annotated	---NA---	-3.7	0.2	NA	-1.4	0.4	NA	0	0.4	0.2	0.2	0.2	0.9	0	0	0.1	0.1	0.4	0
TRINITY_DN51687_c0_g1		35.2 not assigned.not annotated	probable E3 ubiquitin-protein ligase RHY1A	1	0.5	0.9	3.7	0	0.1	0.7	0.4	4.6	0	1.1	0	0.6	1.2	0.4	3.4	4.9	5.4
TRINITY_DN51469_c0_g2		35.1 not assigned.annotated	omega-hydroxypalmitate O-feruloyl transferase	1.4	0.1	NA	-0.9	0.6	NA	0.3	0.1	0.1	0.3	0.1	0	0.2	0.4	0.5	0.1	0.1	0.1
TRINITY_DN51373_c0_g1		35.2 not assigned.not annotated	putative von Willebrand factor, type A	-1.1	0.5	NA	3.5	0	0	0.2	0.3	3.7	0.1	0.8	0.1	0.2	0.2	0.1	4.1	2.8	4.1
TRINITY_DN51350_c0_g2		35.2 not assigned.not annotated	hypothetical protein	4.7	0	0	-1.5	0.5	NA	1.7	0.1	0	0.2	0	0	1.8	1.9	1.5	0	0.1	0
TRINITY_DN51350_c0_g1		35.2 not assigned.not annotated	---NA---	14.6	0.2	0	0	1	NA	2.5	0	0	0	0	0	2.5	4.9	0	0	0	0
TRINITY_DN5124_c0_g1		35.2 not assigned.not annotated	---NA---	-3.4	0.3	NA	1	0.3	0.8	0.1	0.9	1.8	0.3	2.1	0.2	0.1	0.1	0.1	2	1.7	1.7
TRINITY_DN51223_c0_g1		11.1.2.1.1.1 Phytohormones.abscisic acid.perception and signalling.PYR/PYL-receptor.cytoplasm-localized receptor complex.PYL/RCAR-type receptor component	abscisic acid receptor PYR1-like	-1.6	0.5	NA	0.2	0.9	1	0.5	1.6	1.8	0.2	0.5	4	0.4	0.6	0.5	2	1.7	1.6
TRINITY_DN51221_c0_g1		35.2 not assigned.not annotated	Succinyl-CoA ligase [ADP-forming] subunit alpha	-12	0.4	NA	1.1	0.7	0.9	0	0.4	0.9	0	0	1.2	0	0	0	0	0	2.6
TRINITY_DN51212_c0_g1		35.2 not assigned.not annotated	Basic secretory protease	-3.2	0.3	NA	2.5	0	0.1	0.1	1.1	6.6	0.1	2.4	1	0.1	0.1	0.3	7.2	6.2	6.5
TRINITY_DN51185_c0_g1		35.2 not assigned.not annotated	UDP-glycosyltransferase 76H1-like	-1.7	0.1	0	-1.3	0.2	0.8	0.5	1.6	0.6	2.1	1.5	1.1	0.7	0.4	0.4	0.3	1.6	0
TRINITY_DN51158_c0_g1		35.1 not assigned.annotated	DEAD-box ATP-dependent RNA helicase 37-like	7.9	0	0	-6.1	0.4	NA	1.7	0	0	0	0	0	1.9	1.3	2	0	0	0
TRINITY_DN51098_c0_g1		35.2 not assigned.not annotated	hypothetical protein LSAT_7X63880	4.5	0	0	-0.3	0.8	NA	4	0.2	0.1	0	0.4	0.1	4.1	3.1	4.7	0	0.4	0
TRINITY_DN50978_c0_g1		35.2 not assigned.not annotated	PREDICTED: uncharacterized protein LOC107947158	0	1	NA	0	1	NA	0	0	0	0	0	0	0	0	0	0	0	0
TRINITY_DN50732_c0_g1		35.2 not assigned.not annotated	response regulator	0	1	NA	12.7	0.4	NA	0	0	0.7	0	0	0	0	0	0	2.1	0	0
TRINITY_DN50668_c0_g1		35.1 not assigned.annotated	dolichyl-diphosphooligosaccharide--protein glycosyltransferase subunit 1B	-2.3	0.1	0.1	-0.4	0.6	1	0.2	0.9	0.7	0.4	1.2	1.2	0	0	0.6	1.2	0.9	0
TRINITY_DN50658_c0_g1		35.2 not assigned.not annotated	ribosome biogenesis regulatory protein homolog	-0.9	0.4	0.3	-0.5	0.5	0.9	1	1.7	1.2	1.3	3	1	1.5	0	1.4	1.7	1.1	0.9
TRINITY_DN50484_c0_g1		35.2 not assigned.not annotated	---NA---	1.5	0.1	0.6	1.3	0.1	0.7	1.2	0.4	1.1	0.3	0.1	0.9	1.6	0.7	1.3	0.6	1.3	1.3
TRINITY_DN50454_c0_g1		35.1 not assigned.annotated	probable disease resistance protein At5g66900	-1.2	0.4	0.1	0.3	0.6	0.9	3.6	8.2	10.4	11.6	12.5	0.5	3	4.5	3.3	10.3	10.4	10.3
TRINITY_DN50371_c0_g1		35.2 not assigned.not annotated	AT hook motif-containing protein, putative	0.1	1	0.9	-12.5	0.4	NA	0.6	0.6	0	0	0	1.8	1.9	0	0	0	0	0
TRINITY_DN50324_c0_g1		35.2 not assigned.not annotated	---NA---	13.8	0.2	0	0	1	NA	1.4	0	0	0	0	0	2.1	2.1	0	0	0	0
TRINITY_DN50159_c0_g1		35.2 not assigned.not annotated	---NA---	13.3	0.4	NA	0	1	NA	1	0	0	0	0	0	0	3	0	0	0	0
TRINITY_DN50152_c0_g1		35.2 not assigned.not annotated	asmA family protein	-12.1	0.4	NA	-12.1	0.4	NA	0	0.4	0	0	1.3	0	0	0	0	0	0	0
TRINITY_DN50111_c0_g1		35.2 not assigned.not annotated	---NA---	-12	0.4	NA	-12	0.4	NA	0	0.4	0	0	0	1.3	0	0	0	0	0	0
TRINITY_DN50088_c0_g1		35.2 not assigned.not annotated	hypothetical protein LSAT_6X117001	-0.9	0.3	NA	0.2	0.7	NA	0.4	0.7	0.8	0.4	1.1	0.5	0.2	0.3	0.5	0.6	0.7	1
TRINITY_DN5006_c0_g1		10.4.3.1 Redox homeostasis.hydrogen peroxide removal.peroxiredoxin activities.1-Cys peroxiredoxin (1-CysPrx)	1-Cys peroxiredoxin	13	0.1	0	0	1	NA	0.8	0	0	0	0	0	1.2	0.2	1.1	0	0	0
TRINITY_DN50038_c0_g1		35.2 not assigned.not annotated	---NA---	-12.5	0.4	NA	0.1	1	1	0	0.6	0.6	1.7	0	0	0	0	0	0	0	1.9
TRINITY_DN50010_c0_g1		35.2 not assigned.not annotated	---NA---	-12.4	0.4	NA	-12.4	0.4	NA	0	0.5	0	1.6	0	0	0	0	0	0	0	0
TRINITY_DN49968_c0_g1		35.2 not assigned.not annotated	hypothetical protein LSAT_7X34081	6.8	0	0	0.9	0.7	NA	3.4	0	0.1	0	0	0.1	4.1	3.3	2.9	0	0.2	0
TRINITY_DN49863_c0_g2		35.2 not assigned.not annotated	hypothetical protein LSAT_2X127221	-5.5	0.3	NA	-1.4	0.4	NA	0	1.7	0.6	0.6	0.6	4	0.1	0	0	0.7	0.6	0.7
TRINITY_DN49863_c0_g1		35.1 not assigned.annotated	putative leucine-rich repeat protein, plant-type	-3.6	0.3	NA	-1.4	0.4	NA	0.1	0.7	0.3	0.4	0.2	1.6	0	0.1	0.1	0.4	0.1	0.4
TRINITY_DN49862_c0_g1		35.2 not assigned.not annotated	---NA---	-13.1	0.4	NA	-13.1	0.4	NA	0	0.9	0	0	0	2.6	0	0	0	0	0	0
TRINITY_DN49830_c0_g1		35.2 not assigned.not annotated	---NA---	-12.8	0.4	NA	-12.8	0.4	NA	0	0.7	0	2.1	0	0	0	0	0	0	0	0
TRINITY_DN4981_c0_g1		35.2 not assigned.not annotated	---NA---	0.5	0.8	NA	-11.6	0.4	NA	0.5	0.3	0	1	0	0	0	1.4	0	0	0	0
TRINITY_DN49773_c0_g1		50.2.4 Enzyme classification.EC_2 transferases.EC_2.4 glycosyltransferase	limonoid UDP-glucosyltransferase	-4.2	0.3	0	0.6	0.5	0.9	0.1	2.2	3.3	1.1	4.8	0.6	0.2	0.1	0.1	3.2	2.6	4.2
TRINITY_DN49754_c0_g1		35.2 not assigned.not annotated	---NA---	3.4	0	0	-0.7	0.4	NA	2.4	0.2	0.1	0.1	0.4	0.2	2.1	3.1	1.9	0.1	0.1	0.2
TRINITY_DN49695_c0_g1		35.2 not assigned.not annotated	ACT domain-containing protein ACR4-like	-0.3	0.4	NA	-0.3	0.6	NA	0.6	0.7	0.6	0.6	0.6	0.9	0.5	0.7	0.5	0.6	0.3	0.9
TRINITY_DN49650_c0_g1		35.1 not assigned.annotated	pre-mRNA cleavage factor Im 25 kDa subunit 2	4	0.1	0	1.2	0.3	NA	2.7	0.2	0.4	0.3	0.1	0.1	2.9	4.1	1.2	0.1	0.4	0.7
TRINITY_DN49592_c0_g1		35.1 not assigned.annotated	28 kDa ribonucleoprotein, chloroplastic	1	0.1	0.8	0.8	0.1	0.8	1.9	1	1.7	0.7	1.6	0.6	1.7	2.4	1.7	2.1	1.3	1.7
TRINITY_DN49536_c0_g1		35.2 not assigned.not annotated	---NA---	0	1	NA	13.3	0.2	NA	0	0	1	0	0	0	0	0	0	1.9	0	1
TRINITY_DN49486_c0_g1		35.2 not assigned.not annotated	---NA---	-12.2	0.4	NA	-12.2	0.4	NA	0	0.5	0	1.4	0	0	0	0	0	0	0	0
TRINITY_DN49440_c0_g1		35.2 not assigned.not annotated	---NA---	-2.4	0.1	0.1	-0.4	0.6	1	0.2	1	0.8	0.4	1.7	1	0.2	0.4	0	0.6	0.6	1.2
TRINITY_DN49437_c0_g1		19.4.1.5.3.4 Protein degradation.peptide tagging.Ubiquitin (UBQ)-anchor addition (ubiquitylation).UBQ-ligase E3 activities.RING-domain E3 ligase activities.RING-H2-type E3 ligase	E3 ubiquitin-protein ligase ATL42-like	-4.3	0.2	NA	-0.3	0.8	1	0	0.8	0.7	0.2	1.6	0.6	0	0.1	0	0.4	1	0.6
TRINITY_DN49429_c0_g1		35.1 not assigned.annotated	glycine-rich RNA-binding protein 4, mitochondrial	-0.3	0.3	0.4	-0.1	0.6	1	2.1	2.5	2.3	2.1	2.8	2.7	2.5	2.2	1.7	2.3	2.9	1.7
TRINITY_DN49332_c0_g1		35.2 not assigned.not annotated	Senescence regulator	2.2	0	0.2	2.7	0.1	0.1	2.9	0.6	4.2	0.1	1.4	0.4	3.2	2.4	3	5.7	1.8	5.2
TRINITY_DN49296_c0_g1		35.1 not assigned.annotated	pathogenesis-related protein PR-1	3.3	0.1	0.1	-1.5	0.2	NA	1.2	0.1	0	0.1	0.1	0.2	1.5	0.4	1.7	0	0	0.1
TRINITY_DN49207_c0_g1		35.2 not assigned.not annotated	asparaginase	0	1	NA	0	1	NA	0	0	0	0	0	0	0	0	0	0	0	0
TRINITY_DN49188_c0_g1		35.2 not assigned.not annotated	len=227 path=[1:0-226] [-1, 1, -2]	0	1	NA	13.4	0.4	NA	0	0	1.1	0	0	0	0	0	0	0	0	3.2
TRINITY_DN49187_c0_g1		35.2 not assigned.not annotated	len=607 path=[1:0-165 144:166-187 166:188-606] [-1, 1, 144, 166, -2]	2.4	0.1	0.3	-1.7	0.5	NA	4.5	0.9	0.3	0.1	0	2.6	6.2	2	5.3	0.4	0.3	0.1
TRINITY_DN49178_c0_g1		35.2 not assigned.not annotated	len=451 path=[1:0-242 221:243-243 454:244-267 246:268-450] [-1, 1, 221, 454, 246, -2]	14.2	0.1	0	0	1	NA	1.9	0	0	0	0	0	2.3	0.9	2.6	0	0	0
TRINITY_DN49132_c0_g1		35.2 not assigned.not annotated	len=207 path=[1:0-206] [-1, 1, -2]	-12.5	0.4	NA	-12.5	0.4	NA	0	0.6	0	0	0	1.8	0	0	0	0	0	0
TRINITY_DN49127_c0_g1		16.10.3.3.17 RNA processing.organelle machineries.RNA editing.mitochondrial RNA editing.BLX RNA editing factor	len=1609 path=[1:0-1139 1611:1140-1163 1142:1164-1608] [-1, 1, 1611, 1142, -2]	3.2	0	0	0.2	0.5	NA	2.6	0.3	0.3	0.4	0.2	0.2	2.3	3	2.6	0.3	0.3	0.3
TRINITY_DN49058_c0_g1		35.2 not assigned.not annotated	ribonuclease HI	0	1	NA	0	1	NA	0	0	0	0	0	0	0	0	0	0	0	0
TRINITY_DN48990_c0_g1		35.2 not assigned.not annotated	len=279 path=[1:0-186 281:187-210 189:211-278] [-1, 1, 281, 189, -2]	-0.1	0.9	0.8	-0.6	0.6	NA	0.6	0.7	0.4	1.3	0.3	0.3	1.3	0.5	0	0.6	0.6	0
TRINITY_DN48931_c0_g1		35.2 not assigned.not annotated	len=382 path=[1:0-381] [-1, 1, -2]	0.4	0.5	1	-0.4	0.6	0.9	3.8	2.9	2.2	4.9	2.3	1.7	3.2	4.8	3.5	1.8	3	1.8
TRINITY_DN48930_c0_g1		35.2 not assigned.not annotated	len=745 path=[1:0-364 343:365-744] [-1, 1, 343, -2]	1.4	0	0.3	0.7	0.2	0.7	5.6	2.2	3.6	3.4	1.7	1.4	6	5.7	5.1	2.7	3.4	4.8
TRINITY_DN48828_c0_g1		35.2 not assigned.not annotated	---NA---	12.3	0.4	NA	0	1	NA	0.5	0	0	0	0	0	1.5	0	0	0	0	0
TRINITY_DN48729_c0_g1		35.1 not assigned.annotated	methylesterase 10-like	-13.6	0.2	0	-1.3	0.4	0.8	0	1.2	0.5	0	1.7	2	0	0	0	0.8	0.1	0.6
TRINITY_DN48599_c0_g1		35.2 not assigned.not annotated	Uncharacterised protein	12.8	0.4	NA	12.4	0.4	NA	0.7	0	0.5	0	0	0	0	2.2	0	0	0	1.6
TRINITY_DN48598_c0_g1		35.2 not assigned.not annotated	---NA---	-2.3	0.3	NA	1.4	0.1	NA	0	0.2	0.5	0	0.3	0.2	0	0	0.1	0.2	0.7	0.7
TRINITY_DN48593_c0_g1		35.2 not assigned.not annotated	protein phosphatase 2C 70	2.9	0	0.1	0.3	0.4	NA	1.2	0.2	0.2	0.2	0.1	0.1	1.4	1.2	0.9	0.2	0.1	0.3
TRINITY_DN48508_c0_g1		35.1 not assigned.annotated	calvin cycle protein CP12-2, chloroplastic	2.6	0	0	0.8	0.1	0.7	36.9	6.3	10.8	4.1	6.9	7.9	34.8	41.1	34.9	10.8	7.6	14.2
TRINITY_DN48505_c0_g1		35.1 not assigned.annotated	probable F-box protein At4g22030	-4.7	0.4	NA	1	0.4	0.9	0.1	2	4.2	0.1	6	0.1	0.1	0.1	0.1	4.5	3.4	4.7
TRINITY_DN48492_c0_g1		35.2 not assigned.not annotated	hypothetical protein Ccrd_013727	-1.2	0.4	NA	-1.5	0.4	NA	0.1	0.3	0.1	0.5	0.4	0	0	0.2	0.2	0	0.3	0
TRINITY_DN48473_c0_g1		35.2 not assigned.not annotated	Ty3/gypsy retrotransposon protein	0.6	0.8	1	-12.2	0.4	NA	0.7	0.5	0	0	0	1.4	2.1	0	0	0	0	0
TRINITY_DN48431_c0_g1		35.2 not assigned.not annotated	putative UDP-Glycosyltransferase superfamily protein	-1.3	0.2	NA	-1.1	0.2	NA	0.2	0.6	0.3	1	0.3	0.6	0.3	0.1	0.3	0.4	0.2	0.2
TRINITY_DN48397_c0_g1		35.2 not assigned.not annotated	len=228 path=[1:0-40 230:41-64 43:65-227] [-1, 1, 230, 43, -2]	-13.2	0.4	NA	-13.2	0.4	NA	0	1	0	0	0	2.9	0	0	0	0	0	0
TRINITY_DN48328_c0_g1		35.2 not assigned.not annotated	len=220 path=[1:0-78 57:79-219] [-1, 1, 57, -2]	1.7	0.6	0.8	-12	0.4	NA	1.3	0.4	0	0	0	1.2	0	0	3.8	0	0	0
TRINITY_DN48241_c0_g1		35.1 not assigned.annotated	len=1036 path=[1:0-274 253:275-435 1085:436-459 438:460-766 745:767-1035] [-1, 1, 253, 1085, 438, 745, -2]	0.3	0.6	0.9	-0.6	0.4	0.9	2.3	1.9	1.3	0.9	1.8	3	2.7	1.8	2.6	1.2	1.3	1.4
TRINITY_DN48213_c0_g1		35.2 not assigned.not annotated	len=205 path=[1:0-72 207:73-96 75:97-204] [-1, 1, 207, 75, -2]	0	1	NA	12.7	0.4	NA	0	0	0.7	0	0	0	0	0	0	2	0	0
TRINITY_DN48182_c0_g1		35.1 not assigned.annotated	filament-like plant protein 4	2.7	0	0.1	-1.8	0.2	NA	1.2	0.2	0.1	0.3	0.2	0.1	0.9	1.1	1.7	0	0.1	0
TRINITY_DN48168_c0_g1		35.2 not assigned.not annotated	---NA---	2	0.3	0.5	-0.8	0.7	NA	1	0.3	0.1	0.8	0	0	0	1.9	1.2	0	0.4	0
TRINITY_DN48154_c0_g1		35.2 not assigned.not annotated	heat stress transcription factor B-2b-like	-0.4	0.5	0.5	0	1	1	0.8	1.1	1.1	0.5	1.2	1.7	0.5	1.1	1	1.7	0.6	1.1
TRINITY_DN48058_c0_g1		35.2 not assigned.not annotated	ase inhibitor I3, Kunitz legume	-11.8	0.4	NA	1.8	0.3	0.7	0	0.4	1.3	0	0	1.1	0	0	0	0.6	0.5	2.7
TRINITY_DN47928_c0_g1		35.2 not assigned.not annotated	len=306 path=[2:0-30 2:31-38 2:39-46 2:47-54 2:55-62 9:63-305] [-1, 2, 2, 2, 2, 2, 9, -2]	3.1	0	0.1	1	0.3	NA	1.2	0.1	0.3	0.2	0.2	0	1.5	0.9	1.3	0.4	0.2	0.2
TRINITY_DN47776_c0_g1		35.2 not assigned.not annotated	---NA---	13.1	0.4	NA	0	1	NA	0.9	0	0	0	0	0	0	2.7	0	0	0	0
TRINITY_DN4737_c0_g2		35.2 not assigned.not annotated	len=289 path=[1:0-288] [-1, 1, -2]	-0.4	0.7	0.7	-0.8	0.4	0.9	1.1	1.4	0.8	2	0.5	1.7	0	2.3	0.8	0.3	1.9	0.3
TRINITY_DN4737_c0_g1		23.3.2.3.1 Protein translocation.endoplasmic reticulum.GET post-translational insertion system.GET4-GET5 scaffold subcomplex.GET4 GET3-recruitment component	len=278 path=[267:0-277] [-1, 267, -2]	1.9	0.1	0.5	1.1	0.4	0.9	1.6	0.4	1	1.3	0	0	0.9	2.4	1.7	1.3	0.6	0.9
TRINITY_DN47058_c0_g1		35.2 not assigned.not annotated	---NA---	0	1	NA	0	1	NA	0	0	0	0	0	0	0	0	0	0	0	0
TRINITY_DN4589_c0_g1		35.2 not assigned.not annotated	---NA---	2.6	0	0	-0.5	0.7	1	12.5	2.1	1.5	4.7	0.8	0.8	12.5	10.8	14.2	1.7	1.6	1.3
TRINITY_DN45737_c0_g1		35.2 not assigned.not annotated	---NA---	-12.6	0.4	NA	-12.6	0.4	NA	0	0.6	0	0	0	1.9	0	0	0	0	0	0
TRINITY_DN45603_c0_g1		35.2 not assigned.not annotated	mitochondrial import inner membrane translocase subunit TIM22-like	1.9	0.2	0.4	1.1	0.3	NA	1.5	0.4	0.8	0.7	0	0.5	1.3	0.7	2.6	1.4	0.5	0.7
TRINITY_DN45171_c0_g1		35.2 not assigned.not annotated	cell division protein FtsZ	-11.5	0.4	NA	1	0.5	NA	0	0.3	0.6	0.8	0	0	0	0	0	0.8	0	0.8
TRINITY_DN45123_c0_g2		35.2 not assigned.not annotated	pentatricopeptide repeat-containing protein At4g28010	0.3	0.8	NA	0.5	0.6	NA	0.9	0.7	1	0.9	0.9	0.4	0.6	0	2.1	1.7	0.4	0.8
TRINITY_DN44727_c0_g1		35.1 not assigned.annotated	F-box/kelch-repeat protein At5g42360-like	1.7	0	0.2	-0.2	0.7	NA	2.2	0.7	0.6	1.1	0.4	0.5	1.8	2.9	2	0.4	0.8	0.5
TRINITY_DN44703_c0_g1		35.2 not assigned.not annotated	E3 ubiquitin-protein ligase listerin	0	1	0.7	-1.6	0.1	0.7	1.3	1.3	0.4	1.7	1.3	0.8	2.4	0.6	0.8	0	0.4	0.8
TRINITY_DN44672_c0_g1		35.2 not assigned.not annotated	putative leucine zipper, homeobox-associated, Homeodomain-like protein	1	0.3	0.8	0.6	0.6	0.9	2.2	1.1	1.7	1.1	2.1	0.2	1.7	3.6	1.4	0.2	2.3	2.6
TRINITY_DN44556_c0_g1		35.2 not assigned.not annotated	hypothetical protein LSAT_0X29780	-2.4	0.1	NA	-0.9	0.3	NA	0.1	0.7	0.3	0.9	0.2	0.9	0	0	0.4	0.5	0.3	0.2
TRINITY_DN44396_c0_g1		35.2 not assigned.not annotated	---NA---	0	1	NA	0	1	NA	0	0	0	0	0	0	0	0	0	0	0	0
TRINITY_DN44294_c0_g1		35.1 not assigned.annotated	SNF2 domain-containing protein CLASSY 4-like	-0.2	0.6	NA	-0.7	0.2	NA	0.6	0.7	0.4	0.7	0.6	0.7	0.9	0.3	0.6	0.3	0.7	0.3
TRINITY_DN44098_c0_g1		35.1 not assigned.annotated	nuclear pore complex protein NUP50A	1.2	0	0.6	-0.7	0.3	NA	2.3	1	0.6	0.8	0.6	1.6	1.8	2.2	2.9	0.6	0.7	0.5
TRINITY_DN43967_c0_g1		35.2 not assigned.not annotated	magnesium transporter CorA	0	1	NA	0	1	NA	0	0	0	0	0	0	0	0	0	0	0	0
TRINITY_DN43899_c0_g1		35.2 not assigned.not annotated	LysR family transcriptional regulator	0	1	NA	0	1	NA	0	0	0	0	0	0	0	0	0	0	0	0
TRINITY_DN43665_c0_g1		35.2 not assigned.not annotated	---NA---	12.9	0.4	NA	0	1	NA	0.8	0	0	0	0	0	0	2.3	0	0	0	0
TRINITY_DN43616_c0_g1		35.1 not assigned.annotated	Proline iminopeptidase	0	1	NA	12	0.4	NA	0	0	0.4	0	0	0	0	0	0	1.3	0	0
TRINITY_DN43220_c0_g1		35.2 not assigned.not annotated	hypothetical protein LSAT_7X740	1.4	0	0.3	0.7	0.1	0.7	4.3	1.6	2.6	1.5	1.2	2.1	4.7	5.2	3	2.5	2	3.4
TRINITY_DN4294_c0_g1		35.2 not assigned.not annotated	hypothetical protein	0	1	NA	0	1	NA	0	0	0	0	0	0	0	0	0	0	0	0
TRINITY_DN42870_c0_g1		35.2 not assigned.not annotated	---NA---	-12	0.4	NA	0	1	1	0	0.4	0.4	1.2	0	0	0	0	0	0	1.2	0
TRINITY_DN4287_c0_g1		35.1 not assigned.annotated	calmodulin	-5.5	0.2	0	1.3	0.1	0.6	0.1	2.9	7.5	0.2	2.5	6.1	0.1	0.1	0.1	7.6	6.8	8.1
TRINITY_DN42406_c0_g1		35.2 not assigned.not annotated	---NA---	0.2	0.8	0.9	0.8	0.3	0.8	1.1	0.9	1.7	2	0.6	0.3	1.5	1	0.8	1.8	0.9	2.3
TRINITY_DN42254_c0_g1		35.2 not assigned.not annotated	MLP-like protein 423	0	1	NA	0	1	NA	0	0	0	0	0	0	0	0	0	0	0	0
TRINITY_DN42235_c0_g1		35.2 not assigned.not annotated	fimbrial protein	0	1	NA	13.6	0.4	NA	0	0	1.3	0	0	0	0	0	0	0	0	3.8
TRINITY_DN42141_c0_g1		50.1.10 Enzyme classification.EC_1 oxidoreductases.EC_1.10 oxidoreductase acting on diphenol or related substance as donor	len=220 path=[1:0-71 50:72-219] [-1, 1, 50, -2]	0	1	1	-12	0.4	NA	0.4	0.4	0	1.3	0	0	0	0	1.3	0	0	0
TRINITY_DN42053_c0_g1		35.2 not assigned.not annotated	---NA---	14.5	0.1	0	0	1	NA	2.3	0	0	0	0	0	3.1	1.2	2.7	0	0	0
TRINITY_DN41876_c0_g1		35.2 not assigned.not annotated	---NA---	12	0.4	NA	0	1	NA	0.4	0	0	0	0	0	0	0	1.2	0	0	0
TRINITY_DN41862_c0_g1		35.2 not assigned.not annotated	---NA---	2.6	0	0	0.1	0.9	1	32.1	5.3	5.5	10	2.7	3.3	32.3	31.9	32.1	5.1	6.7	4.8
TRINITY_DN41764_c0_g1		35.1 not assigned.annotated	serine--glyoxylate aminotransferase-like	12.5	0.3	NA	0	1	NA	0.6	0	0	0	0	0	0	0.3	1.4	0	0	0
TRINITY_DN41731_c0_g1		35.2 not assigned.not annotated	---NA---	0	1	NA	0	1	NA	0	0	0	0	0	0	0	0	0	0	0	0
TRINITY_DN41728_c0_g1		35.2 not assigned.not annotated	---NA---	1.1	0.5	0.7	1	0.4	0.7	2.5	1.2	2.4	0.9	0.9	1.7	5.3	1.3	0.9	0.9	1.8	4.6
TRINITY_DN41622_c0_g1		35.2 not assigned.not annotated	hypothetical protein LSAT_5X182541	-3.8	0.2	NA	0.3	0.7	1	0.1	1.4	1.7	0.7	0.5	2.8	0	0.2	0.1	1.6	1.9	1.5
TRINITY_DN41597_c0_g1		35.2 not assigned.not annotated	---NA---	13.2	0.1	0	0	1	NA	0.9	0	0	0	0	0	1.2	1.4	0.2	0	0	0
TRINITY_DN41560_c0_g1		35.2 not assigned.not annotated	signal peptide peptidase-like 4	0.8	0.2	0.9	0.3	0.5	0.9	3	1.7	2.1	1.2	1.5	2.6	3.7	1.6	3.6	1.9	2.1	2.3
TRINITY_DN41534_c0_g1		35.2 not assigned.not annotated	lauroyl acyltransferase	-0.4	0.8	0.8	-13	0.4	NA	0.6	0.8	0	0	0	2.5	0	1.8	0	0	0	0
TRINITY_DN41486_c0_g1		35.2 not assigned.not annotated	---NA---	-2	0.3	0	1.1	0.2	0.6	0.5	2.1	4.6	0.8	4.4	1.1	0.4	0.1	1	5.6	3.2	5
TRINITY_DN41458_c0_g1		15.7.3.13 RNA biosynthesis.transcriptional activation.HB (Homeobox) superfamily.zf-HD transcription factor	zinc-finger homeodomain protein 9-like	4	0.1	0	1.5	0.3	NA	2.7	0.2	0.5	0	0.1	0.4	4.4	1.7	1.9	0.8	0.1	0.6
TRINITY_DN41453_c0_g1		35.2 not assigned.not annotated	YARHG domain-containing protein	0	1	NA	0	1	NA	0	0	0	0	0	0	0	0	0	0	0	0
TRINITY_DN41452_c0_g1		35.2 not assigned.not annotated	Dipeptide transport ATP-binding protein dppF	1.3	0.3	NA	1.3	0.2	0.8	1.1	0.4	1.1	0.1	0.9	0.3	0.9	1.9	0.4	1.4	0.5	1.5
TRINITY_DN41364_c0_g1		35.2 not assigned.not annotated	---NA---	0	1	NA	0	1	NA	0	0	0	0	0	0	0	0	0	0	0	0
TRINITY_DN41313_c0_g1		35.2 not assigned.not annotated	---NA---	-12.8	0.3	NA	-0.8	0.6	NA	0	0.7	0.4	0.3	1.8	0	0	0	0	0.6	0.3	0.3
TRINITY_DN41268_c0_g1		35.2 not assigned.not annotated	---NA---	-13.7	0.4	NA	-13.7	0.4	NA	0	1.3	0	4	0	0	0	0	0	0	0	0
TRINITY_DN41157_c0_g1		35.1 not assigned.annotated	calmodulin-like protein 1	-1.6	0	NA	0.6	0.1	NA	0.1	0.2	0.4	0.3	0.2	0.2	0.1	0	0.1	0.3	0.4	0.4
TRINITY_DN40881_c0_g1		35.1 not assigned.annotated	probable galacturonosyltransferase-like 3	-0.1	0.8	NA	-0.3	0.2	NA	0.4	0.4	0.4	0.5	0.5	0.4	0.5	0.2	0.5	0.3	0.4	0.4
TRINITY_DN40824_c0_g1		35.1 not assigned.annotated	probable protein S-acyltransferase 14	-0.6	0.7	NA	-0.7	0.1	NA	0.4	0.6	0.4	0.6	0.5	0.6	0	0	1.1	0.3	0.5	0.3
TRINITY_DN40734_c0_g1		35.2 not assigned.not annotated	len=590 path=[1:0-60 568:61-96 75:97-589] [-1, 1, 568, 75, -2]	5.8	0	0	-10.1	0.2	NA	6.2	0.1	0	0.2	0	0.1	5.5	7.5	5.6	0	0	0
TRINITY_DN40393_c0_g1		35.2 not assigned.not annotated	---NA---	0	1	NA	0	1	NA	0	0	0	0	0	0	0	0	0	0	0	0
TRINITY_DN40311_c0_g1		15.7.3.1 RNA biosynthesis.transcriptional activation.HB (Homeobox) superfamily.HD-ZIP I/II transcription factor	homeobox-leucine zipper protein ATHB-52-like	-1.7	0.4	0.1	-1.4	0.5	0.7	1.2	3.7	1.4	0.1	2.1	8.8	1.2	1	1.3	1.7	0.4	2.2
TRINITY_DN40151_c0_g1		35.2 not assigned.not annotated	---NA---	8.5	0	0	-3.1	0.4	NA	40.7	0.1	0	0.3	0	0.1	44.4	42.5	35.1	0	0	0
TRINITY_DN39702_c0_g1		35.2 not assigned.not annotated	---NA---	2.5	0.2	0.5	0	1	NA	0.9	0.2	0.2	0	0.5	0	0	1.4	1.5	0.5	0	0
TRINITY_DN39452_c0_g1		35.2 not assigned.not annotated	len=246 path=[1:0-91 70:92-245] [-1, 1, 70, -2]	0	1	NA	11	0.4	NA	0	0	0.2	0	0	0	0	0	0	0	0	0.6
TRINITY_DN39084_c0_g1		35.2 not assigned.not annotated	---NA---	-12.2	0.4	NA	-12.2	0.4	NA	0	0.5	0	0	0	1.4	0	0	0	0	0	0
TRINITY_DN38996_c0_g1		35.2 not assigned.not annotated	---NA---	-12.3	0.4	NA	-12.3	0.4	NA	0	0.5	0	0	0	1.5	0	0	0	0	0	0
TRINITY_DN3898_c0_g1		35.2 not assigned.not annotated	---NA---	0.4	0.5	NA	0	1	NA	0.2	0.2	0.2	0.2	0.2	0	0.2	0.2	0.2	0	0.4	0
TRINITY_DN38864_c0_g1		35.2 not assigned.not annotated	Protein ALUMINUM SENSITIVE 3	-13.4	0.4	NA	-13.4	0.4	NA	0	1.1	0	0	3.4	0	0	0	0	0	0	0
TRINITY_DN38816_c0_g1		35.1 not assigned.annotated	protein RETICULATA-RELATED 3, chloroplastic	-0.4	0.3	0.3	-0.7	0.1	0.8	2.3	3.1	1.9	3.6	2.3	3.4	1.7	3.3	2	1.3	2.8	1.6
TRINITY_DN38795_c0_g1		35.2 not assigned.not annotated	---NA---	-12.1	0.4	NA	-12.1	0.4	NA	0	0.4	0	0	0	1.3	0	0	0	0	0	0
TRINITY_DN38296_c0_g1		35.1 not assigned.annotated	RNA polymerase II	1.3	0.1	0.5	-0.3	0.4	1	2.7	1.1	0.9	1.1	1.2	1	1.6	2.8	3.8	0.5	1.2	0.9
TRINITY_DN38101_c0_g1		35.2 not assigned.not annotated	hypothetical protein LSAT_5X120921	-0.2	0.7	NA	-0.6	0.4	NA	0.7	0.9	0.6	1.2	0.5	0.9	0.8	0.8	0.6	0.3	0.9	0.5
TRINITY_DN37967_c0_g1		17.1.1.1.20 Protein biosynthesis.cytosolic ribosome.large subunit (LSU).LSU proteome component.RPL19 component	len=241 path=[1:0-93 72:94-240] [-1, 1, 72, -2]	11.2	0.4	NA	13.5	0.3	NA	0.2	0	1.2	0	0	0	0	0	0.7	2.8	0	0.7
TRINITY_DN37950_c0_g1		35.2 not assigned.not annotated	len=280 path=[1:0-190 169:191-191 246:192-279] [-1, 1, 169, 246, -2]	10.6	0.4	NA	12	0.4	NA	0.2	0	0.4	0	0	0	0	0.5	0	0	1.2	0
TRINITY_DN37929_c0_g1		35.2 not assigned.not annotated	len=250 path=[1:0-249] [-1, 1, -2]	1.4	0.2	NA	0	1	NA	1	0.4	0.4	0.6	0	0.6	1.7	0.8	0.6	0	1.1	0
TRINITY_DN37901_c0_g1		35.2 not assigned.not annotated	len=248 path=[1:0-247] [-1, 1, -2]	0	1	NA	12	0.4	NA	0	0	0.4	0	0	0	0	0	0	0	1.2	0
TRINITY_DN37879_c0_g1		35.2 not assigned.not annotated	---NA---	-0.6	0	0.2	0.2	0.8	1	1.4	2.1	2.3	2.1	1.8	2.3	1.6	1.3	1.2	3.2	2.9	0.9
TRINITY_DN37591_c0_g1		35.2 not assigned.not annotated	protein NUCLEAR FUSION DEFECTIVE 4-like	-0.5	0.5	NA	0.5	0.3	0.9	0.8	1.1	1.5	1.8	0.6	0.8	0.8	0.8	0.7	1.1	1.9	1.6
TRINITY_DN37497_c0_g1		35.1 not assigned.annotated	transcription factor EMB1444-like	2.5	0	0.1	1.1	0.1	0.8	3.7	0.7	1.4	0.5	1.3	0.2	3.8	3.1	4.2	1.1	1.8	1.3
TRINITY_DN37475_c0_g1		35.2 not assigned.not annotated	subtilisin-like protease SBT3.17	3.2	0.1	0	-0.7	0.3	0.8	72.9	7.8	4.8	9.6	3.9	10.1	65	118.4	35.3	5.7	4.8	3.9
TRINITY_DN3744_c0_g1		35.2 not assigned.not annotated	rRNA maturation RNase YbeY	0	1	NA	14.3	0.4	NA	0	0	2.1	0	0	0	0	0	0	0	0	6.2
TRINITY_DN37435_c0_g1		35.2 not assigned.not annotated	---NA---	0	1	NA	0	1	NA	0	0	0	0	0	0	0	0	0	0	0	0
TRINITY_DN37359_c0_g1		35.2 not assigned.not annotated	HTH-type transcriptional regulator protein ptxE	12.4	0.4	NA	0	1	NA	0.5	0	0	0	0	0	0	0	1.6	0	0	0
TRINITY_DN37343_c0_g1		35.2 not assigned.not annotated	non-ribosomal peptide synthetase	0	1	NA	13.3	0.4	NA	0	0	1	0	0	0	0	0	0	0	0	3
TRINITY_DN37032_c0_g1		35.2 not assigned.not annotated	RNA ligase/cyclic nucleotide phosphodiesterase	1.5	0.1	0.4	0.3	0.8	1	2.2	0.8	1	1.4	0.7	0.3	2.9	2.4	1.4	0.7	2	0.3
TRINITY_DN36901_c0_g1		35.2 not assigned.not annotated	probable arabinosyltransferase ARAD1	-1.1	0.7	0.7	-12.7	0.4	NA	0.3	0.7	0	2.1	0	0	1	0	0	0	0	0
TRINITY_DN36834_c0_g1		35.2 not assigned.not annotated	TolC family protein	0	1	NA	0	1	NA	0	0	0	0	0	0	0	0	0	0	0	0
TRINITY_DN36563_c0_g1		15.7.17 RNA biosynthesis.transcriptional activation.NAC transcription factor	NAC domain-containing protein 83-like	7.3	0	0	-7	0.4	NA	2.1	0	0	0	0	0	2.1	1.6	2.7	0	0	0
TRINITY_DN3651_c0_g1		35.2 not assigned.not annotated	auxin-induced protein 6B-like	-1.2	0.1	0.1	1.5	0	0.2	1	2.4	6.7	2	2	3.3	1.5	0.4	1.2	6.9	5.3	8
TRINITY_DN364_c0_g1		35.2 not assigned.not annotated	hypothetical protein LSAT_5X30481	-12.6	0	NA	0.1	0.9	NA	0	0.6	0.7	0.6	0.6	0.6	0	0	0	0.8	1	0.2
TRINITY_DN3637_c0_g1		35.2 not assigned.not annotated	putative EF-hand domain pair	14	0.1	0	0	1	NA	1.6	0	0	0	0	0	0.9	2.3	1.6	0	0	0
TRINITY_DN36217_c0_g1		35.2 not assigned.not annotated	protein PMR5-like	-2.1	0.3	NA	0.1	1	1	0.2	0.8	0.8	0.6	1.6	0.2	0	0	0.6	0.4	1.8	0.3
TRINITY_DN35868_c0_g1		35.2 not assigned.not annotated	---NA---	0	1	NA	0	1	NA	0	0	0	0	0	0	0	0	0	0	0	0
TRINITY_DN35858_c0_g1		35.2 not assigned.not annotated	phage shock protein A	12.4	0.4	NA	12.4	0.4	NA	0.5	0	0.6	0	0	0	0	0	1.6	0	1.7	0
TRINITY_DN35567_c0_g1		35.2 not assigned.not annotated	serine--tRNA ligase	-11.7	0.4	NA	1	0.7	NA	0	0.3	0.7	0	1	0	0	0	0	0	0	2
TRINITY_DN35539_c0_g1		35.1 not assigned.annotated	putative pectinesterase/pectinesterase inhibitor 26	-1.1	0	0.1	0.3	0.2	0.9	1.1	2.3	3	2.3	1.8	2.9	1.1	1.2	0.9	3.3	2.5	3.1
TRINITY_DN35487_c1_g1		35.2 not assigned.not annotated	---NA---	15.1	0	0	14.5	0.4	NA	3.4	0	2.3	0	0	0	2.5	4.5	3.3	0	0	6.8
TRINITY_DN35418_c0_g1		35.2 not assigned.not annotated	---NA---	-1.8	0.2	0.2	-0.7	0.6	0.9	0.7	2.4	1.5	1.5	4.5	1.4	0	2.1	0	4.4	0	0
TRINITY_DN35299_c0_g1		35.2 not assigned.not annotated	---NA---	-1.5	0.6	0.6	-13.4	0.4	NA	0.4	1.1	0	3.3	0	0	0	1.2	0	0	0	0
TRINITY_DN34880_c0_g1		35.2 not assigned.not annotated	chemotaxis protein	0	1	NA	0	1	NA	0	0	0	0	0	0	0	0	0	0	0	0
TRINITY_DN34767_c0_g1		35.2 not assigned.not annotated	---NA---	-13	0.4	NA	-13	0.4	NA	0	0.8	0	2.4	0	0	0	0	0	0	0	0
TRINITY_DN34505_c0_g1		35.2 not assigned.not annotated	---NA---	-12.3	0.4	NA	-12.3	0.4	NA	0	0.5	0	1.6	0	0	0	0	0	0	0	0
TRINITY_DN34469_c0_g1		35.2 not assigned.not annotated	No apical meristem (NAM) protein	-0.2	0.6	NA	-0.3	0.4	NA	0.7	0.8	0.6	0.7	0.7	0.9	0.4	0.9	0.8	0.9	0.4	0.5
TRINITY_DN34430_c0_g1		35.2 not assigned.not annotated	Homeobox-leucine zipper protein HDG11	0.6	0.5	0.9	-5.2	0.3	NA	1	0.6	0	1.4	0.4	0.1	1.1	1	0.8	0	0.1	0
TRINITY_DN34345_c0_g1		35.1 not assigned.annotated	len=688 path=[1:0-687] [-1, 1, -2]	0.3	0.6	0.9	0	1	1	2.7	2.2	2.2	3.4	2.1	1	2.6	3	2.5	1.7	2.6	2.3
TRINITY_DN34330_c0_g1		35.2 not assigned.not annotated	len=260 path=[1:0-259] [-1, 1, -2]	-2.5	0.2	0	0.2	0.7	1	0.7	3.7	4.4	4.7	5.6	0.9	0.7	0	1.4	4.1	5.9	3.2
TRINITY_DN3426_c0_g1		35.2 not assigned.not annotated	---NA---	2.1	0.1	0.4	-1.6	0.4	NA	0.9	0.2	0.1	0.4	0.2	0	1	0.4	1.3	0	0.1	0.1
TRINITY_DN34204_c0_g1		35.2 not assigned.not annotated	dTDP-4-dehydrorhamnose reductase	0	1	NA	0	1	NA	0	0	0	0	0	0	0	0	0	0	0	0
TRINITY_DN34192_c0_g2		35.2 not assigned.not annotated	hypothetical protein LSAT_7X52621	-3.2	0.2	0	0.6	0.5	0.9	0.1	1.1	1.6	0.2	1.8	1.2	0.3	0	0.1	1.8	0.7	2.2
TRINITY_DN34192_c0_g1		35.2 not assigned.not annotated	hypothetical protein LSAT_7X52621	-3.3	0.2	0	1.2	0.2	0.6	0.5	5.2	12.1	1.4	8.8	5.4	0.6	0.2	0.9	16.2	4.4	15.9
TRINITY_DN34015_c1_g1		35.2 not assigned.not annotated	transposase	0	1	NA	12.3	0.4	NA	0	0	0.5	0	0	0	0	0	0	0	0	1.6
TRINITY_DN33946_c0_g1		35.2 not assigned.not annotated	---NA---	14.5	0	0	0	1	NA	2.3	0	0	0	0	0	2.6	1.8	2.6	0	0	0
TRINITY_DN33935_c0_g1		35.2 not assigned.not annotated	---NA---	-12.7	0.4	NA	-12.7	0.4	NA	0	0.7	0	2	0	0	0	0	0	0	0	0
TRINITY_DN33761_c0_g1		35.2 not assigned.not annotated	serine/threonine-protein phosphatase 2A activator	2.5	0	0.1	-0.2	0.8	NA	2.4	0.4	0.4	0.2	0.4	0.6	2.9	1.9	2.3	0.1	0.8	0.2
TRINITY_DN33750_c0_g1		35.2 not assigned.not annotated	---NA---	0	1	NA	0	1	NA	0	0	0	0	0	0	0	0	0	0	0	0
TRINITY_DN33706_c0_g1		35.2 not assigned.not annotated	---NA---	1	0.2	0.6	-0.6	0.6	1	2.3	1.2	0.8	2.3	0.6	0.6	1.9	2.4	2.8	0.6	1	0.7
TRINITY_DN33624_c0_g1		35.2 not assigned.not annotated	GDSL esterase/lipase 2-like	-3.4	0.2	NA	-1.6	0.3	NA	0.1	0.8	0.3	0.4	0.4	1.7	0.2	0.1	0	0.1	0.4	0.3
TRINITY_DN33553_c0_g1		35.2 not assigned.not annotated	serine/threonine-protein kinase fray2	1.6	0	0.5	1	0.1	0.8	1.6	0.5	1.1	0.7	0.8	0.1	1.3	1.7	1.7	1.2	1.4	0.7
TRINITY_DN33540_c0_g1		35.2 not assigned.not annotated	protein NUCLEAR FUSION DEFECTIVE 4-like	-1.4	0.3	0.3	-1	0.4	0.9	0.5	1.3	0.6	1.2	0.4	2.3	1.1	0	0.4	0	1.5	0.4
TRINITY_DN33495_c0_g1		15.7.12 RNA biosynthesis.transcriptional activation.GRAS transcription factor;26.6.6.2.4 External stimuli response.biotic stress.symbiont-associated response.arbuscule branching.MIG1 GRAS-type transcription factor	DELLA protein RGL1-like	1.2	0.1	0.7	1.6	0	0.5	1.1	0.5	1.5	0.5	0.7	0.2	1	0.7	1.5	1.5	1.2	1.7
TRINITY_DN33366_c0_g1		35.2 not assigned.not annotated	dehydrogenase	-12.4	0.4	NA	-12.4	0.4	NA	0	0.5	0	0	0	1.6	0	0	0	0	0	0
TRINITY_DN33339_c0_g1		35.2 not assigned.not annotated	ATPase family AAA domain-containing protein 1-like	0.6	0.6	1	-0.3	0.8	1	1.6	1.1	0.9	0	0.6	2.8	0.8	2.4	1.7	0.6	1.1	1.1
TRINITY_DN33084_c0_g1		35.2 not assigned.not annotated	putative exported protein	0	1	NA	13.1	0.2	0.1	0	0	0.9	0	0	0	0	0	0	1.3	0	1.4
TRINITY_DN33049_c0_g1		35.2 not assigned.not annotated	senescence-associated protein	-11.5	0.4	NA	0.1	1	NA	0	0.3	0.3	0	0	0.9	0	0	0	0	0	0.9
TRINITY_DN32921_c0_g1		35.1 not assigned.annotated	NDR1/HIN1-like protein 1	8.3	0	0	1.2	0.6	NA	5.2	0	0	0	0.1	0	5.3	5.7	4.7	0	0.1	0
TRINITY_DN32911_c0_g1		35.2 not assigned.not annotated	adenosylmethionine--8-amino-7-oxononanoate transaminase	-12.8	0.4	NA	-12.8	0.4	NA	0	0.7	0	2.2	0	0	0	0	0	0	0	0
TRINITY_DN32488_c0_g1		35.1 not assigned.annotated	potassium channel AKT1-like	2.1	0	NA	0.6	0.6	NA	1	0.2	0.4	0	0.1	0.6	1.3	0.8	1	0	0.5	0.5
TRINITY_DN32428_c0_g1		35.2 not assigned.not annotated	---NA---	-1.8	0.2	0.2	0.6	0.4	0.9	0.6	2	3.2	1.3	3.4	1.5	0	1.8	0	1.5	4.8	3.2
TRINITY_DN32393_c0_g1		35.1 not assigned.annotated	methyl-CpG-binding domain-containing protein 9-like	2	0.1	NA	-0.1	0.8	NA	1	0.2	0.2	0.1	0.3	0.3	0.9	0.6	1.3	0.1	0.4	0.2
TRINITY_DN32271_c0_g1		35.2 not assigned.not annotated	cellulose synthase-like protein E1 isoform X1	-12.6	0.2	NA	1.2	0.3	0.8	0	0.6	1.4	0	0.8	1	0	0	0	1	0.8	2.3
TRINITY_DN32118_c0_g2		35.2 not assigned.not annotated	---NA---	0	1	NA	0	1	NA	0	0	0	0	0	0	0	0	0	0	0	0
TRINITY_DN32034_c0_g1		35.2 not assigned.not annotated	---NA---	12.7	0.4	NA	0	1	NA	0.7	0	0	0	0	0	2	0	0	0	0	0
TRINITY_DN31957_c0_g1		35.2 not assigned.not annotated	---NA---	7.5	0	0	1.8	0.1	NA	15.9	0.1	0.3	0.1	0.1	0.1	22.8	10.6	14.2	0.4	0.1	0.4
TRINITY_DN31932_c1_g1		35.2 not assigned.not annotated	---NA---	-14.5	0.2	0	1.1	0.5	0.9	0	2.2	4.8	0	4.6	2.1	0	0	0	0	9.5	5
TRINITY_DN31932_c0_g1		50.2.7 Enzyme classification.EC_2 transferases.EC_2.7 transferase transferring phosphorus-containing group	LRR receptor-like serine/threonine-protein kinase FLS2	-12.4	0.3	NA	-0.2	0.9	NA	0	0.6	0.5	0	0.4	1.3	0	0	0	0.5	0.5	0.5
TRINITY_DN31928_c0_g1		35.2 not assigned.not annotated	---NA---	13.8	0.2	0	0	1	NA	1.5	0	0	0	0	0	2.9	0	1.5	0	0	0
TRINITY_DN31906_c0_g1		35.2 not assigned.not annotated	STAS domain-containing protein	-11.8	0.4	NA	0	1	1	0	0.3	0.3	0	0	1	0	0	0	0	0	1
TRINITY_DN31864_c0_g1		35.2 not assigned.not annotated	len=210 path=[1:0-209] [-1, 1, -2]	0	1	NA	0	1	NA	0	0	0	0	0	0	0	0	0	0	0	0
TRINITY_DN31861_c0_g1		35.2 not assigned.not annotated	len=333 path=[1:0-173 335:174-197 176:198-332] [-1, 1, 335, 176, -2]	1.2	0.3	NA	-1.2	0.4	NA	1	0.5	0.2	0.6	0.8	0	0.4	1.8	1	0	0.3	0.3
TRINITY_DN31744_c0_g1		35.2 not assigned.not annotated	---NA---	-12.5	0.4	NA	-12.5	0.4	NA	0	0.6	0	0	1.8	0	0	0	0	0	0	0
TRINITY_DN31591_c0_g1		14.3.3 DNA damage response.BRCC DNA-damage response complex.BRCC45 component	len=210 path=[1:0-209] [-1, 1, -2]	15.1	0.2	0	12.5	0.4	NA	3.6	0	0.6	0	0	0	0	7.2	3.5	1.7	0	0
TRINITY_DN31529_c0_g1		35.1 not assigned.annotated	len=540 path=[1:0-447 542:448-471 450:472-539] [-1, 1, 542, 450, -2]	-1.4	0.5	NA	-0.9	0.6	NA	0.2	0.5	0.3	1.2	0	0.3	0.5	0.1	0	0	0.2	0.6
TRINITY_DN31454_c0_g1		35.2 not assigned.not annotated	len=202 path=[1:0-201] [-1, 1, -2]	-12.8	0.4	NA	-12.8	0.4	NA	0	0.7	0	2.2	0	0	0	0	0	0	0	0
TRINITY_DN31437_c0_g1		35.2 not assigned.not annotated	len=232 path=[1:0-231] [-1, 1, -2]	0	1	NA	0	1	NA	0	0	0	0	0	0	0	0	0	0	0	0
TRINITY_DN31390_c0_g1		35.2 not assigned.not annotated	len=201 path=[1:0-87 203:88-111 90:112-200] [-1, 1, 203, 90, -2]	0	1	NA	0	1	NA	0	0	0	0	0	0	0	0	0	0	0	0
TRINITY_DN31360_c0_g1		35.1 not assigned.annotated	len=492 path=[420:0-122 51:123-491] [-1, 420, 51, -2]	1.8	0.1	0.3	0	0.9	NA	1.8	0.5	0.5	0.4	0.5	0.6	2.2	1	2.3	0.6	0.7	0.4
TRINITY_DN31338_c0_g1		35.2 not assigned.not annotated	len=234 path=[1:0-111 236:112-135 114:136-233] [-1, 1, 236, 114, -2]	0	1	NA	0	1	NA	0	0	0	0	0	0	0	0	0	0	0	0
TRINITY_DN31312_c0_g2		15.7.30 RNA biosynthesis.transcriptional activation.JUMONJI transcription factor	len=444 path=[1:0-443] [-1, 1, -2]	-2.3	0.2	0	-2.2	0.2	0.5	0.3	1.6	0.4	0.6	1.5	2.9	0.1	0.3	0.6	0.3	0.7	0.1
TRINITY_DN31312_c0_g1		35.2 not assigned.not annotated	len=231 path=[422:0-230] [-1, 422, -2]	-13.1	0.2	NA	0	1	1	0	0.9	0.9	0.9	0	1.8	0	0	0	0.9	1.9	0
TRINITY_DN31255_c1_g1		35.2 not assigned.not annotated	len=283 path=[1:0-282] [-1, 1, -2]	-1.3	0.6	NA	-0.3	0.9	NA	0.3	0.7	0.6	0	2.1	0	0.8	0	0	0.9	0	0.9
TRINITY_DN31192_c0_g1		35.2 not assigned.not annotated	---NA---	0.5	0.1	NA	-0.3	0.4	NA	0.8	0.6	0.5	0.7	0.5	0.5	0.7	0.6	1	0.3	0.5	0.5
TRINITY_DN31140_c0_g1		5.5.2.3.2 Lipid metabolism.phytosterols.phytosterol conjugation.phytosterol esterification.acyl-CoA:cholesterol acyltransferase	acyl-CoA--sterol O-acyltransferase 1-like	6.2	0	0	-10.4	0.3	NA	10.2	0.1	0	0.3	0	0.1	12.5	5.8	12.3	0	0	0
TRINITY_DN30911_c0_g1		35.2 not assigned.not annotated	len=238 path=[1:0-84 240:85-108 87:109-237] [-1, 1, 240, 87, -2]	11.9	0.4	NA	0	1	NA	0.4	0	0	0	0	0	0	1.1	0	0	0	0
TRINITY_DN30867_c0_g1		35.2 not assigned.not annotated	---NA---	13.3	0.2	0	0	1	NA	1	0	0	0	0	0	1.3	0	1.8	0	0	0
TRINITY_DN30445_c0_g1		35.2 not assigned.not annotated	---NA---	0.4	0.4	1	-1.1	0.3	0.7	11.3	8.4	4	9.8	3	12.3	12.4	7.9	13.7	2.1	7.6	2.3
TRINITY_DN30259_c0_g1		35.2 not assigned.not annotated	hypothetical protein LSAT_4X157500	4	0	0.1	-9.8	0.4	NA	1.4	0.1	0	0	0	0.3	1.5	1.9	0.9	0	0	0
TRINITY_DN30051_c0_g1		35.2 not assigned.not annotated	---NA---	14.7	0.3	0	0	1	NA	2.7	0	0	0	0	0	0	6.6	1.6	0	0	0
TRINITY_DN29967_c0_g1		35.2 not assigned.not annotated	DUF1016 domain-containing protein	0	1	NA	0	1	NA	0	0	0	0	0	0	0	0	0	0	0	0
TRINITY_DN29932_c0_g1		35.2 not assigned.not annotated	---NA---	-0.9	0.4	NA	-0.6	0.6	NA	0.4	0.8	0.6	0.3	1.5	0.7	0.3	0.7	0.3	1	0	0.7
TRINITY_DN29890_c0_g1		35.2 not assigned.not annotated	---NA---	0	1	NA	0	1	NA	0	0	0	0	0	0	0	0	0	0	0	0
TRINITY_DN29879_c0_g1		35.2 not assigned.not annotated	hypothetical protein Ccrd_000934	5.5	0	0	-0.4	0.4	NA	14.8	0.3	0.2	0.3	0.3	0.4	15.1	15	14.4	0.3	0.3	0.1
TRINITY_DN29859_c0_g1		35.2 not assigned.not annotated	---NA---	0	1	NA	0	1	NA	0	0	0	0	0	0	0	0	0	0	0	0
TRINITY_DN29774_c0_g1		35.2 not assigned.not annotated	---NA---	-11.8	0.4	NA	-11.8	0.4	NA	0	0.4	0	0	1.1	0	0	0	0	0	0	0
TRINITY_DN29681_c0_g1		19.4.1.5.3.4 Protein degradation.peptide tagging.Ubiquitin (UBQ)-anchor addition (ubiquitylation).UBQ-ligase E3 activities.RING-domain E3 ligase activities.RING-H2-type E3 ligase	RING-H2 finger protein ATL18	14.2	0.2	0	0	1	NA	1.8	0	0	0	0	0	2.9	2.6	0	0	0	0
TRINITY_DN29625_c0_g1		35.2 not assigned.not annotated	putative pentatricopeptide repeat-containing protein At5g09950	-13.4	0.3	NA	-1	0.6	1	0	1.1	0.6	0.6	0	2.8	0	0	0	0	0	1.7
TRINITY_DN29612_c0_g1		35.2 not assigned.not annotated	FAD:protein FMN transferase	0	1	NA	12	0.4	NA	0	0	0.4	0	0	0	0	0	0	0	0	1.2
TRINITY_DN29468_c0_g1		35.2 not assigned.not annotated	putative proton-dependent oligopeptide transporter family	-12.2	0.4	NA	-12.2	0.4	NA	0	0.5	0	0	0	1.4	0	0	0	0	0	0
TRINITY_DN2943_c0_g1		35.2 not assigned.not annotated	hypothetical protein	-13.5	0.4	NA	-13.5	0.4	NA	0	1.1	0	3.4	0	0	0	0	0	0	0	0
TRINITY_DN29386_c0_g1		35.1 not assigned.annotated	peptide-N(4)-(N-acetyl-beta-glucosaminyl)asparagine amidase	13.2	0.4	NA	0	1	NA	0.9	0	0	0	0	0	0	2.8	0	0	0	0
TRINITY_DN29358_c0_g2		35.2 not assigned.not annotated	hypothetical protein LSAT_3X22740	-0.3	0.4	NA	0.5	0.6	NA	0.4	0.5	0.6	0.5	0.4	0.5	0.3	0.5	0.3	0.5	1.1	0.3
TRINITY_DN29358_c0_g1		35.1 not assigned.annotated	ubiquitin carboxyl-terminal hydrolase 22	0.4	0.7	0.9	0.8	0.3	0.7	3.4	2.6	4.5	1.6	1.6	4.6	3.5	1.1	5.5	5.5	5.5	2.4
TRINITY_DN29293_c0_g1		35.1 not assigned.annotated	rRNA 2'-O-methyltransferase fibrillarin	14.9	0.2	0	0	1	NA	3.1	0	0	0	0	0	3.1	0	6.1	0	0	0
TRINITY_DN29142_c0_g1		35.2 not assigned.not annotated	cellulose synthase-like protein G3	12.9	0.4	NA	0	1	NA	0.8	0	0	0	0	0	0	0	2.3	0	0	0
TRINITY_DN29074_c0_g1		35.2 not assigned.not annotated	hypothetical protein LSAT_2X124081	2.5	0	0.1	1.3	0.1	NA	1.3	0.2	0.6	0.4	0.2	0.1	1.7	1.1	1.2	0.5	0.4	0.8
TRINITY_DN29039_c0_g1		35.1 not assigned.annotated	DNA gyrase subunit B	0	1	NA	12.7	0.4	NA	0	0	0.6	0	0	0	0	0	0	0	1.9	0
TRINITY_DN28899_c0_g1		18.1.4.4 Protein modification.N-linked glycosylation.dolichol-phosphate-linked oligosaccharide precursor assembly.ALG2 alpha-1,3/1,6-mannosyltransferase	Alpha-1,3/1,6-mannosyltransferase ALG2	0.2	0.8	NA	0.3	0.7	NA	0.7	0.6	0.7	0.5	0.3	1	1	0.7	0.3	0.5	1.2	0.5
TRINITY_DN28856_c0_g1		35.2 not assigned.not annotated	---NA---	-12.6	0.4	NA	-12.6	0.4	NA	0	0.6	0	0	1.9	0	0	0	0	0	0	0
TRINITY_DN28839_c0_g1		35.2 not assigned.not annotated	---NA---	-1.2	0.3	0.1	-0.1	0.9	1	0.7	1.6	1.5	0.6	2.7	1.5	0.4	1	0.7	1.7	1.2	1.7
TRINITY_DN28683_c0_g1		35.2 not assigned.not annotated	hypothetical protein A2003_06080	0	1	NA	0	1	NA	0	0	0	0	0	0	0	0	0	0	0	0
TRINITY_DN28622_c0_g1		35.2 not assigned.not annotated	cation transporter	0	1	NA	13.8	0.4	NA	0	0	1.5	0	0	0	0	0	0	4.4	0	0
TRINITY_DN28512_c0_g1		35.2 not assigned.not annotated	phage tail protein	-0.7	0.3	0.2	0.7	0.1	0.7	33.3	53.8	85.5	79.7	34.6	47.2	43.8	32.5	23.6	67.4	90.9	98.1
TRINITY_DN28412_c0_g1		35.2 not assigned.not annotated	phenylalanine--tRNA ligase subunit alpha	1.5	0.6	NA	-10.5	0.4	NA	0.4	0.1	0	0	0	0.4	0	1.3	0	0	0	0
TRINITY_DN28326_c0_g1		35.2 not assigned.not annotated	len=215 path=[1:0-85 217:86-109 88:110-214] [-1, 1, 217, 88, -2]	0	1	NA	0	1	NA	0	0	0	0	0	0	0	0	0	0	0	0
TRINITY_DN28162_c0_g1		35.2 not assigned.not annotated	---NA---	0	1	NA	12.2	0.4	NA	0	0	0.5	0	0	0	0	0	0	1.4	0	0
TRINITY_DN27945_c0_g1		35.2 not assigned.not annotated	---NA---	13.6	0.4	NA	0	1	NA	1.3	0	0	0	0	0	0	0	3.8	0	0	0
TRINITY_DN27871_c0_g1		35.2 not assigned.not annotated	DNA internalization-related competence protein ComEC/Rec2	-13.6	0.4	NA	-13.6	0.4	NA	0	1.2	0	3.7	0	0	0	0	0	0	0	0
TRINITY_DN27318_c0_g1		35.2 not assigned.not annotated	cysteine methyltransferase	0	1	NA	0	1	NA	0	0	0	0	0	0	0	0	0	0	0	0
TRINITY_DN27282_c0_g1		35.2 not assigned.not annotated	NUDIX hydrolase	0	1	NA	0	1	NA	0	0	0	0	0	0	0	0	0	0	0	0
TRINITY_DN27200_c0_g1		35.2 not assigned.not annotated	---NA---	0	1	NA	12	0.4	NA	0	0	0.4	0	0	0	0	0	0	1.2	0	0
TRINITY_DN26870_c0_g1		35.2 not assigned.not annotated	pentatricopeptide repeat-containing protein At1g80150, mitochondrial	0	1	NA	0	1	NA	0	0	0	0	0	0	0	0	0	0	0	0
TRINITY_DN26576_c0_g1		35.2 not assigned.not annotated	---NA---	0.5	0.8	NA	1	0.7	NA	0.2	0.2	0.3	0	0	0.5	0.6	0	0	0	0.9	0
TRINITY_DN26449_c0_g1		35.1 not assigned.annotated	probable methyltransferase PMT5	-0.3	0.7	0.4	-0.5	0.5	0.9	3.9	4.8	3.3	8.5	3.3	2.7	4.3	3.9	3.5	3.1	4.1	2.8
TRINITY_DN26395_c0_g1		35.2 not assigned.not annotated	len=225 path=[1:0-92 71:93-137 116:138-224] [-1, 1, 71, 116, -2]	0	1	NA	0	1	NA	0	0	0	0	0	0	0	0	0	0	0	0
TRINITY_DN26299_c0_g1		35.2 not assigned.not annotated	---NA---	15.6	0.1	0	12.3	0.3	NA	4.9	0	0.5	0	0	0	6.8	1.3	6.5	0	1.2	0.3
TRINITY_DN26109_c0_g1		35.2 not assigned.not annotated	UDP-N-acetylglucosamine 2-epimerase (non-hydrolyzing)	-11.8	0.4	NA	-11.8	0.4	NA	0	0.4	0	1.1	0	0	0	0	0	0	0	0
TRINITY_DN25784_c0_g1		15.7.19 RNA biosynthesis.transcriptional activation.TCP transcription factor	transcription factor TCP8	3.2	0.1	0	-0.6	0.4	0.9	11.6	1.3	0.8	1.3	0.6	1.9	13.8	6.4	14.6	0.6	0.6	1.3
TRINITY_DN2566_c0_g1		11.10.1.9.1 Phytohormones.signalling peptides.NCRP (non-cysteine-rich-peptide) category.CLE-TDIF family.TDIF precursor polypeptide	hypothetical protein LSAT_6X59821	3.3	0	0	-0.1	0.9	NA	3.3	0.3	0.3	0.7	0.1	0.2	3.4	2.5	4	0.3	0.2	0.4
TRINITY_DN25615_c0_g1		35.2 not assigned.not annotated	---NA---	12.2	0.4	NA	0	1	NA	0.5	0	0	0	0	0	1.4	0	0	0	0	0
TRINITY_DN2539_c0_g1		35.2 not assigned.not annotated	chitinase 2-like	12.6	0.4	NA	0	1	NA	0.6	0	0	0	0	0	0	0	1.9	0	0	0
TRINITY_DN25331_c0_g1		35.2 not assigned.not annotated	---NA---	3.2	0	0.1	-2.1	0.4	NA	1	0.1	0	0	0.3	0.1	1.3	1.2	0.6	0	0.1	0
TRINITY_DN25315_c0_g1		35.2 not assigned.not annotated	protein transport protein SEC23-like	0.1	0.9	0.9	-0.7	0.5	NA	1.1	1	0.6	1.8	0.4	0.7	1.6	0.5	1.1	0.4	0.7	0.8
TRINITY_DN25100_c0_g1		35.2 not assigned.not annotated	---NA---	0.8	0.7	NA	-0.7	0.8	NA	0.2	0.1	0.1	0.4	0	0	0.7	0	0	0	0	0.3
TRINITY_DN2507_c0_g1		35.2 not assigned.not annotated	---NA---	1.7	0.1	0.2	-2.1	0.3	0.4	11	3.4	0.8	6.9	0.3	3.1	10.9	10.3	11.8	0.6	0.8	1
TRINITY_DN24934_c0_g1		35.2 not assigned.not annotated	IclR family transcriptional regulator	-12.5	0.4	NA	-12.5	0.4	NA	0	0.6	0	1.7	0	0	0	0	0	0	0	0
TRINITY_DN2485_c0_g1		35.2 not assigned.not annotated	---NA---	0	1	NA	12.3	0.4	NA	0	0	0.5	0	0	0	0	0	0	0	1.5	0
TRINITY_DN24805_c0_g1		35.2 not assigned.not annotated	len=804 path=[1:0-242 221:243-269 248:270-803] [-1, 1, 221, 248, -2]	-1.4	0.2	0.2	-1.3	0.2	0.8	0.3	0.8	0.4	1.2	0.3	1	0.2	0.2	0.5	0.2	0.5	0.4
TRINITY_DN24789_c0_g1		35.2 not assigned.not annotated	---NA---	-13.3	0.4	NA	-13.3	0.4	NA	0	1	0	3.1	0	0	0	0	0	0	0	0
TRINITY_DN24528_c0_g1		35.2 not assigned.not annotated	---NA---	0	1	NA	12.3	0.4	NA	0	0	0.5	0	0	0	0	0	0	0	0	1.5
TRINITY_DN24313_c0_g1		35.2 not assigned.not annotated	---NA---	-11.8	0.4	NA	-11.8	0.4	NA	0	0.4	0	1.1	0	0	0	0	0	0	0	0
TRINITY_DN24275_c0_g1		35.2 not assigned.not annotated	---NA---	-2.9	0.3	0	0.4	0.7	1	0.9	7	9.2	0	4.4	16.6	1.4	0.3	1	9.7	2.8	15.2
TRINITY_DN2416_c0_g1		35.2 not assigned.not annotated	---NA---	-2.4	0	0	-0.2	0.6	1	0.6	2.9	2.5	3.6	3.3	1.9	0.6	0.5	0.6	1.9	3.2	2.5
TRINITY_DN24108_c0_g1		35.2 not assigned.not annotated	hypothetical protein LSAT_8X29900	2.8	0	0	1.1	0.1	0.5	31.8	4.5	10	5.4	5.8	2.4	27.4	40.3	27.6	7.8	14.2	8.2
TRINITY_DN241027_c0_g1		35.2 not assigned.not annotated	---NA---	0	1	NA	0	1	NA	0	0	0	0	0	0	0	0	0	0	0	0
TRINITY_DN241025_c0_g1		35.2 not assigned.not annotated	probable glutathione S-transferase	-11.9	0.4	NA	0	1	1	0	0.4	0.4	0	0	1.2	0	0	0	1.2	0	0
TRINITY_DN2410_c0_g1		17.1.1.1.11 Protein biosynthesis.cytosolic ribosome.large subunit (LSU).LSU proteome component.RPL11 component	60S ribosomal protein L11	12.3	0.4	NA	0	1	NA	0.5	0	0	0	0	0	0	0	1.5	0	0	0
TRINITY_DN240990_c0_g1		35.2 not assigned.not annotated	transcriptional regulator	-13.2	0.2	0	-13.2	0.2	0.1	0	1	0	1.5	0	1.4	0	0	0	0	0	0
TRINITY_DN240915_c0_g1		35.2 not assigned.not annotated	---NA---	-12.7	0.4	NA	-12.7	0.4	NA	0	0.7	0	2	0	0	0	0	0	0	0	0
TRINITY_DN240913_c0_g1		35.2 not assigned.not annotated	DNA polymerase III subunit epsilon	0	1	NA	0	1	NA	0	0	0	0	0	0	0	0	0	0	0	0
TRINITY_DN240898_c0_g1		35.2 not assigned.not annotated	---NA---	0	1	NA	0	1	NA	0	0	0	0	0	0	0	0	0	0	0	0
TRINITY_DN240887_c0_g1		35.2 not assigned.not annotated	transposase%2C IS4 family	0	1	NA	0	1	NA	0	0	0	0	0	0	0	0	0	0	0	0
TRINITY_DN240882_c0_g1		35.2 not assigned.not annotated	SPOR domain-containing protein	0	1	NA	11.8	0.4	NA	0	0	0.4	0	0	0	0	0	0	1.1	0	0
TRINITY_DN240844_c0_g1		17.1.1.1.39 Protein biosynthesis.cytosolic ribosome.large subunit (LSU).LSU proteome component.RPL37 component	60S ribosomal protein L37	-12.5	0.4	NA	-12.5	0.4	NA	0	0.6	0	0	1.7	0	0	0	0	0	0	0
TRINITY_DN240837_c0_g1		35.2 not assigned.not annotated	ABC transporter	12.1	0.4	NA	0	1	NA	0.4	0	0	0	0	0	1.3	0	0	0	0	0
TRINITY_DN240826_c0_g1		35.2 not assigned.not annotated	MULTISPECIES: exonuclease SbcC	0	1	NA	11.9	0.4	NA	0	0	0.4	0	0	0	0	0	0	0	1.1	0
TRINITY_DN240793_c0_g1		35.2 not assigned.not annotated	---NA---	0	1	NA	12.2	0.4	NA	0	0	0.5	0	0	0	0	0	0	0	1.4	0
TRINITY_DN240790_c0_g1		35.2 not assigned.not annotated	---NA---	-12.4	0.3	NA	-1.3	0.5	NA	0	0.5	0.2	0	0.4	1.2	0	0	0	0	0.4	0.2
TRINITY_DN240782_c0_g1		35.2 not assigned.not annotated	fimbrial protein	12.8	0.4	NA	0	1	NA	0.7	0	0	0	0	0	0	2.2	0	0	0	0
TRINITY_DN240777_c0_g1		35.2 not assigned.not annotated	dioxygenase	0	1	NA	12.9	0.4	NA	0	0	0.8	0	0	0	0	0	0	0	2.3	0
TRINITY_DN240759_c0_g1		35.2 not assigned.not annotated	---NA---	0	1	NA	0	1	NA	0	0	0	0	0	0	0	0	0	0	0	0
TRINITY_DN240747_c0_g1		35.2 not assigned.not annotated	---NA---	12.3	0.4	NA	12.8	0.4	NA	0.5	0	0.7	0	0	0	1.5	0	0	0	2.1	0
TRINITY_DN240720_c0_g1		35.2 not assigned.not annotated	---NA---	12.8	0.4	NA	0	1	NA	0.7	0	0	0	0	0	0	2.1	0	0	0	0
TRINITY_DN240719_c0_g1		35.2 not assigned.not annotated	MFS transporter	12.1	0.4	NA	0	1	NA	0.5	0	0	0	0	0	0	0	1.4	0	0	0
TRINITY_DN240702_c0_g1		35.2 not assigned.not annotated	---NA---	2.4	0.4	NA	-11.4	0.4	NA	1.4	0.3	0	0.8	0	0	3.5	0	0.8	0	0	0
TRINITY_DN240690_c0_g1		17.1.1.1.35 Protein biosynthesis.cytosolic ribosome.large subunit (LSU).LSU proteome component.RPL35 component	60S ribosomal protein L35	13.3	0.2	0	0	1	NA	1	0	0	0	0	0	1.8	0	1.3	0	0	0
TRINITY_DN240684_c0_g1		35.2 not assigned.not annotated	---NA---	-12.8	0.4	NA	-12.8	0.4	NA	0	0.7	0	2.2	0	0	0	0	0	0	0	0
TRINITY_DN240667_c0_g1		35.2 not assigned.not annotated	---NA---	-0.7	0.4	0.5	-0.4	0.7	1	0.7	1.2	0.9	0.9	0.9	1.7	0	1.3	0.9	1.7	0	0.9
TRINITY_DN240663_c0_g1		35.2 not assigned.not annotated	---NA---	0	1	NA	0	1	NA	0	0	0	0	0	0	0	0	0	0	0	0
TRINITY_DN240637_c0_g1		35.2 not assigned.not annotated	---NA---	-14.1	0.2	0	-14.1	0.2	0.1	0	1.7	0	3.5	0	1.7	0	0	0	0	0	0
TRINITY_DN240625_c0_g1		35.2 not assigned.not annotated	Mammalian uncoordinated homology 13, domain 2	-0.4	0.4	0.4	-0.9	0.3	0.8	1.8	2.4	1.3	2	1.7	3.4	1.9	2	1.4	0.8	2.7	0.3
TRINITY_DN240611_c0_g1		35.2 not assigned.not annotated	---NA---	13.1	0.4	NA	0	1	NA	0.9	0	0	0	0	0	0	2.6	0	0	0	0
TRINITY_DN240607_c0_g1		35.2 not assigned.not annotated	---NA---	0	1	NA	0	1	NA	0	0	0	0	0	0	0	0	0	0	0	0
TRINITY_DN240588_c0_g1		35.2 not assigned.not annotated	MurR/RpiR family transcriptional regulator	0	1	NA	0	1	NA	0	0	0	0	0	0	0	0	0	0	0	0
TRINITY_DN240587_c0_g1		35.2 not assigned.not annotated	---NA---	-12.7	0.4	NA	-12.7	0.4	NA	0	0.7	0	0	2	0	0	0	0	0	0	0
TRINITY_DN240579_c0_g1		35.2 not assigned.not annotated	---NA---	0.4	0.7	0.9	-0.2	0.9	1	0.8	0.6	0.5	0.1	1.6	0.2	0.6	0.7	1.1	1.2	0.3	0.2
TRINITY_DN240562_c0_g1		35.2 not assigned.not annotated	Cu(I)-responsive transcriptional regulator	0	1	NA	12.3	0.4	NA	0	0	0.5	0	0	0	0	0	0	1.5	0	0
TRINITY_DN240560_c0_g1		35.2 not assigned.not annotated	---NA---	-11.8	0.4	NA	1	0.6	0.9	0	0.4	0.7	1.1	0	0	0	0	0	0	1.5	0.5
TRINITY_DN240559_c0_g1		35.2 not assigned.not annotated	short chain dehydrogenase	-12.5	0.4	NA	-12.5	0.4	NA	0	0.6	0	1.7	0	0	0	0	0	0	0	0
TRINITY_DN240558_c0_g1		35.2 not assigned.not annotated	---NA---	-1.1	0.7	0.6	-13.5	0.4	NA	0.6	1.2	0	0	3.5	0	0	1.7	0	0	0	0
TRINITY_DN240552_c0_g1		50.2.7 Enzyme classification.EC_2 transferases.EC_2.7 transferase transferring phosphorus-containing group	shaggy-related protein kinase alpha	12.4	0.4	NA	12	0.4	NA	0.6	0	0.4	0	0	0	0	1.7	0	0	0	1.2
TRINITY_DN240551_c0_g1		35.2 not assigned.not annotated	---NA---	-12.7	0.4	NA	-12.7	0.4	NA	0	0.7	0	0	0	2	0	0	0	0	0	0
TRINITY_DN240548_c0_g1		35.2 not assigned.not annotated	amine oxidase	-12.5	0.4	NA	-12.5	0.4	NA	0	0.6	0	0	1.7	0	0	0	0	0	0	0
TRINITY_DN240533_c0_g1		35.2 not assigned.not annotated	---NA---	0	1	NA	0	1	NA	0	0	0	0	0	0	0	0	0	0	0	0
TRINITY_DN240511_c0_g1		35.2 not assigned.not annotated	penicillin-binding protein 1C	0	1	NA	0	1	NA	0	0	0	0	0	0	0	0	0	0	0	0
TRINITY_DN240502_c0_g1		35.2 not assigned.not annotated	---NA---	-12.3	0.4	NA	-12.3	0.4	NA	0	0.5	0	0	1.5	0	0	0	0	0	0	0
TRINITY_DN240498_c0_g1		35.2 not assigned.not annotated	---NA---	-13.1	0.4	NA	-13.1	0.4	NA	0	0.9	0	2.7	0	0	0	0	0	0	0	0
TRINITY_DN240486_c0_g1		35.2 not assigned.not annotated	---NA---	12.7	0.4	NA	0	1	NA	0.7	0	0	0	0	0	0	2	0	0	0	0
TRINITY_DN240467_c0_g1		35.2 not assigned.not annotated	ER membrane protein complex subunit 8/9 homolog	-12.4	0.4	NA	-12.4	0.4	NA	0	0.5	0	1.6	0	0	0	0	0	0	0	0
TRINITY_DN240450_c0_g1		35.2 not assigned.not annotated	---NA---	0	1	NA	0	1	NA	0	0	0	0	0	0	0	0	0	0	0	0
TRINITY_DN240446_c0_g1		35.2 not assigned.not annotated	---NA---	-13.5	0.2	0	-13.5	0.2	0.1	0	1.1	0	0	1.7	1.7	0	0	0	0	0	0
TRINITY_DN240442_c0_g1		35.1 not assigned.annotated	apyrase 2-like	-13.9	0.2	0	-2.5	0.2	0.6	0	1.5	0.3	0.4	1.2	2.9	0	0	0	0	0	0.8
TRINITY_DN240397_c0_g1		35.2 not assigned.not annotated	---NA---	-13	0.4	NA	-13	0.4	NA	0	0.8	0	0	0	2.5	0	0	0	0	0	0
TRINITY_DN240396_c0_g1		35.2 not assigned.not annotated	subtilisin-like protease SBT5.3	-14	0.2	NA	-1.5	0.4	NA	0	1.7	0.6	0.5	0.9	3.7	0	0	0	0.5	0.5	0.9
TRINITY_DN240392_c0_g1		35.2 not assigned.not annotated	---NA---	15.4	0	0	0	1	NA	4.2	0	0	0	0	0	3.8	5	3.8	0	0	0
TRINITY_DN240384_c0_g1		35.2 not assigned.not annotated	---NA---	1.8	0.1	0.3	0.7	0.6	0.9	3.8	1.1	1.8	1.7	0	1.7	5.4	2.5	3.6	1.8	3.6	0
TRINITY_DN240379_c0_g1		35.2 not assigned.not annotated	hypothetical protein	0	1	NA	15.5	0.3	0	0	0	4.6	0	0	0	0	0	0	0	2.2	11.5
TRINITY_DN240373_c0_g1		35.2 not assigned.not annotated	ATP-dependent helicase	0	1	NA	0	1	NA	0	0	0	0	0	0	0	0	0	0	0	0
TRINITY_DN240353_c0_g1		35.2 not assigned.not annotated	---NA---	0	1	NA	12.9	0.4	NA	0	0	0.8	0	0	0	0	0	0	0	2.3	0
TRINITY_DN240344_c0_g1		35.2 not assigned.not annotated	---NA---	-13.2	0.4	NA	-13.2	0.4	NA	0	0.9	0	0.1	0	2.7	0	0	0	0	0	0
TRINITY_DN240330_c0_g1		35.2 not assigned.not annotated	membrane protease subunit, stomatin/prohibitin	0	1	NA	12.1	0.4	NA	0	0	0.4	0	0	0	0	0	0	1.3	0	0
TRINITY_DN240329_c0_g1		35.2 not assigned.not annotated	putative transcriptional regulator	-12.4	0.4	NA	-12.4	0.4	NA	0	0.6	0	0	0	1.7	0	0	0	0	0	0
TRINITY_DN240314_c0_g1		35.2 not assigned.not annotated	TetR/AcrR family transcriptional regulator	12.5	0.4	NA	11.9	0.4	NA	0.6	0	0.4	0	0	0	1.7	0	0	0	1.2	0
TRINITY_DN240312_c0_g1		35.2 not assigned.not annotated	---NA---	13.5	0.2	0	0	1	NA	1.1	0	0	0	0	0	1.7	0	1.7	0	0	0
TRINITY_DN240294_c0_g1		35.2 not assigned.not annotated	---NA---	0	1	NA	12.6	0.4	NA	0	0	0.6	0	0	0	0	0	0	0	1.8	0
TRINITY_DN240275_c0_g1		35.2 not assigned.not annotated	class III pyridoxal phosphate-dependent aminotransferase	0	1	NA	12.2	0.4	NA	0	0	0.5	0	0	0	0	0	0	1.5	0	0
TRINITY_DN240257_c0_g1		35.1 not assigned.annotated	ABC transporter F family member 3	1.8	0.2	NA	-1	0.5	NA	0.7	0.2	0.1	0.3	0	0.3	0.4	0.4	1.2	0.3	0	0
TRINITY_DN240255_c0_g1		35.2 not assigned.not annotated	putative ribonuclease H-like domain, Reverse transcriptase, RNA-dependent DNA polymerase	14.2	0.2	0	0	1	NA	1.9	0	0	0	0	0	3.4	0	2.3	0	0	0
TRINITY_DN240213_c0_g1		35.2 not assigned.not annotated	---NA---	14.4	0.1	0	0	1	NA	2.1	0	0	0	0	0	2.3	3.3	0.8	0	0	0
TRINITY_DN240211_c0_g1		35.2 not assigned.not annotated	putative RNA-directed DNA polymerase, eukaryota, Reverse transcriptase zinc-binding domain protein	-11.9	0.4	NA	-11.9	0.4	NA	0	0.4	0	0	0	1.1	0	0	0	0	0	0
TRINITY_DN240207_c0_g1		35.2 not assigned.not annotated	polyprenyl synthetase	0	1	NA	12.4	0.4	NA	0	0	0.5	0	0	0	0	0	0	0	0	1.6
TRINITY_DN240194_c0_g1		35.2 not assigned.not annotated	---NA---	0	1	NA	14	0.2	0.1	0	0	1.6	0	0	0	0	0	0	2.4	2.5	0
TRINITY_DN240189_c0_g1		35.2 not assigned.not annotated	serine/threonine-protein phosphatase 6 regulatory subunit 3-like isoform X1	-11.9	0.4	NA	-11.9	0.4	NA	0	0.4	0	0	0	1.2	0	0	0	0	0	0
TRINITY_DN240185_c0_g1		35.2 not assigned.not annotated	---NA---	0.1	1	0.9	1.1	0.7	0.9	0.5	0.4	0.9	0	0	1.3	0	0	1.4	2.8	0	0
TRINITY_DN240179_c0_g1		35.2 not assigned.not annotated	---NA---	0	1	NA	0	1	NA	0	0	0	0	0	0	0	0	0	0	0	0
TRINITY_DN240173_c0_g1		35.2 not assigned.not annotated	Leucine-rich repeat-containing protein	12.3	0.4	NA	0	1	NA	0.5	0	0	0	0	0	1.6	0	0	0	0	0
TRINITY_DN240146_c0_g1		35.2 not assigned.not annotated	---NA---	0.4	0.9	1	-12.2	0.4	NA	0.6	0.5	0	0	1.4	0	0	0	1.8	0	0	0
TRINITY_DN240129_c0_g1		35.2 not assigned.not annotated	---NA---	-13.1	0.4	NA	-13.1	0.4	NA	0	0.9	0	0	2.6	0	0	0	0	0	0	0
TRINITY_DN240119_c0_g1		35.2 not assigned.not annotated	hypothetical protein LSAT_5X68461	-0.6	0.5	0.5	-13.3	0.2	NA	0.7	1	0	1.9	0.4	0.8	0.5	1.1	0.4	0	0	0
TRINITY_DN240113_c0_g1		35.2 not assigned.not annotated	---NA---	-12.5	0.4	NA	-12.5	0.4	NA	0	0.6	0	1.7	0	0	0	0	0	0	0	0
TRINITY_DN240107_c0_g1		35.2 not assigned.not annotated	---NA---	-12.7	0.4	NA	-12.7	0.4	NA	0	0.7	0	2	0	0	0	0	0	0	0	0
TRINITY_DN240093_c0_g1		35.2 not assigned.not annotated	DUF11 domain-containing protein	13.4	0.4	NA	0	1	NA	1.1	0	0	0	0	0	0	3.2	0	0	0	0
TRINITY_DN240069_c0_g1		35.2 not assigned.not annotated	ATP-dependent Clp protease ATP-binding subunit ClpA	-12.5	0.4	NA	-12.5	0.4	NA	0	0.6	0	0	1.7	0	0	0	0	0	0	0
TRINITY_DN240056_c0_g1		35.2 not assigned.not annotated	hypothetical protein	-12.3	0.4	NA	0	1	1	0	0.5	0.5	1.5	0	0	0	0	0	0	1.5	0
TRINITY_DN240044_c0_g1		35.2 not assigned.not annotated	Thiamine pyrophosphate-requiring enzyme	0	1	NA	0	1	NA	0	0	0	0	0	0	0	0	0	0	0	0
TRINITY_DN240025_c0_g1		35.2 not assigned.not annotated	---NA---	12.6	0.4	NA	0	1	NA	0.6	0	0	0	0	0	0	0	1.9	0	0	0
TRINITY_DN240002_c0_g1		35.2 not assigned.not annotated	probable gluconokinase	12.1	0.3	NA	12.4	0.1	NA	0.4	0	0.5	0	0	0	0	0.2	1.1	0.2	0.7	0.7
TRINITY_DN239994_c0_g1		35.2 not assigned.not annotated	GGDEF domain-containing protein	0	1	NA	0	1	NA	0	0	0	0	0	0	0	0	0	0	0	0
TRINITY_DN239984_c0_g1		35.2 not assigned.not annotated	---NA---	0	1	NA	12.5	0.2	NA	0	0	0.6	0	0	0	0	0	0	0	0.6	1.2
TRINITY_DN239982_c0_g1		35.2 not assigned.not annotated	---NA---	0	1	NA	11.1	0.4	NA	0	0	0.2	0	0	0	0	0	0	0	0	0.7
TRINITY_DN239969_c0_g1		35.2 not assigned.not annotated	meiosis-specific protein ASY3	-0.5	0.8	NA	-11.8	0.4	NA	0.2	0.4	0	1.1	0	0	0	0.7	0	0	0	0
TRINITY_DN239954_c0_g1		35.2 not assigned.not annotated	---NA---	-13	0.2	NA	-13	0.2	NA	0	0.8	0	0	0.8	1.6	0	0	0	0	0	0
TRINITY_DN239946_c0_g1		35.2 not assigned.not annotated	---NA---	12.5	0.4	NA	0	1	NA	0.6	0	0	0	0	0	0	1.7	0	0	0	0
TRINITY_DN239941_c0_g1		35.2 not assigned.not annotated	---NA---	1.8	0.3	0.7	-11.2	0.4	NA	0.9	0.2	0	0	0	0.7	1.1	0	1.5	0	0	0
TRINITY_DN239939_c0_g1		35.2 not assigned.not annotated	restriction alleviation protein, Lar family	0	1	NA	13.5	0.4	NA	0	0	1.2	0	0	0	0	0	0	0	3.5	0
TRINITY_DN239936_c0_g1		35.2 not assigned.not annotated	F-box protein SKIP8-like isoform X2	0.5	0.4	1	-0.3	0.7	1	1.8	1.2	1	1.6	1.7	0.4	1.2	1.9	2.2	1.1	1.4	0.6
TRINITY_DN239921_c0_g1		35.2 not assigned.not annotated	---NA---	0	1	NA	13.4	0.2	0.1	0	0	1.1	0	0	0	0	0	0	2	0	1.3
TRINITY_DN239915_c0_g1		35.2 not assigned.not annotated	hypothetical protein LSAT_5X176300	-11.8	0.4	NA	0	1	1	0	0.4	0.4	0	1.1	0	0	0	0	0	0	1.1
TRINITY_DN239912_c0_g1		35.2 not assigned.not annotated	1-hydroxy-2-methyl-2-(E)-butenyl- 4-diphosphate reductase	-12.4	0.2	NA	-0.6	0.7	1	0	0.5	0.4	0	1.1	0.5	0	0	0	1.1	0	0
TRINITY_DN239893_c0_g1		35.2 not assigned.not annotated	---NA---	0	1	NA	0	1	NA	0	0	0	0	0	0	0	0	0	0	0	0
TRINITY_DN239867_c0_g1		35.2 not assigned.not annotated	neprosin 2	1.8	0.6	NA	0.5	0.8	NA	0.5	0.1	0.2	0	0	0.4	0	0	1.4	0	0.2	0.4
TRINITY_DN239863_c0_g1		35.2 not assigned.not annotated	---NA---	-1.1	0.7	NA	-12.6	0.4	NA	0.3	0.6	0	1.9	0	0	0	0.9	0	0	0	0
TRINITY_DN239860_c0_g1		35.2 not assigned.not annotated	protein TIC 20-II, chloroplastic	0	1	NA	0	1	NA	0	0	0	0	0	0	0	0	0	0	0	0
TRINITY_DN239840_c0_g1		35.2 not assigned.not annotated	---NA---	12.7	0.4	NA	0	1	NA	0.7	0	0	0	0	0	0	0	2	0	0	0
TRINITY_DN239835_c0_g1		35.2 not assigned.not annotated	---NA---	-11.8	0.4	NA	1.1	0.7	0.9	0	0.4	0.8	0	0	1.1	0	0	0	0	2.3	0
TRINITY_DN239811_c0_g1		35.2 not assigned.not annotated	---NA---	0.6	0.8	1	-11.9	0.4	NA	0.6	0.4	0	0	0	1.1	0	1.7	0	0	0	0
TRINITY_DN239792_c0_g1		35.2 not assigned.not annotated	---NA---	-11.8	0.4	NA	-11.8	0.4	NA	0	0.4	0	0	1.1	0	0	0	0	0	0	0
TRINITY_DN239781_c0_g1		35.2 not assigned.not annotated	---NA---	12.4	0.4	NA	12.4	0.4	NA	0.5	0	0.6	0	0	0	0	0	1.6	0	1.7	0
TRINITY_DN239776_c0_g1		35.2 not assigned.not annotated	pentatricopeptide repeat-containing protein At3g26782, mitochondrial	-13.7	0.4	NA	-13.7	0.4	NA	0	1.4	0	0	0	4.1	0	0	0	0	0	0
TRINITY_DN239768_c0_g1		35.2 not assigned.not annotated	---NA---	-12.1	0.4	NA	-12.1	0.4	NA	0	0.4	0	1.3	0	0	0	0	0	0	0	0
TRINITY_DN239762_c0_g1		35.2 not assigned.not annotated	precorrin-8X methylmutase	-12.8	0.4	NA	-12.8	0.4	NA	0	0.7	0	0	0	2.2	0	0	0	0	0	0
TRINITY_DN239752_c0_g1		35.2 not assigned.not annotated	---NA---	-14.2	0.4	NA	-14.2	0.4	NA	0	1.9	0	5.6	0	0	0	0	0	0	0	0
TRINITY_DN239749_c0_g1		35.2 not assigned.not annotated	Like-Sm (LSM) domain-containing protein	14	0.1	0	0	1	NA	1.6	0	0	0	0	0	2.4	0.4	2	0	0	0
TRINITY_DN239736_c0_g1		35.2 not assigned.not annotated	---NA---	-12.8	0.4	NA	-12.8	0.4	NA	0	0.7	0	2.2	0	0	0	0	0	0	0	0
TRINITY_DN239729_c0_g1		35.2 not assigned.not annotated	---NA---	0	1	NA	0	1	NA	0	0	0	0	0	0	0	0	0	0	0	0
TRINITY_DN239727_c0_g1		35.2 not assigned.not annotated	---NA---	13	0.2	0	0	1	NA	0.8	0	0	0	0	0	0	1	1.4	0	0	0
TRINITY_DN239719_c0_g1		35.2 not assigned.not annotated	transcription factor KUA1-like	-12.4	0.4	NA	3	0.2	0.5	0	0.5	4.3	0	1.6	0	0	0	0	0	4.8	8.2
TRINITY_DN239698_c0_g1		35.2 not assigned.not annotated	LPS-assembly protein LptD	0	1	NA	12.9	0.4	NA	0	0	0.8	0	0	0	0	0	0	0	2.3	0
TRINITY_DN239672_c0_g1		35.2 not assigned.not annotated	ATP-dependent helicase	12.4	0.4	NA	0	1	NA	0.5	0	0	0	0	0	0	0	1.6	0	0	0
TRINITY_DN239671_c0_g1		35.2 not assigned.not annotated	---NA---	-2.6	0.3	NA	1.2	0.4	0.8	0.1	0.8	1.8	0	0.8	1.5	0	0	0.4	3.8	0.8	0.8
TRINITY_DN239668_c0_g1		35.2 not assigned.not annotated	---NA---	0	1	NA	13.1	0.2	0.1	0	0	0.9	0	0	0	0	0	0	1.3	0	1.3
TRINITY_DN239649_c0_g1		35.2 not assigned.not annotated	glutathione S-transferase	0	1	NA	13.5	0	0	0	0	1.1	0	0	0	0	0	0	1.3	1.3	0.9
TRINITY_DN239645_c0_g1		35.2 not assigned.not annotated	Retrovirus-related Pol polyprotein from transposon TNT 1-94	15	0.2	0	0	1	NA	3.3	0	0	0	0	0	0	3.1	6.8	0	0	0
TRINITY_DN239623_c0_g1		50.1.3 Enzyme classification.EC_1 oxidoreductases.EC_1.3 oxidoreductase acting on CH-CH group of donor	isoflavone reductase-like protein	4.5	0	0	-1.5	0.2	NA	6.9	0.3	0.1	0.3	0.2	0.3	6.1	8.9	5.8	0	0.3	0
TRINITY_DN239622_c0_g1		35.2 not assigned.not annotated	---NA---	14.1	0.2	0	0	1	NA	1.7	0	0	0	0	0	3.1	0	2	0	0	0
TRINITY_DN239610_c0_g1		35.2 not assigned.not annotated	---NA---	0	1	NA	12.5	0.4	NA	0	0	0.6	0	0	0	0	0	0	0	0	1.7
TRINITY_DN239608_c0_g1		35.2 not assigned.not annotated	---NA---	-11.9	0.4	NA	0.1	1	1	0	0.4	0.4	0	0	1.1	0	0	0	0	1.2	0
TRINITY_DN239598_c0_g1		35.2 not assigned.not annotated	---NA---	-0.4	0.8	0.8	0.1	1	1	0.7	0.9	0.9	1.4	0	1.3	2.1	0	0	0	2.8	0
TRINITY_DN239595_c0_g1		35.2 not assigned.not annotated	---NA---	1.5	0.6	0.8	0	1	1	2.1	0.7	0.8	0	2.2	0	0	6.2	0	0	2.3	0
TRINITY_DN239578_c0_g1		35.2 not assigned.not annotated	putative membrane protein	-12.9	0.4	NA	-12.9	0.4	NA	0	0.8	0	0	0	2.3	0	0	0	0	0	0
TRINITY_DN239573_c0_g1		35.2 not assigned.not annotated	GGDEF domain-containing protein	0	1	NA	12.5	0.4	NA	0	0	0.6	0	0	0	0	0	0	0	0	1.8
TRINITY_DN239572_c0_g1		35.2 not assigned.not annotated	---NA---	-13.3	0.4	NA	-13.3	0.4	NA	0	1	0	0	3	0	0	0	0	0	0	0
TRINITY_DN239563_c0_g1		35.2 not assigned.not annotated	putative nuclease HARBI1	0	1	NA	11.6	0.4	NA	0	0	0.3	0	0	0	0	0	0	0.9	0	0
TRINITY_DN239553_c0_g1		35.2 not assigned.not annotated	---NA---	14.7	0.1	0	0	1	NA	2.7	0	0	0	0	0	3.4	4.2	0.6	0	0	0
TRINITY_DN239550_c0_g1		35.1 not assigned.annotated	DNA helicase INO80-like	-13.4	0	0	-13.4	0	0	0	1.1	0	1.1	1.1	1.1	0	0	0	0	0	0
TRINITY_DN239534_c0_g1		35.2 not assigned.not annotated	hypothetical protein LSAT_6X115560	0	1	NA	0	1	NA	0	0	0	0	0	0	0	0	0	0	0	0
TRINITY_DN239530_c0_g1		35.1 not assigned.annotated	DNA polymerase delta catalytic subunit	1.6	0.6	0.8	-12.4	0.4	NA	1.6	0.5	0	0	0	1.6	0	4.8	0	0	0	0
TRINITY_DN239517_c0_g1		35.2 not assigned.not annotated	---NA---	-1.5	0.4	NA	1	0.6	NA	0.1	0.2	0.4	0.2	0.4	0	0	0	0.2	0.9	0	0.2
TRINITY_DN239513_c0_g1		35.2 not assigned.not annotated	fatty acid desaturase	0	1	NA	0	1	NA	0	0	0	0	0	0	0	0	0	0	0	0
TRINITY_DN239506_c0_g1		35.2 not assigned.not annotated	---NA---	-11.9	0.4	NA	0.7	0.7	1	0	0.4	0.6	0	1.1	0	0	0	0	0	1.1	0.7
TRINITY_DN239500_c0_g1		35.2 not assigned.not annotated	---NA---	12.9	0.2	0	0	1	NA	0.7	0	0	0	0	0	1.1	1.1	0	0	0	0
TRINITY_DN2395_c0_g1		35.2 not assigned.not annotated	len=214 path=[1:0-213] [-1, 1, -2]	0	1	NA	0	1	NA	0	0	0	0	0	0	0	0	0	0	0	0
TRINITY_DN239494_c0_g1		35.2 not assigned.not annotated	4Fe-4S dicluster domain-containing protein	0	1	NA	11.9	0.4	NA	0	0	0.4	0	0	0	0	0	0	0	1.2	0
TRINITY_DN239488_c0_g1		35.2 not assigned.not annotated	---NA---	-12.9	0.4	NA	-12.9	0.4	NA	0	0.8	0	2.3	0	0	0	0	0	0	0	0
TRINITY_DN239481_c0_g1		35.2 not assigned.not annotated	---NA---	0	1	NA	0	1	NA	0	0	0	0	0	0	0	0	0	0	0	0
TRINITY_DN239469_c0_g1		35.2 not assigned.not annotated	LINE-1 reverse transcriptase isogeny	0	1	0.9	-12.2	0.4	NA	0.5	0.5	0	0	1.4	0	0	0	1.4	0	0	0
TRINITY_DN239456_c0_g1		35.2 not assigned.not annotated	thiamine phosphate synthase	0	1	NA	13.1	0.4	NA	0	0	0.9	0	0	0	0	0	0	0	2.7	0
TRINITY_DN239417_c0_g1		35.2 not assigned.not annotated	---NA---	-11.8	0.4	NA	-11.8	0.4	NA	0	0.3	0	1	0	0	0	0	0	0	0	0
TRINITY_DN239415_c0_g1		35.2 not assigned.not annotated	DUF4118 domain-containing protein	-1.1	0.7	0.7	-13.2	0.4	NA	0.5	1	0	2.9	0	0	0	1.4	0	0	0	0
TRINITY_DN239414_c0_g1		35.2 not assigned.not annotated	hypothetical protein LSAT_6X6520	3.6	0	0	0.2	0.6	1	19.8	1.7	1.9	2	2.1	1	20.3	15.3	23.9	1.5	2.1	2.2
TRINITY_DN239404_c0_g1		35.2 not assigned.not annotated	---NA---	1.6	0.6	0.7	-11.8	0.4	NA	1	0.3	0	1	0	0	0	0	3.1	0	0	0
TRINITY_DN239400_c0_g1		35.2 not assigned.not annotated	---NA---	0	1	NA	1	0.7	NA	0.1	0.1	0.3	0	0	0.4	0	0	0.4	0	0.9	0
TRINITY_DN239375_c0_g1		35.2 not assigned.not annotated	---NA---	0	1	NA	12.3	0.4	NA	0	0	0.5	0	0	0	0	0	0	0	1.5	0
TRINITY_DN239370_c0_g1		35.2 not assigned.not annotated	TonB-dependent siderophore receptor	0	1	NA	0	1	NA	0	0	0	0	0	0	0	0	0	0	0	0
TRINITY_DN239363_c0_g1		35.2 not assigned.not annotated	lipopolysaccharide core heptose(I) kinase RfaP	0	1	NA	11.7	0.4	NA	0	0	0.3	0	0	0	0	0	0	0	1	0
TRINITY_DN239359_c0_g1		13.1.1.7 Cell cycle.regulation.cyclins.CYCP-type cyclin	cyclin-P3-1	0.8	0.2	0.7	0.1	0.9	1	8.3	4.7	5	8.4	3.9	1.8	7.8	9.6	7.5	4.3	4.2	6.6
TRINITY_DN239356_c0_g1		35.2 not assigned.not annotated	---NA---	-0.4	0.8	NA	-12	0.4	NA	0.3	0.4	0	0	0	1.3	0	0.9	0	0	0	0
TRINITY_DN239354_c0_g1		35.2 not assigned.not annotated	---NA---	0	1	NA	13	0.2	0.1	0	0	0.8	0	0	0	0	0	0	0	1.2	1.2
TRINITY_DN239350_c0_g1		35.2 not assigned.not annotated	Putative ribonuclease H protein	-12	0.4	NA	-12	0.4	NA	0	0.4	0	0	0	1.3	0	0	0	0	0	0
TRINITY_DN23935_c0_g1		35.2 not assigned.not annotated	Mob	12	0.4	NA	0	1	NA	0.4	0	0	0	0	0	0	0	1.2	0	0	0
TRINITY_DN239347_c0_g1		35.2 not assigned.not annotated	---NA---	1.2	0.2	0.6	-0.5	0.7	0.9	5.4	2.4	1.7	1.1	1.1	5	5.3	2.5	8.4	0	3.6	1.4
TRINITY_DN239346_c0_g1		35.2 not assigned.not annotated	---NA---	0	1	NA	13.5	0.3	NA	0	0	1.2	0	0	0	0	0	0	2.6	0	0.9
TRINITY_DN239334_c0_g1		35.2 not assigned.not annotated	---NA---	14.8	0.1	0	0	1	NA	2.9	0	0	0	0	0	2.8	1.3	4.6	0	0	0
TRINITY_DN239330_c0_g1		35.2 not assigned.not annotated	type I pullulanase	12.2	0.4	NA	0	1	NA	0.5	0	0	0	0	0	1.5	0	0	0	0	0
TRINITY_DN239325_c0_g1		35.2 not assigned.not annotated	---NA---	-12.3	0.4	NA	-12.3	0.4	NA	0	0.5	0	1.5	0	0	0	0	0	0	0	0
TRINITY_DN239324_c0_g1		35.2 not assigned.not annotated	enoyl-CoA hydratase/isomerase family protein	11.7	0.4	NA	12.1	0.4	NA	0.3	0	0.5	0	0	0	1	0	0	0	1.4	0
TRINITY_DN239323_c0_g1		35.2 not assigned.not annotated	hypothetical protein LSAT_2X64240	3.8	0	0	-0.2	0.7	NA	6.8	0.5	0.4	0.6	0.6	0.2	6.4	6.7	7.3	0.3	0.7	0.3
TRINITY_DN239312_c0_g1		35.2 not assigned.not annotated	DnaJ domain-containing protein	1.4	0.4	0.8	-12	0.4	NA	1.1	0.4	0	0	0	1.2	1.9	0	1.3	0	0	0
TRINITY_DN239294_c0_g1		35.2 not assigned.not annotated	---NA---	0	1	NA	0	1	NA	0	0	0	0	0	0	0	0	0	0	0	0
TRINITY_DN239283_c0_g1		35.2 not assigned.not annotated	---NA---	0	1	NA	0	1	NA	0	0	0	0	0	0	0	0	0	0	0	0
TRINITY_DN239276_c0_g1		35.2 not assigned.not annotated	serine protease	-13.3	0.4	NA	-13.3	0.4	NA	0	1	0	3	0	0	0	0	0	0	0	0
TRINITY_DN239272_c0_g1		35.2 not assigned.not annotated	---NA---	-12.6	0.4	NA	-12.6	0.4	NA	0	0.6	0	1.9	0	0	0	0	0	0	0	0
TRINITY_DN239266_c0_g1		35.2 not assigned.not annotated	---NA---	-12	0.4	NA	-12	0.4	NA	0	0.4	0	0	0	1.2	0	0	0	0	0	0
TRINITY_DN239263_c0_g1		35.2 not assigned.not annotated	nephrocystin-3 isoform X1	-1.4	0.4	NA	-0.5	0.7	NA	0.3	0.7	0.5	0.6	1.4	0.1	0.1	0	0.7	0.4	0.6	0.4
TRINITY_DN239252_c0_g1		35.2 not assigned.not annotated	---NA---	-12	0.4	NA	-12	0.4	NA	0	0.4	0	1.3	0	0	0	0	0	0	0	0
TRINITY_DN239247_c0_g1		35.2 not assigned.not annotated	---NA---	1.4	0	0.3	-1.1	0.1	NA	2.4	0.9	0.4	1.2	0.7	0.7	3	1.7	2.3	0.7	0.3	0.2
TRINITY_DN239246_c0_g1		35.1 not assigned.annotated	NEP1-interacting protein 1-like	0	1	NA	14.9	0	0	0	0	3.1	0	0	0	0	0	0	4.5	2.4	2.5
TRINITY_DN239245_c0_g1		35.2 not assigned.not annotated	---NA---	-12.4	0.4	NA	-12.4	0.4	NA	0	0.5	0	1.6	0	0	0	0	0	0	0	0
TRINITY_DN239244_c0_g1		24.2.2.9 Solute transport.carrier-mediated transport.MFS superfamily.NRT1/PTR anion transporter	protein NRT1/ PTR FAMILY 8.3	-12.8	0.4	NA	-12.8	0.4	NA	0	0.7	0	2.1	0	0	0	0	0	0	0	0
TRINITY_DN239240_c0_g1		26.3.2.2.1 External stimuli response.temperature.Hsp (heat-shock-responsive protein) families.Hsp90 family.Hsp90 protein	heat shock protein 90	0.1	0.9	0.7	-1.5	0.1	0.5	2.6	2.5	0.9	2	2.1	3.3	1.8	4.4	1.6	1.2	0.6	0.9
TRINITY_DN239223_c0_g1		35.2 not assigned.not annotated	---NA---	0	1	NA	0	1	NA	0	0	0	0	0	0	0	0	0	0	0	0
TRINITY_DN239221_c0_g1		35.2 not assigned.not annotated	---NA---	-2.8	0	0	0.4	0.5	0.9	0.5	3.3	4.4	2.9	3	4.1	0	0	1.5	7.3	3	3.1
TRINITY_DN239219_c0_g1		35.2 not assigned.not annotated	electron transfer flavoprotein subunit alpha	0	1	NA	13.6	0.4	NA	0	0	1.3	0	0	0	0	0	0	0	0	3.8
TRINITY_DN239218_c0_g1		35.2 not assigned.not annotated	---NA---	5.2	0	0	-9.5	0.4	NA	2.7	0.1	0	0	0.2	0	2.7	3.2	2.3	0	0	0
TRINITY_DN239215_c0_g1		35.2 not assigned.not annotated	DnaJ homolog subfamily C member 14	12	0	NA	12	0.2	NA	0.4	0	0.4	0	0	0	0.5	0.5	0.3	0.6	0	0.6
TRINITY_DN239210_c0_g1		35.2 not assigned.not annotated	---NA---	11.5	0.4	NA	13.1	0.2	NA	0.3	0	0.9	0	0	0	0	0	0.9	0	0.9	1.8
TRINITY_DN239201_c0_g1		35.2 not assigned.not annotated	---NA---	-0.3	0.9	0.9	-13.3	0.4	NA	0.8	1	0	0	0	3	2.5	0	0	0	0	0
TRINITY_DN239192_c0_g1		35.2 not assigned.not annotated	putative mitochondrial protein	-12.9	0.4	NA	-12.9	0.4	NA	0	0.8	0	0	2.3	0	0	0	0	0	0	0
TRINITY_DN239176_c0_g1		35.2 not assigned.not annotated	---NA---	-11.8	0.4	NA	-11.8	0.4	NA	0	0.4	0	0	0	1.1	0	0	0	0	0	0
TRINITY_DN239154_c0_g1		13.3.6.5.3.4 Cell cycle.mitosis and meiosis.meiotic recombination.meiotic crossover.RTR Holliday junction dissolution complex.RMI2 non-catalytic accessory component	recQ-mediated genome instability protein 2	0	1	NA	0	1	NA	0	0	0	0	0	0	0	0	0	0	0	0
TRINITY_DN239130_c0_g1		35.2 not assigned.not annotated	anion permease	0	1	NA	12.2	0.4	NA	0	0	0.5	0	0	0	0	0	0	1.5	0	0
TRINITY_DN239129_c0_g1		35.2 not assigned.not annotated	---NA---	-14.2	0.4	NA	-14.2	0.4	NA	0	1.9	0	0	0	5.7	0	0	0	0	0	0
TRINITY_DN239128_c0_g1		35.2 not assigned.not annotated	PREDICTED: uncharacterized protein LOC106797232	-0.5	0.8	NA	-12.1	0.4	NA	0.3	0.4	0	1.3	0	0	0	0.9	0	0	0	0
TRINITY_DN239120_c0_g1		35.2 not assigned.not annotated	cytochrome P450 71D11	1	0.7	1	-12.4	0.4	NA	1.1	0.5	0	0	1.6	0	0	0	3.3	0	0	0
TRINITY_DN239075_c0_g1		35.1 not assigned.annotated	E3 ubiquitin-protein ligase MIEL1	0	1	NA	0	1	NA	0	0	0	0	0	0	0	0	0	0	0	0
TRINITY_DN239073_c0_g1		35.2 not assigned.not annotated	---NA---	4.9	0	0	2	0.5	0.9	12.9	0.4	1.8	0	1.3	0	13.7	9.2	15.7	0	5.3	0
TRINITY_DN239068_c0_g1		35.2 not assigned.not annotated	acyl-CoA dehydrogenase	-13.8	0.2	0	-13.8	0.2	0.1	0	1.4	0	2.2	0	2	0	0	0	0	0	0
TRINITY_DN239062_c0_g1		35.2 not assigned.not annotated	ABC transporter ATP-binding protein	0	1	NA	0	1	NA	0	0	0	0	0	0	0	0	0	0	0	0
TRINITY_DN239061_c0_g1		35.2 not assigned.not annotated	---NA---	-14.3	0.4	NA	-14.3	0.4	NA	0	2	0	0	0	5.9	0	0	0	0	0	0
TRINITY_DN239059_c0_g1		35.2 not assigned.not annotated	phenylalanine--tRNA ligase subunit beta	0	1	NA	12.3	0.4	NA	0	0	0.5	0	0	0	0	0	0	0	0	1.6
TRINITY_DN239058_c0_g1		35.2 not assigned.not annotated	---NA---	-13.3	0.4	NA	-13.3	0.4	NA	0	1	0	0	0	3	0	0	0	0	0	0
TRINITY_DN239029_c0_g1		17.1.2.1.31 Protein biosynthesis.cytosolic ribosome.small subunit (SSU).SSU proteome.RPS29 component	40S ribosomal protein S29	14.1	0.2	0	0	1	NA	1.7	0	0	0	0	0	2.2	0	3	0	0	0
TRINITY_DN239007_c0_g1		35.2 not assigned.not annotated	hypothetical protein LSAT_9X109140	0.7	0.4	0.9	0.4	0.7	0.9	2	1.2	1.6	2.7	0.8	0.2	1.7	1.8	2.4	1.9	1.6	1.3
TRINITY_DN238995_c0_g1		35.2 not assigned.not annotated	hypothetical protein LSAT_1X56040	-12	0.4	NA	-12	0.4	NA	0	0.4	0	0	0	1.2	0	0	0	0	0	0
TRINITY_DN238993_c0_g1		35.2 not assigned.not annotated	2-dehydropantoate 2-reductase	0	1	NA	0	1	NA	0	0	0	0	0	0	0	0	0	0	0	0
TRINITY_DN238991_c0_g1		35.2 not assigned.not annotated	---NA---	11.8	0.4	NA	0	1	NA	0.4	0	0	0	0	0	0	0	1.1	0	0	0
TRINITY_DN238951_c0_g1		35.2 not assigned.not annotated	---NA---	1.4	0.1	0.6	-1.1	0.5	NA	1.3	0.5	0.2	0.8	0	0.7	1.3	1.8	0.8	0	0.7	0
TRINITY_DN238915_c0_g1		35.2 not assigned.not annotated	---NA---	-13.2	0.3	NA	-1.4	0.5	0.9	0	1	0.4	2.3	0.6	0	0	0	0	0	1.1	0
TRINITY_DN238900_c0_g1		35.2 not assigned.not annotated	---NA---	13.6	0.2	0	0	1	NA	1.3	0	0	0	0	0	2.3	0	1.5	0	0	0
TRINITY_DN238899_c0_g1		35.1 not assigned.annotated	gamma-tubulin complex component 3	-0.5	0.7	NA	-2.1	0.3	NA	0.4	0.5	0.1	0.8	0	0.8	0.5	0.5	0	0	0	0.4
TRINITY_DN238896_c0_g1		35.2 not assigned.not annotated	TetR family transcriptional regulator	-12.2	0.4	NA	-12.2	0.4	NA	0	0.5	0	0	0	1.4	0	0	0	0	0	0
TRINITY_DN238888_c0_g1		35.2 not assigned.not annotated	---NA---	4.6	0	0	-11.2	0.2	NA	5.8	0.2	0	0	0.3	0.4	5.2	7	5.1	0	0	0
TRINITY_DN238877_c0_g1		35.1 not assigned.annotated	26S proteasome non-ATPase regulatory subunit 13 homolog B-like	1.2	0	0.4	0.4	0.2	0.9	11	4.7	6.1	4.1	3.6	6.4	8.6	14.1	10.4	6.9	5.9	5.5
TRINITY_DN238875_c0_g1		35.2 not assigned.not annotated	---NA---	13.6	0.2	0	0	1	NA	1.2	0	0	0	0	0	1.6	0	2.1	0	0	0
TRINITY_DN238863_c0_g1		35.2 not assigned.not annotated	---NA---	-12.4	0.4	NA	0	1	1	0	0.6	0.5	0	1.7	0	0	0	0	0	1.6	0
TRINITY_DN238860_c0_g1		35.2 not assigned.not annotated	Armadillo-like helical	-2.4	0.4	NA	0.7	0.5	0.9	0.1	0.7	1.2	0.1	0.3	1.7	0.1	0.1	0.2	0.8	1	1.8
TRINITY_DN238847_c0_g1		35.2 not assigned.not annotated	Aldolase-type TIM barrel	12.8	0.4	NA	0	1	NA	0.7	0	0	0	0	0	0	0	2.1	0	0	0
TRINITY_DN238839_c0_g1		35.2 not assigned.not annotated	---NA---	0	1	NA	0	1	NA	0	0	0	0	0	0	0	0	0	0	0	0
TRINITY_DN238825_c0_g1		35.2 not assigned.not annotated	---NA---	0.6	0.8	1	-11.9	0.4	NA	0.6	0.4	0	1.1	0	0	1.7	0	0	0	0	0
TRINITY_DN238817_c0_g1		35.2 not assigned.not annotated	---NA---	0	1	NA	0	1	NA	0	0	0	0	0	0	0	0	0	0	0	0
TRINITY_DN238801_c0_g1		35.2 not assigned.not annotated	Fur family transcriptional regulator	12.2	0.4	NA	12.7	0.4	NA	0.5	0	0.7	0	0	0	0	1.4	0	0	0	2.1
TRINITY_DN238800_c0_g1		35.1 not assigned.annotated	probable LRR receptor-like serine/threonine-protein kinase At1g05700	-13.3	0.2	0	-2.5	0.3	0.6	0	1	0.2	0	1.1	2	0	0	0	0.3	0.3	0
TRINITY_DN238799_c0_g1		35.2 not assigned.not annotated	putative zinc finger, CCHC-type	0.8	0.6	0.9	-12.7	0.4	NA	1.2	0.7	0	2	0	0	2.1	0	1.5	0	0	0
TRINITY_DN238797_c0_g1		15.3.6.1.8 RNA biosynthesis.RNA polymerase II-dependent transcription.MEDIATOR transcription co-activator complex.head module.MED22 component	mediator of RNA polymerase II transcription subunit 22a-like	0.6	0.5	1	0.6	0.6	0.9	1.3	0.9	1.3	0	0.6	2	1.1	1.1	1.8	1.6	1.1	1.1
TRINITY_DN238779_c0_g1		35.2 not assigned.not annotated	---NA---	0	1	NA	0	1	NA	0	0	0	0	0	0	0	0	0	0	0	0
TRINITY_DN238753_c0_g1		35.2 not assigned.not annotated	MFS transporter	0	1	NA	0	1	NA	0	0	0	0	0	0	0	0	0	0	0	0
TRINITY_DN238746_c0_g1		35.2 not assigned.not annotated	hypothetical protein LSAT_4X169500	1.4	0.5	NA	2.5	0	NA	0.2	0.1	0.4	0.2	0	0	0.1	0.5	0	0.3	0.5	0.4
TRINITY_DN238728_c0_g1		35.2 not assigned.not annotated	hypothetical protein LSAT_3X72161	-12.8	0.4	NA	-12.8	0.4	NA	0	0.7	0	0	0	2.1	0	0	0	0	0	0
TRINITY_DN238711_c0_g1		26.1.2.2.3 External stimuli response.light.UV-A/blue light.phototropin-mediated photoperception.PKS phototropin signalling factor	hypothetical protein Ccrd_000143	-12.4	0.4	NA	-12.4	0.4	NA	0	0.5	0	0	1.6	0	0	0	0	0	0	0
TRINITY_DN238710_c0_g1		35.2 not assigned.not annotated	osmotically inducible protein C	11.8	0.4	NA	11.8	0.4	NA	0.4	0	0.4	0	0	0	0	0	1.1	0	1.1	0
TRINITY_DN238703_c0_g1		35.2 not assigned.not annotated	---NA---	0	1	NA	13.2	0.4	NA	0	0	1	0	0	0	0	0	0	2.9	0	0
TRINITY_DN238683_c0_g1		35.2 not assigned.not annotated	---NA---	-11.6	0.2	NA	3.3	0.1	0.1	0	0.3	2.9	0.4	0.5	0	0	0	0	3.5	0.9	4.5
TRINITY_DN238659_c0_g1		35.2 not assigned.not annotated	preprotein translocase subunit SecA	-12.8	0.4	NA	0	1	1	0	0.7	0.7	2.1	0	0	0	0	0	2.1	0	0
TRINITY_DN238641_c0_g1		35.2 not assigned.not annotated	uncharacterized protein LOC110941382	14.3	0.2	0	13.3	0.3	NA	2.1	0	1	0	0	0	0.6	4.3	1.3	2.1	0	0.8
TRINITY_DN23861_c0_g1		35.2 not assigned.not annotated	T-complex protein 1 subunit eta	-1.8	0	0	-0.5	0.3	0.9	9	31.9	22.7	41	34.6	20.1	12.9	4	10	16.9	31.9	19.3
TRINITY_DN238585_c0_g1		35.2 not assigned.not annotated	---NA---	13.1	0.4	NA	12.7	0.4	NA	0.9	0	0.7	0	0	0	0	2.7	0	0	2	0
TRINITY_DN238561_c0_g1		35.2 not assigned.not annotated	---NA---	-1.6	0.5	NA	-1.8	0.5	NA	0.1	0.3	0.1	0.7	0.1	0	0.1	0	0.1	0.1	0.1	0
TRINITY_DN238559_c0_g1		35.2 not assigned.not annotated	---NA---	0	1	NA	0	1	NA	0	0	0	0	0	0	0	0	0	0	0	0
TRINITY_DN238528_c0_g1		35.2 not assigned.not annotated	60S acidic ribosomal protein P1	-11.9	0.4	NA	0.1	1	1	0	0.4	0.4	0	0	1.2	0	0	0	0	1.2	0
TRINITY_DN238509_c0_g1		35.2 not assigned.not annotated	---NA---	-13.6	0.4	NA	-13.6	0.4	NA	0	1.3	0	3.8	0	0	0	0	0	0	0	0
TRINITY_DN2385_c0_g1		35.2 not assigned.not annotated	len=881 path=[1:0-620 883:621-644 623:645-880] [-1, 1, 883, 623, -2]	-9.8	0.3	NA	3.8	0.2	0.3	0	0.1	1.2	0	0.2	0.1	0	0	0	2.1	0	1.6
TRINITY_DN238487_c0_g1		35.2 not assigned.not annotated	---NA---	0	1	NA	0	1	NA	0	0	0	0	0	0	0	0	0	0	0	0
TRINITY_DN238483_c0_g1		35.2 not assigned.not annotated	NAD(P)H-hydrate dehydratase	0	1	NA	0	1	NA	0	0	0	0	0	0	0	0	0	0	0	0
TRINITY_DN238474_c0_g1		35.2 not assigned.not annotated	---NA---	-13.4	0.2	0	-13.4	0.2	0.1	0	1.1	0	1.7	0	1.6	0	0	0	0	0	0
TRINITY_DN238470_c0_g1		35.2 not assigned.not annotated	ABC transporter permease	0	1	NA	0	1	NA	0	0	0	0	0	0	0	0	0	0	0	0
TRINITY_DN238468_c0_g1		35.2 not assigned.not annotated	---NA---	0	1	NA	0	1	NA	0	0	0	0	0	0	0	0	0	0	0	0
TRINITY_DN238467_c0_g1		25.1.3.2 Nutrient uptake.nitrogen assimilation.nitrate uptake system.NRT3 accessory component	high-affinity nitrate transporter 3.1-like	-15.5	0.2	0	0	1	1	0	4.8	4.9	0	5.5	8.9	0	0	0	5.5	4.1	5.2
TRINITY_DN238427_c0_g1		35.2 not assigned.not annotated	cytochrome C oxidase Cbb3	0	1	NA	0	1	NA	0	0	0	0	0	0	0	0	0	0	0	0
TRINITY_DN238418_c0_g1		35.2 not assigned.not annotated	retrotransposon-related protein	-12.1	0.4	NA	-12.1	0.4	NA	0	0.4	0	0	0	1.3	0	0	0	0	0	0
TRINITY_DN238397_c0_g1		35.2 not assigned.not annotated	---NA---	13.4	0.2	0	0	1	NA	1.1	0	0	0	0	0	0	2	1.4	0	0	0
TRINITY_DN238395_c0_g1		35.2 not assigned.not annotated	protein FAR1-RELATED SEQUENCE 5-like	-12.5	0.4	NA	-12.5	0.4	NA	0	0.6	0	0	0	1.7	0	0	0	0	0	0
TRINITY_DN238388_c0_g1		35.2 not assigned.not annotated	MFS transporter	0	1	NA	12.9	0.3	NA	0	0	0.7	0	0	0	0	0	0	0	0.6	1.7
TRINITY_DN238382_c0_g1		35.2 not assigned.not annotated	cytochrome c oxidase-assembly factor COX23, mitochondrial	0.4	0.5	NA	0.8	0.2	NA	0.6	0.5	0.8	0.1	0.8	0.5	0.7	0.7	0.5	0.5	1.2	0.9
TRINITY_DN238373_c0_g1		35.1 not assigned.annotated	tyrosyl-DNA phosphodiesterase 1 isoform X2	3.2	0	0	-1.4	0.3	NA	1.2	0.1	0	0.2	0.1	0.1	1.3	1.4	0.8	0	0.1	0.1
TRINITY_DN238357_c0_g1		35.2 not assigned.not annotated	---NA---	14.1	0.3	0	0	1	NA	1.7	0	0	0	0	0	3.9	0	1.3	0	0	0
TRINITY_DN238329_c0_g1		35.1 not assigned.annotated	ABC transporter B family member 20	12.3	0.4	NA	13.3	0.4	NA	0.5	0	1	0	0	0	1.5	0	0	0	3.1	0
TRINITY_DN238317_c0_g1		35.2 not assigned.not annotated	integrating conjugative element protein	0	1	NA	0	1	NA	0	0	0	0	0	0	0	0	0	0	0	0
TRINITY_DN238293_c0_g1		35.2 not assigned.not annotated	FUSC family protein	0	1	NA	12.5	0.4	NA	0	0	0.6	0	0	0	0	0	0	1.8	0	0
TRINITY_DN238267_c0_g1		35.2 not assigned.not annotated	AraC family transcriptional regulator	0	1	NA	12.8	0.4	NA	0	0	0.7	0	0	0	0	0	0	0	0	2.2
TRINITY_DN238247_c0_g1		35.2 not assigned.not annotated	---NA---	-13.1	0.4	NA	-13.1	0.4	NA	0	0.9	0	0	2.7	0	0	0	0	0	0	0
TRINITY_DN238241_c0_g1		35.2 not assigned.not annotated	cobalamin biosynthesis protein	0	1	NA	0	1	NA	0	0	0	0	0	0	0	0	0	0	0	0
TRINITY_DN238223_c0_g1		35.2 not assigned.not annotated	---NA---	0.9	0.2	NA	0	0.9	NA	0.5	0.3	0.3	0.1	0.4	0.4	0.7	0.4	0.5	0.3	0.2	0.4
TRINITY_DN238220_c0_g1		35.2 not assigned.not annotated	TonB-dependent receptor	-10.9	0.4	NA	-10.9	0.4	NA	0	0.2	0	0.6	0	0	0	0	0	0	0	0
TRINITY_DN238212_c0_g1		35.2 not assigned.not annotated	mercury transport protein MerC	11.8	0.4	NA	0	1	NA	0.3	0	0	0	0	0	1	0	0	0	0	0
TRINITY_DN238181_c0_g1		35.2 not assigned.not annotated	pentatricopeptide repeat-containing protein At2g30780-like	2.5	0.5	NA	-11	0.4	NA	1.2	0.2	0	0	0.6	0	3.6	0	0	0	0	0
TRINITY_DN238145_c0_g1		35.2 not assigned.not annotated	---NA---	13.6	0.2	0	0	1	NA	1.3	0	0	0	0	0	2.3	0	1.5	0	0	0
TRINITY_DN238142_c0_g1		35.2 not assigned.not annotated	---NA---	13.4	0.2	0	0	1	NA	1.1	0	0	0	0	0	0	1.3	1.9	0	0	0
TRINITY_DN238122_c0_g1		35.2 not assigned.not annotated	glucose-6-phosphate isomerase	0	1	NA	12.5	0.4	NA	0	0	0.6	0	0	0	0	0	0	0	0	1.7
TRINITY_DN238111_c0_g1		35.2 not assigned.not annotated	probable pre-mRNA-splicing factor ATP-dependent RNA helicase DEAH4	-3.4	0.3	NA	-1	0.6	NA	0.1	0.6	0.3	1.5	0.1	0.3	0	0.2	0	0	0.6	0.4
TRINITY_DN238091_c0_g1		35.1 not assigned.annotated	putative reverse transcriptase, RNA-dependent DNA polymerase	14.2	0.2	0	0	1	NA	1.9	0	0	0	0	0	0	2.7	2.9	0	0	0
TRINITY_DN238075_c0_g1		35.2 not assigned.not annotated	sensor histidine kinase	0	1	NA	0	1	NA	0	0	0	0	0	0	0	0	0	0	0	0
TRINITY_DN238043_c0_g1		35.2 not assigned.not annotated	glutathione-dependent formaldehyde dehydrogenase	0	1	NA	12.8	0.4	NA	0	0	0.7	0	0	0	0	0	0	2.2	0	0
TRINITY_DN238023_c0_g1		35.2 not assigned.not annotated	protein POLLEN DEFECTIVE IN GUIDANCE 1	-0.2	0.9	0.7	0.7	0.5	0.8	1	1.2	1.9	2.2	0.4	1.1	0.5	0.5	2.1	0.7	3.8	1.4
TRINITY_DN238018_c0_g1		35.2 not assigned.not annotated	---NA---	0.1	1	0.9	-12.3	0.4	NA	0.6	0.5	0	0	0	1.6	0	0	1.7	0	0	0
TRINITY_DN237984_c0_g1		35.2 not assigned.not annotated	Acetolactate synthase large subunit	14	0.4	NA	12.4	0.4	NA	1.6	0	0.6	0	0	0	0	0	4.9	0	1.7	0
TRINITY_DN237958_c0_g1		35.2 not assigned.not annotated	---NA---	13.1	0.2	0	0	1	NA	0.9	0	0	0	0	0	1.3	1.3	0	0	0	0
TRINITY_DN237952_c0_g1		35.2 not assigned.not annotated	---NA---	-1.5	0.5	NA	2.7	0	0.4	0.1	0.3	1.8	0	0.8	0.1	0.2	0	0.1	1.4	1.5	2.6
TRINITY_DN237938_c0_g1		35.2 not assigned.not annotated	DUF3492 domain-containing protein	0	1	NA	13.4	0.4	NA	0	0	1.1	0	0	0	0	0	0	0	3.2	0
TRINITY_DN237921_c0_g1		35.2 not assigned.not annotated	A/G-specific adenine glycosylase	0	1	NA	13.2	0.2	NA	0	0	1	0	0	0	0	0	0	0	1.9	1
TRINITY_DN237904_c0_g1		35.2 not assigned.not annotated	glycosyl transferase family 2	0	1	NA	0	1	NA	0	0	0	0	0	0	0	0	0	0	0	0
TRINITY_DN237897_c0_g1		35.2 not assigned.not annotated	TonB-dependent siderophore receptor	-12.3	0.4	NA	-12.3	0.4	NA	0	0.5	0	1.6	0	0	0	0	0	0	0	0
TRINITY_DN237887_c0_g1		35.2 not assigned.not annotated	---NA---	14.7	0.3	0	0	1	NA	2.7	0	0	0	0	0	6.2	0	2	0	0	0
TRINITY_DN237883_c0_g1		35.2 not assigned.not annotated	Malectin-like carbohydrate-binding domain-containing protein	-14.4	0.3	0	-0.3	0.8	1	0	2.1	1.7	0	1.8	4.7	0	0	0	1	2	2.2
TRINITY_DN237882_c0_g1		35.2 not assigned.not annotated	---NA---	0	1	NA	13.6	0.4	NA	0	0	1.3	0	0	0	0	0	0	3.9	0	0
TRINITY_DN237847_c0_g1		35.2 not assigned.not annotated	---NA---	-11.1	0	NA	-0.3	0.8	NA	0	0.2	0.2	0.3	0.2	0.2	0	0	0	0	0.4	0.2
TRINITY_DN237836_c0_g1		35.2 not assigned.not annotated	EDS1	0.8	0.1	0.8	-1.4	0.1	0.6	3.1	1.8	0.7	2.1	0.9	2.5	4	2.6	2.7	0.4	1	0.7
TRINITY_DN237809_c0_g1		35.2 not assigned.not annotated	histone acetyltransferase HAC12-like isoform X1	-0.5	0.8	0.8	-12.9	0.2	0.2	0.5	0.7	0	0	1.1	1.1	0	1.6	0	0	0	0
TRINITY_DN237792_c0_g1		35.2 not assigned.not annotated	TonB-dependent receptor	0	1	NA	11.7	0.4	NA	0	0	0.3	0	0	0	0	0	0	0	0	1
TRINITY_DN237767_c0_g1		35.2 not assigned.not annotated	choline dehydrogenase	0	1	NA	0	1	NA	0	0	0	0	0	0	0	0	0	0	0	0
TRINITY_DN237766_c0_g1		35.2 not assigned.not annotated	---NA---	12.2	0.4	NA	0	1	NA	0.5	0	0	0	0	0	0	1.4	0	0	0	0
TRINITY_DN237746_c0_g1		35.2 not assigned.not annotated	ABC transporter substrate-binding protein	0	1	NA	13.6	0.4	NA	0	0	1.2	0	0	0	0	0	0	0	3.6	0
TRINITY_DN237742_c0_g1		35.2 not assigned.not annotated	---NA---	0	1	NA	12.5	0.4	NA	0	0	0.6	0	0	0	0	0	0	0	0	1.8
TRINITY_DN237740_c0_g1		35.2 not assigned.not annotated	---NA---	0	1	NA	0	1	NA	0	0	0	0	0	0	0	0	0	0	0	0
TRINITY_DN237737_c0_g1		35.2 not assigned.not annotated	DUF1232 domain-containing protein	0	1	NA	11.7	0.4	NA	0	0	0.3	0	0	0	0	0	0	0	0	1
TRINITY_DN237713_c0_g1		22.7.2.7 Vesicle trafficking.target membrane tethering.COG (Conserved-Oligomeric Golgi) complex.COG7 component	Conserved oligomeric Golgi complex subunit 7	2.4	0	0.1	-0.1	0.9	1	3.7	0.7	0.7	1.2	0	0.9	2.5	4.3	4.3	0.5	1.1	0.4
TRINITY_DN237710_c0_g1		35.2 not assigned.not annotated	---NA---	0	1	NA	0	1	NA	0	0	0	0	0	0	0	0	0	0	0	0
TRINITY_DN237704_c0_g1		35.2 not assigned.not annotated	---NA---	-1.7	0.3	0.2	-1.5	0.3	0.7	0.4	1.4	0.5	2.4	0.3	1.6	1	0.1	0.2	0.5	0.7	0.3
TRINITY_DN237683_c0_g1		35.2 not assigned.not annotated	oxidoreductase	12.7	0.4	NA	11.7	0.4	NA	0.7	0	0.3	0	0	0	0	0	2	0	1	0
TRINITY_DN237679_c0_g1		35.2 not assigned.not annotated	double-stranded RNA binding protein	-1.6	0.6	NA	-11.7	0.4	NA	0.1	0.3	0	0	0	1	0	0	0.3	0	0	0
TRINITY_DN237651_c0_g1		35.1 not assigned.annotated	acetyl-coenzyme A carboxylase carboxyl transferase subunit alpha, chloroplastic-like	0.7	0.1	NA	-1.3	0	NA	0.9	0.5	0.2	0.4	0.5	0.7	0.9	1	0.6	0.3	0.2	0.3
TRINITY_DN237631_c0_g1		35.2 not assigned.not annotated	16S rRNA (uracil(1498)-N(3))-methyltransferase	0	1	NA	0	1	NA	0	0	0	0	0	0	0	0	0	0	0	0
TRINITY_DN237583_c0_g1		35.2 not assigned.not annotated	capsular biosynthesis protein	-13.5	0.4	NA	-13.5	0.4	NA	0	1.2	0	3.5	0	0	0	0	0	0	0	0
TRINITY_DN237574_c0_g1		35.2 not assigned.not annotated	---NA---	-11.8	0.4	NA	-11.8	0.4	NA	0	0.4	0	1.1	0	0	0	0	0	0	0	0
TRINITY_DN237554_c0_g1		35.2 not assigned.not annotated	7-cyano-7-deazaguanine synthase QueC	0	1	NA	12.2	0.4	NA	0	0	0.5	0	0	0	0	0	0	1.4	0	0
TRINITY_DN237535_c0_g1		35.2 not assigned.not annotated	---NA---	-12.6	0.3	NA	-0.5	0.7	NA	0	0.6	0.4	0	0.5	1.4	0	0	0	0.5	0	0.8
TRINITY_DN237534_c0_g1		35.2 not assigned.not annotated	LysR family transcriptional regulator	0	1	NA	0	1	NA	0	0	0	0	0	0	0	0	0	0	0	0
TRINITY_DN237530_c0_g1		35.2 not assigned.not annotated	---NA---	13.7	0.2	0	0	1	NA	1.3	0	0	0	0	0	0	1.6	2.3	0	0	0
TRINITY_DN237527_c0_g1		35.2 not assigned.not annotated	---NA---	0.6	0.8	0.9	-12.7	0.4	NA	1	0.7	0	2	0	0	3.1	0	0	0	0	0
TRINITY_DN237505_c0_g1		35.2 not assigned.not annotated	---NA---	-10.5	0.4	NA	1	0.7	NA	0	0.1	0.3	0	0	0.4	0	0	0	0	0.8	0
TRINITY_DN237488_c0_g1		35.2 not assigned.not annotated	---NA---	0	1	NA	0	1	NA	0	0	0	0	0	0	0	0	0	0	0	0
TRINITY_DN237442_c0_g1		35.2 not assigned.not annotated	---NA---	1.8	0	0.3	-1.2	0.3	NA	2	0.6	0.2	0.7	0.1	0.9	1.6	2.6	1.8	0.1	0.5	0.2
TRINITY_DN237441_c0_g1		35.2 not assigned.not annotated	putative HTH-type transcriptional repressor CzrA	0	1	NA	0	1	NA	0	0	0	0	0	0	0	0	0	0	0	0
TRINITY_DN237439_c0_g1		35.2 not assigned.not annotated	---NA---	0	1	NA	12.4	0.4	NA	0	0	0.5	0	0	0	0	0	0	0	1.6	0
TRINITY_DN23743_c0_g1		35.2 not assigned.not annotated	alkyl sulfatase	-12	0.4	NA	-12	0.4	NA	0	0.4	0	0	0	1.2	0	0	0	0	0	0
TRINITY_DN237424_c0_g1		12.1.5 Chromatin organisation.histones.H4-type histone	histone H4	11.8	0.4	NA	0	1	NA	0.4	0	0	0	0	0	0	0	1.1	0	0	0
TRINITY_DN23742_c0_g1		35.2 not assigned.not annotated	poly(A) polymerase	-13.2	0.4	NA	-13.2	0.4	NA	0	1	0	2.9	0	0	0	0	0	0	0	0
TRINITY_DN237406_c0_g1		35.2 not assigned.not annotated	BolA family transcriptional regulator	-12.8	0.2	0	-12.8	0.2	0.2	0	0.7	0	1.1	0	1.1	0	0	0	0	0	0
TRINITY_DN237401_c0_g1		35.2 not assigned.not annotated	bifunctional epoxide hydrolase 2	-0.9	0.1	NA	-0.7	0.2	NA	0.2	0.4	0.2	0.5	0.4	0.3	0.1	0.3	0.3	0.4	0.3	0.1
TRINITY_DN237356_c0_g1		18.13.5.1 Protein modification.protein folding and quality control.protein folding catalyst activities.Cyclophilin protein folding catalyst	photosynthetic NDH subunit of lumenal location 5, chloroplastic-like	0.2	0.8	0.9	-1	0.4	NA	0.8	0.7	0.3	0.3	0.4	1.2	1.2	0.4	0.6	0.3	0.3	0.4
TRINITY_DN237353_c0_g1		35.2 not assigned.not annotated	nodulin MtN21/EamA-like transporter family protein	0.6	0.5	0.9	-0.1	0.9	1	3.9	2.6	2.4	2.4	0.7	4.7	5.6	1.4	4.7	2.3	2.3	2.6
TRINITY_DN237326_c0_g1		35.2 not assigned.not annotated	Tfp pilus assembly protein PilV	-11.5	0.4	NA	0.5	0.8	NA	0	0.3	0.4	0.9	0	0	0	0	0	0	1.2	0
TRINITY_DN237310_c0_g1		35.2 not assigned.not annotated	CDP-diacylglycerol-glycerol-3-phosphate 3-phosphatidyltransferase	0.3	0.3	0.9	1.8	0	0.2	1.2	1	3.5	0.8	1.1	1.1	1.1	1.1	1.5	3.8	3.7	2.9
TRINITY_DN237280_c0_g1		35.2 not assigned.not annotated	AraC family transcriptional regulator	12.2	0.4	NA	0	1	NA	0.5	0	0	0	0	0	1.5	0	0	0	0	0
TRINITY_DN237260_c0_g1		35.2 not assigned.not annotated	S-adenosyl-methyltransferase (modular protein)	-0.6	0.8	NA	2.3	0.2	0.5	0.2	0.3	1.4	0.7	0	0.1	0.1	0.4	0	1.4	2.3	0.5
TRINITY_DN237248_c0_g1		35.2 not assigned.not annotated	---NA---	0	1	0.9	-12.9	0.4	NA	0.8	0.8	0	0	2.3	0	0	0	2.3	0	0	0
TRINITY_DN237237_c0_g1		20.2.2.6.2 Cytoskeleton.microfilament network.actin polymerisation.formin actin filament elongation factor activities.group-II formin	formin-like protein 14	0	1	NA	12.8	0.4	NA	0	0	0.7	0	0	0	0	0	0	0	2.1	0
TRINITY_DN237235_c0_g1		35.2 not assigned.not annotated	DUF3320 domain-containing protein	13.2	0.4	NA	13.3	0.4	NA	1	0	1	0	0	0	2.9	0	0	0	3	0
TRINITY_DN237208_c0_g1		35.2 not assigned.not annotated	hybrid signal transduction histidine kinase M-like	-11.7	0.4	NA	2.1	0.5	0.8	0	0.3	1.4	0	0	1	0	0	0	0	4.3	0
TRINITY_DN237201_c0_g1		35.2 not assigned.not annotated	HAD-IB family hydrolase	13.1	0.4	NA	0	1	NA	0.9	0	0	0	0	0	2.7	0	0	0	0	0
TRINITY_DN237156_c0_g1		35.1 not assigned.annotated	allantoinase isoform X2	-0.1	0.8	0.6	0.8	0.2	0.8	1.7	1.8	3.2	2.1	2.9	0.5	1.8	1.2	2.1	3.5	2.8	3.3
TRINITY_DN237139_c0_g1		35.1 not assigned.annotated	protein CHROMATIN REMODELING 4-like isoform X1	-0.1	0.8	0.6	-0.9	0.3	0.8	2	2.2	1.2	1.9	1.1	3.7	2.2	1.2	2.8	1.2	1.5	0.9
TRINITY_DN237123_c0_g1		35.2 not assigned.not annotated	hypothetical protein LSAT_9X41280	2.5	0	0.1	-1.7	0.1	NA	1.8	0.3	0.1	0.5	0.2	0.3	2.1	1.5	1.8	0.2	0	0.1
TRINITY_DN237120_c0_g1		35.1 not assigned.annotated	exosome complex exonuclease RRP46 homolog	-0.6	0.4	0.4	-0.8	0.2	0.9	0.5	0.8	0.5	0.4	1	1	0.4	1	0.3	0.6	0.3	0.5
TRINITY_DN237108_c0_g1		35.2 not assigned.not annotated	LysR family transcriptional regulator	0	1	NA	0	1	NA	0	0	0	0	0	0	0	0	0	0	0	0
TRINITY_DN237097_c0_g1		35.2 not assigned.not annotated	---NA---	-12.8	0.4	NA	-12.8	0.4	NA	0	0.7	0	0	0	2.2	0	0	0	0	0	0
TRINITY_DN237073_c0_g1		35.2 not assigned.not annotated	Transposase InsO and inactivated derivatives	0	1	NA	0	1	NA	0	0	0	0	0	0	0	0	0	0	0	0
TRINITY_DN23707_c0_g1		35.2 not assigned.not annotated	molecular chaperone DnaK	0	1	NA	12.8	0.4	NA	0	0	0.7	0	0	0	0	0	0	0	2.1	0
TRINITY_DN237050_c0_g1		35.2 not assigned.not annotated	acyl-CoA dehydrogenase	0	1	NA	13.1	0.4	NA	0	0	0.9	0	0	0	0	0	0	0	2.7	0
TRINITY_DN237044_c0_g1		35.2 not assigned.not annotated	tRNA lysidine(34) synthetase TilS	-12.9	0.4	NA	-12.9	0.4	NA	0	0.8	0	2.3	0	0	0	0	0	0	0	0
TRINITY_DN237028_c0_g1		35.2 not assigned.not annotated	hypothetical protein LSAT_5X90860	14.5	0.1	0	0	1	NA	2.3	0	0	0	0	0	1.2	2.5	3.2	0	0	0
TRINITY_DN237021_c0_g1		35.2 not assigned.not annotated	---NA---	-0.3	0.9	0.8	-13.3	0.4	NA	0.8	1	0	0	0	3.1	2.5	0	0	0	0	0
TRINITY_DN237014_c0_g1		35.2 not assigned.not annotated	PTS fructose transporter subunit IIA	-12.5	0.4	NA	-12.5	0.4	NA	0	0.6	0	1.7	0	0	0	0	0	0	0	0
TRINITY_DN237009_c0_g1		35.2 not assigned.not annotated	---NA---	0	1	NA	0	1	NA	0	0	0	0	0	0	0	0	0	0	0	0
TRINITY_DN237006_c0_g1		35.2 not assigned.not annotated	hypothetical protein	0	1	NA	0	1	NA	0	0	0	0	0	0	0	0	0	0	0	0
TRINITY_DN236983_c0_g1		35.2 not assigned.not annotated	---NA---	-12.6	0.4	NA	-12.6	0.4	NA	0	0.6	0	0	0	1.9	0	0	0	0	0	0
TRINITY_DN236980_c0_g1		35.2 not assigned.not annotated	---NA---	0	1	NA	0	1	NA	0	0	0	0	0	0	0	0	0	0	0	0
TRINITY_DN236968_c0_g1		35.2 not assigned.not annotated	---NA---	-12.8	0.2	NA	-12.8	0.2	NA	0	0.7	0	0.7	0	1.4	0	0	0	0	0	0
TRINITY_DN236956_c0_g1		35.2 not assigned.not annotated	NUDIX domain-containing protein	-12.7	0.4	NA	-12.7	0.4	NA	0	0.7	0	0	0	2	0	0	0	0	0	0
TRINITY_DN236929_c0_g1		35.2 not assigned.not annotated	undecaprenyldiphospho-muramoylpentapeptide beta-N-acetylglucosaminyltransferase	-1.1	0.7	0.7	-12.9	0.4	NA	0.4	0.7	0	2.2	0	0	1.1	0	0	0	0	0
TRINITY_DN236917_c0_g1		35.1 not assigned.annotated	Leucine-rich repeat-containing protein	-12.2	0.4	NA	-1.6	0.6	NA	0	0.5	0.1	0	0	1.4	0	0	0	0	0.4	0
TRINITY_DN236899_c0_g1		35.2 not assigned.not annotated	---NA---	-12	0.4	NA	-12	0.4	NA	0	0.4	0	1.2	0	0	0	0	0	0	0	0
TRINITY_DN236895_c0_g1		35.2 not assigned.not annotated	---NA---	13.8	0	0	7.4	0.4	NA	1.4	0	0	0	0	0	1.9	0.9	1.4	0	0.1	0
TRINITY_DN236880_c0_g1		35.2 not assigned.not annotated	hypothetical protein	11.5	0.4	NA	11.9	0.4	NA	0.3	0	0.4	0	0	0	0	0.9	0	0	1.2	0
TRINITY_DN236879_c0_g1		35.2 not assigned.not annotated	---NA---	12.8	0.2	0	10.3	0.4	NA	0.7	0	0.1	0	0	0	1.1	1.1	0	0.4	0	0
TRINITY_DN236865_c0_g1		35.2 not assigned.not annotated	spermidine/putrescine ABC transporter substrate-binding protein	0	1	NA	0	1	NA	0	0	0	0	0	0	0	0	0	0	0	0
TRINITY_DN236861_c0_g1		35.2 not assigned.not annotated	---NA---	-12.5	0.4	NA	-12.5	0.4	NA	0	0.6	0	0	0	1.7	0	0	0	0	0	0
TRINITY_DN236833_c0_g1		35.2 not assigned.not annotated	---NA---	-5.6	0.3	0	-0.9	0.6	0.8	0.1	4.8	2.6	0.2	2.9	11.4	0.1	0	0.2	1	4.6	2.2
TRINITY_DN236820_c0_g1		35.2 not assigned.not annotated	YTH domain-containing protein	1.8	0.2	0.5	-12.2	0.2	NA	1.6	0.5	0	0.5	1	0	0.7	1.4	2.9	0	0	0
TRINITY_DN236773_c0_g1		35.2 not assigned.not annotated	---NA---	14.3	0.4	NA	0	1	NA	2.1	0	0	0	0	0	0	6.2	0	0	0	0
TRINITY_DN236759_c0_g1		35.2 not assigned.not annotated	---NA---	-12.1	0.4	NA	-12.1	0.4	NA	0	0.4	0	0	0	1.3	0	0	0	0	0	0
TRINITY_DN236755_c0_g1		35.2 not assigned.not annotated	glycine cleavage system H protein 2, mitochondrial-like	0.9	0.2	0.8	0.9	0.2	0.8	3.8	2.1	3.9	1.9	3.8	0.5	3.4	4.8	3.3	5.2	4.2	2.3
TRINITY_DN236751_c0_g1		35.2 not assigned.not annotated	dihydroxy-acid dehydratase	0	1	NA	12	0.4	NA	0	0	0.4	0	0	0	0	0	0	0	0	1.3
TRINITY_DN236746_c0_g1		35.2 not assigned.not annotated	membrane protein	12.3	0.4	NA	0	1	NA	0.5	0	0	0	0	0	0	0	1.5	0	0	0
TRINITY_DN236739_c0_g1		35.2 not assigned.not annotated	Bifunctional inhibitor/plant lipid transfer protein/seed storage helical domain-containing protein	-13.5	0.4	NA	-1.4	0.6	0.9	0	1.1	0.4	0	0.3	3.1	0	0	0	0	1.2	0.1
TRINITY_DN236738_c0_g1		35.2 not assigned.not annotated	---NA---	-11.9	0.4	NA	-11.9	0.4	NA	0	0.4	0	1.1	0	0	0	0	0	0	0	0
TRINITY_DN236718_c0_g1		35.2 not assigned.not annotated	serine dehydratase	0	1	NA	0	1	NA	0	0	0	0	0	0	0	0	0	0	0	0
TRINITY_DN236695_c0_g1		35.2 not assigned.not annotated	protein ENHANCED DISEASE RESISTANCE 2-like isoform X1	12.2	0.4	NA	0	1	NA	0.5	0	0	0	0	0	1.4	0	0	0	0	0
TRINITY_DN236688_c0_g1		35.2 not assigned.not annotated	MBL fold metallo-hydrolase	-12	0.4	NA	-12	0.4	NA	0	0.4	0	1.2	0	0	0	0	0	0	0	0
TRINITY_DN236687_c0_g1		35.1 not assigned.annotated	mitogen-activated protein kinase homolog NTF4	0.1	1	NA	0.7	0.3	NA	0.6	0.6	1	0.7	0.9	0.2	0.3	1.3	0.2	1	1.4	0.6
TRINITY_DN236683_c0_g1		35.2 not assigned.not annotated	FAD/FMN-containing dehydrogenase	0	1	NA	12.3	0.4	NA	0	0	0.5	0	0	0	0	0	0	0	0	1.5
TRINITY_DN236656_c0_g1		35.2 not assigned.not annotated	---NA---	0	1	NA	0	1	NA	0	0	0	0	0	0	0	0	0	0	0	0
TRINITY_DN236618_c0_g1		35.2 not assigned.not annotated	---NA---	0	1	NA	0	1	NA	0	0	0	0	0	0	0	0	0	0	0	0
TRINITY_DN236605_c0_g1		35.2 not assigned.not annotated	taurine dioxygenase	0	1	NA	11.8	0.4	NA	0	0	0.4	0	0	0	0	0	0	1.1	0	0
TRINITY_DN236575_c0_g1		35.2 not assigned.not annotated	pentatricopeptide repeat-containing protein At4g39530	0	1	NA	0	1	NA	0	0	0	0	0	0	0	0	0	0	0	0
TRINITY_DN236550_c0_g1		35.2 not assigned.not annotated	---NA---	5.2	0	0	-0.7	0.8	NA	1.3	0	0	0	0.1	0	1.5	1.3	1.2	0	0	0
TRINITY_DN236544_c0_g1		50.2.3 Enzyme classification.EC_2 transferases.EC_2.3 acyltransferase	dihydrolipoyllysine-residue acetyltransferase component 1 of pyruvate dehydrogenase complex, mitochondrial	-0.5	0.7	0.5	-0.1	0.9	1	3.5	4.9	4.7	0	10.1	4.7	4.3	3.4	3	4.7	4.7	4.7
TRINITY_DN236535_c0_g1		35.2 not assigned.not annotated	RING finger protein 10 isoform X1	1.3	0.2	0.6	-0.3	0.8	NA	1.9	0.7	0.6	0.2	0.4	1.6	2.5	0.8	2.3	0.5	0.8	0.6
TRINITY_DN236531_c0_g1		35.2 not assigned.not annotated	---NA---	13.3	0.2	0	0	1	NA	1	0	0	0	0	0	0	1.8	1.3	0	0	0
TRINITY_DN236525_c0_g1		35.2 not assigned.not annotated	---NA---	0	1	0.9	-12.9	0.4	NA	0.8	0.8	0	0	0	2.4	0	2.3	0	0	0	0
TRINITY_DN236524_c0_g1		35.2 not assigned.not annotated	---NA---	-2.1	0	0	-0.9	0.1	0.7	1.5	6.6	3.5	4.7	6.6	8.5	1.6	1.7	1.2	1.5	5.7	3.4
TRINITY_DN236518_c0_g1		35.2 not assigned.not annotated	---NA---	0.5	0.8	NA	0	1	NA	0.4	0.3	0.3	0.9	0	0	0	1.3	0	0.9	0	0
TRINITY_DN236492_c0_g1		35.2 not assigned.not annotated	---NA---	1.6	0.6	0.7	1	0.7	0.9	1.5	0.5	1	1.5	0	0	4.6	0	0	0	3.1	0
TRINITY_DN236490_c0_g1		35.2 not assigned.not annotated	---NA---	0	1	NA	11.8	0.4	NA	0	0	0.4	0	0	0	0	0	0	0	1.1	0
TRINITY_DN236483_c0_g1		35.1 not assigned.annotated	alpha-dioxygenase 1-like	11.8	0.4	NA	13.3	0.4	NA	0.4	0	1	0	0	0	1.1	0	0	0	0	2.9
TRINITY_DN236434_c0_g1		35.2 not assigned.not annotated	---NA---	-11.3	0.2	NA	-1.1	0.5	NA	0	0.3	0.1	0.4	0	0.4	0	0	0	0	0	0.4
TRINITY_DN236422_c0_g1		35.2 not assigned.not annotated	---NA---	-11.8	0.4	NA	-11.8	0.4	NA	0	0.4	0	1.1	0	0	0	0	0	0	0	0
TRINITY_DN236421_c0_g1		35.2 not assigned.not annotated	polysaccharide deacetylase	0	1	NA	0	1	NA	0	0	0	0	0	0	0	0	0	0	0	0
TRINITY_DN236382_c0_g1		35.2 not assigned.not annotated	---NA---	13.8	0	0	0	1	NA	1.4	0	0	0	0	0	1.8	1.2	1.3	0	0	0
TRINITY_DN236367_c0_g1		35.2 not assigned.not annotated	site-specific integrase	0	1	NA	13.6	0.2	0.1	0	0	1.2	0	0	0	0	0	0	1.2	0	2.5
TRINITY_DN236355_c0_g1		50.1.13 Enzyme classification.EC_1 oxidoreductases.EC_1.14 oxidoreductase acting on paired donor with incorporation or reduction of molecular oxygen	probable 2-oxoglutarate-dependent dioxygenase At5g05600	2.1	0	0.1	-2.4	0.3	NA	5.5	1.3	0.3	0.8	0.6	2.6	5.7	4.6	6.1	0.1	0.2	0.4
TRINITY_DN236353_c0_g1		35.2 not assigned.not annotated	---NA---	-12.2	0.4	NA	-12.2	0.4	NA	0	0.5	0	0	1.4	0	0	0	0	0	0	0
TRINITY_DN236341_c0_g1		35.1 not assigned.annotated	CBS domain-containing protein CBSX6	-0.3	0.5	0.4	0.2	0.6	1	2.4	3	3.4	4	3	1.9	2.2	2.2	2.8	2.9	3.6	3.6
TRINITY_DN236337_c0_g1		35.2 not assigned.not annotated	---NA---	-12.5	0.4	NA	-12.5	0.4	NA	0	0.6	0	0	0	1.7	0	0	0	0	0	0
TRINITY_DN236314_c0_g1		35.1 not assigned.annotated	threonine dehydratase biosynthetic, chloroplastic-like	-12.8	0.4	NA	-0.6	0.8	1	0	0.7	0.5	0	0	2.2	0	0	0	0	1.5	0
TRINITY_DN236313_c0_g1		35.2 not assigned.not annotated	3-hydroxyacyl-CoA dehydrogenase PaaC	13	0.2	0	0	1	NA	0.8	0	0	0	0	0	1.2	1.2	0	0	0	0
TRINITY_DN236312_c0_g1		35.2 not assigned.not annotated	DUF3511 domain protein	0	1	NA	0	1	NA	0	0	0	0	0	0	0	0	0	0	0	0
TRINITY_DN236308_c0_g1		50.2.3 Enzyme classification.EC_2 transferases.EC_2.3 acyltransferase	dihydrolipoyllysine-residue acetyltransferase component 1 of pyruvate dehydrogenase complex, mitochondrial	-1	0.5	0.4	-0.6	0.7	0.9	1.6	3.2	2.1	1.6	6.5	1.5	0	0	4.9	4.8	1.7	0
TRINITY_DN236301_c0_g1		35.1 not assigned.annotated	protein ALUMINUM SENSITIVE 3	12.2	0.4	NA	0	1	NA	0.5	0	0	0	0	0	0	1.5	0	0	0	0
TRINITY_DN236298_c0_g1		35.2 not assigned.not annotated	flagellar basal-body rod protein FlgC	0	1	NA	14	0.4	NA	0	0	1.7	0	0	0	0	0	0	5.1	0	0
TRINITY_DN236293_c0_g1		35.2 not assigned.not annotated	---NA---	0	1	NA	0	1	NA	0	0	0	0	0	0	0	0	0	0	0	0
TRINITY_DN236279_c0_g1		35.2 not assigned.not annotated	RNA polymerase sigma factor sigA-like	0	1	NA	0	1	NA	0	0	0	0	0	0	0	0	0	0	0	0
TRINITY_DN236272_c0_g1		35.1 not assigned.annotated	plant intracellular Ras-group-related LRR protein 3-like	-12.9	0.2	0	1	0.4	0.9	0	0.7	1.5	0	1.1	1.1	0	0	0	0	2.3	2.3
TRINITY_DN236269_c0_g1		35.2 not assigned.not annotated	---NA---	-12.8	0.4	NA	-12.8	0.4	NA	0	0.7	0	0	0	2.2	0	0	0	0	0	0
TRINITY_DN236231_c0_g1		35.2 not assigned.not annotated	alcohol dehydrogenase 2-like	1.3	0	0.6	-2	0.1	NA	1.4	0.6	0.1	0.9	0.4	0.4	1.2	1.2	1.7	0	0.4	0
TRINITY_DN236230_c0_g1		35.1 not assigned.annotated	Sanguinarine reductase	1	0.1	0.8	1.4	0	0.6	1.1	0.6	1.5	0.6	0.8	0.3	0.8	1.2	1.4	1.5	1	1.9
TRINITY_DN236189_c0_g1		35.1 not assigned.annotated	alpha N-terminal protein methyltransferase 1	2.4	0	0	0.7	0.3	NA	2.6	0.5	0.8	0.6	0.5	0.4	2.7	2.3	2.9	0.4	0.8	1.2
TRINITY_DN236178_c0_g1		35.2 not assigned.not annotated	---NA---	0	1	NA	14.3	0.4	NA	0	0	2.1	0	0	0	0	0	0	0	0	6.2
TRINITY_DN236162_c0_g1		35.2 not assigned.not annotated	---NA---	0	1	NA	0	1	NA	0	0	0	0	0	0	0	0	0	0	0	0
TRINITY_DN236139_c0_g1		35.2 not assigned.not annotated	glucans biosynthesis glucosyltransferase MdoH	13.1	0.4	NA	0	1	NA	0.9	0	0	0	0	0	0	0	2.7	0	0	0
TRINITY_DN236110_c0_g1		35.2 not assigned.not annotated	---NA---	0	1	NA	0	1	NA	0	0	0	0	0	0	0	0	0	0	0	0
TRINITY_DN236106_c0_g1		35.2 not assigned.not annotated	putative pentatricopeptide repeat (PPR) superfamily protein	-0.4	0.9	0.8	-12.4	0.4	NA	0.4	0.5	0	0	0	1.6	1.2	0	0	0	0	0
TRINITY_DN236062_c0_g1		35.2 not assigned.not annotated	Ethanolamine-phosphate cytidylyltransferase	-1.4	0.1	NA	0	1	1	0.4	1.1	1.1	1.5	1	0.7	0.4	0.5	0.4	1	1.7	0.6
TRINITY_DN236059_c0_g1		35.1 not assigned.annotated	peroxisomal membrane protein 11-1	-13.3	0.2	0	-13.3	0.2	0.1	0	1	0	1.6	0	1.5	0	0	0	0	0	0
TRINITY_DN236019_c0_g1		35.2 not assigned.not annotated	---NA---	0.9	0.2	0.8	0	0.9	NA	1.2	0.7	0.6	1.1	0.5	0.4	1.6	0.7	1.4	1	0.4	0.5
TRINITY_DN236009_c0_g1		35.2 not assigned.not annotated	---NA---	13.5	0.4	NA	13.6	0.4	NA	1.2	0	1.3	0	0	0	0	3.6	0	0	3.8	0
TRINITY_DN235998_c0_g1		35.2 not assigned.not annotated	sel1 repeat family protein	-11.9	0.4	NA	-11.9	0.4	NA	0	0.4	0	1.2	0	0	0	0	0	0	0	0
TRINITY_DN235971_c0_g1		35.2 not assigned.not annotated	YitT family protein	0	1	NA	0	1	NA	0	0	0	0	0	0	0	0	0	0	0	0
TRINITY_DN235926_c0_g1		35.2 not assigned.not annotated	U3 small nucleolar ribonucleoprotein protein IMP4	2.1	0.5	NA	-11.5	0.4	NA	1.2	0.3	0	0	0.9	0	0	3.7	0	0	0	0
TRINITY_DN235912_c0_g1		35.2 not assigned.not annotated	protein GLUTAMINE DUMPER 2-like	4	0	0	1.4	0.6	0.9	5.8	0.4	0.9	0	1	0.1	5.4	7	5	0	2.7	0.2
TRINITY_DN235911_c0_g1		35.2 not assigned.not annotated	---NA---	12.2	0.4	NA	0	1	NA	0.5	0	0	0	0	0	0	0	1.4	0	0	0
TRINITY_DN235904_c0_g1		35.2 not assigned.not annotated	---NA---	13.9	0.2	0	0	1	NA	1.5	0	0	0	0	0	2.3	2.2	0	0	0	0
TRINITY_DN235888_c0_g1		50.2.7 Enzyme classification.EC_2 transferases.EC_2.7 transferase transferring phosphorus-containing group	nucleoside-diphosphate kinase	0	1	NA	0	1	NA	0	0	0	0	0	0	0	0	0	0	0	0
TRINITY_DN235870_c0_g1		6.2.4.2 Nucleotide metabolism.pyrimidines.salvage pathway.cytidine deaminase	cytidine deaminase 1-like	-3.5	0.3	0	-1.5	0.4	0.5	0.4	4.2	1.5	2	1.5	8.9	0.4	0.3	0.4	1.4	1.2	2
TRINITY_DN235863_c0_g1		35.2 not assigned.not annotated	---NA---	-12.5	0.4	NA	-12.5	0.4	NA	0	0.6	0	0	0	1.7	0	0	0	0	0	0
TRINITY_DN235852_c0_g1		35.2 not assigned.not annotated	---NA---	0	1	NA	14.1	0.4	NA	0	0	1.7	0	0	0	0	0	0	0	0	5.2
TRINITY_DN235838_c0_g1		35.2 not assigned.not annotated	---NA---	0	1	NA	0	1	NA	0	0	0	0	0	0	0	0	0	0	0	0
TRINITY_DN235815_c0_g1		26.3.2.3.3 External stimuli response.temperature.Hsp (heat-shock-responsive protein) families.Hsp70 family.Hsp40 Hsp70-co-chaperone	chaperone protein dnaJ 50-like	-0.4	0.3	0.5	0.4	0.1	0.9	0.8	1.1	1.4	1.2	1.1	0.9	1.1	0.5	0.9	1.4	1.3	1.6
TRINITY_DN235786_c0_g1		35.2 not assigned.not annotated	phospholipase D/transphosphatidylase	0	1	NA	12.5	0.4	NA	0	0	0.6	0	0	0	0	0	0	1.8	0	0
TRINITY_DN235754_c0_g1		35.2 not assigned.not annotated	---NA---	-2.6	0.1	0.1	-0.3	0.9	1	0.3	1.9	1.6	2.9	1	1.9	0	0	1	4.9	0	0
TRINITY_DN235726_c0_g1		35.1 not assigned.annotated	tetrapyrrole-binding protein, chloroplastic	-12.1	0.4	NA	-12.1	0.4	NA	0	0.4	0	0	1.3	0	0	0	0	0	0	0
TRINITY_DN235696_c0_g1		35.2 not assigned.not annotated	hypothetical protein	0	1	NA	12.7	0.2	NA	0	0	0.7	0	0	0	0	0	0	0	0.7	1.4
TRINITY_DN235683_c0_g1		35.1 not assigned.annotated	ferric reduction oxidase 2-like	13.2	0.4	NA	0	1	NA	1	0	0	0	0	0	2.9	0	0	0	0	0
TRINITY_DN235670_c0_g1		35.2 not assigned.not annotated	---NA---	13	0.2	0	0	1	NA	0.8	0	0	0	0	0	0	1.5	1	0	0	0
TRINITY_DN235663_c0_g1		35.2 not assigned.not annotated	MFS transporter	-12.6	0.4	NA	-12.6	0.4	NA	0	0.6	0	0	0	1.9	0	0	0	0	0	0
TRINITY_DN235661_c0_g1		35.2 not assigned.not annotated	Protein kinase, catalytic domain-containing protein	14.6	0	0	0	1	NA	2.4	0	0	0	0	0	2.8	2	2.4	0	0	0
TRINITY_DN235634_c0_g1		35.2 not assigned.not annotated	MBL fold metallo-hydrolase	-13.2	0.4	NA	-2	0.5	NA	0	0.9	0.2	2.8	0	0	0	0	0	0	0.7	0
TRINITY_DN235632_c0_g1		35.2 not assigned.not annotated	tetratricopeptide repeat-containing protein	0	1	NA	12.5	0.4	NA	0	0	0.6	0	0	0	0	0	0	0	0	1.8
TRINITY_DN235605_c0_g1		35.2 not assigned.not annotated	---NA---	1.6	0.3	0.6	-12.3	0.4	NA	1.5	0.5	0	1.5	0	0	2.4	2.2	0	0	0	0
TRINITY_DN235578_c0_g1		35.2 not assigned.not annotated	---NA---	-13.1	0.2	0	-13.1	0.2	0.2	0	0.9	0	1.6	0	1	0	0	0	0	0	0
TRINITY_DN235552_c0_g1		35.2 not assigned.not annotated	---NA---	0.2	0.9	NA	1	0.5	0.9	0.5	0.4	0.9	1.3	0	0	0	0.6	0.9	1.3	1.3	0
TRINITY_DN235547_c0_g1		35.2 not assigned.not annotated	---NA---	-12.2	0.4	NA	-2.5	0.5	NA	0	0.5	0.1	0	0	1.4	0	0	0	0.1	0	0.1
TRINITY_DN235524_c0_g1		35.2 not assigned.not annotated	porin	0	1	NA	12.6	0.4	NA	0	0	0.6	0	0	0	0	0	0	0	1.8	0
TRINITY_DN235515_c0_g1		35.2 not assigned.not annotated	---NA---	-3.1	0.1	NA	0.2	0.8	NA	0	0.4	0.4	0.5	0.5	0.1	0	0	0.1	0.1	1	0.2
TRINITY_DN235508_c0_g1		35.2 not assigned.not annotated	quinone-dependent dihydroorotate dehydrogenase	-12.2	0.4	NA	-12.2	0.4	NA	0	0.5	0	1.5	0	0	0	0	0	0	0	0
TRINITY_DN235482_c0_g1		35.2 not assigned.not annotated	---NA---	-0.5	0.8	0.9	-12.8	0.4	NA	0.5	0.7	0	2.2	0	0	0	1.6	0	0	0	0
TRINITY_DN235475_c0_g1		35.2 not assigned.not annotated	hypothetical protein LSAT_8X134900	8.2	0.1	0	-6.1	0.4	NA	2.1	0	0	0	0	0	2.5	1	2.7	0	0	0
TRINITY_DN235449_c0_g1		35.1 not assigned.annotated	probable LRR receptor-like serine/threonine-protein kinase IRK	13.8	0.2	0	0	1	NA	1.4	0	0	0	0	0	2.8	0.3	1.2	0	0	0
TRINITY_DN235438_c0_g1		35.2 not assigned.not annotated	DNA repair protein RadA	13.3	0.4	NA	0	1	NA	1	0	0	0	0	0	0	0	3.1	0	0	0
TRINITY_DN235431_c0_g1		35.1 not assigned.annotated	putative nucleotide-diphospho-sugar transferase	14.4	0	0	10.9	0.2	NA	2.1	0	0.2	0	0	0	2.4	1.4	2.5	0.4	0	0.2
TRINITY_DN235404_c0_g1		35.2 not assigned.not annotated	---NA---	14.1	0.3	0	0	1	NA	1.8	0	0	0	0	0	4.1	0	1.4	0	0	0
TRINITY_DN235387_c0_g1		35.2 not assigned.not annotated	---NA---	-13	0.4	NA	-13	0.4	NA	0	0.8	0	0	0	2.4	0	0	0	0	0	0
TRINITY_DN235377_c0_g1		35.2 not assigned.not annotated	---NA---	-10.2	0.4	NA	0.9	0.6	NA	0	0.1	0.2	0	0	0.4	0	0	0	0	0.3	0.3
TRINITY_DN235375_c0_g1		21.9.1.7.1.3 Cell wall.cutin and suberin.cuticular lipid formation.alkane-forming pathway.CER1-CER3 alkane-forming complex.Cyt-b5 component	cytochrome b5	-11.8	0.4	NA	-11.8	0.4	NA	0	0.4	0	1.1	0	0	0	0	0	0	0	0
TRINITY_DN235370_c0_g1		35.2 not assigned.not annotated	---NA---	-11.9	0.4	NA	-11.9	0.4	NA	0	0.4	0	0	0	1.1	0	0	0	0	0	0
TRINITY_DN235353_c0_g1		35.2 not assigned.not annotated	---NA---	0	1	NA	0	1	NA	0	0	0	0	0	0	0	0	0	0	0	0
TRINITY_DN235332_c0_g1		35.2 not assigned.not annotated	putative P-loop containing nucleoside triphosphate hydrolase	-2.5	0.4	NA	2.8	0.1	0.4	0	0.2	1.4	0	0.5	0.1	0.1	0	0	1.4	0.7	2.1
TRINITY_DN235329_c0_g1		35.2 not assigned.not annotated	WD repeat-containing protein 44	0	1	NA	0	1	NA	0	0	0	0	0	0	0	0	0	0	0	0
TRINITY_DN235325_c0_g1		35.2 not assigned.not annotated	---NA---	-13.2	0.4	NA	-13.2	0.4	NA	0	1	0	2.9	0	0	0	0	0	0	0	0
TRINITY_DN235301_c0_g1		35.2 not assigned.not annotated	hypothetical protein	12.9	0.4	NA	0	1	NA	0.7	0	0	0	0	0	2.2	0	0	0	0	0
TRINITY_DN235281_c0_g1		1.1.1.3.20 Photosynthesis.photophosphorylation.photosystem II.assembly and maintenance.TerC protein	TerC family protein	-13.6	0.4	NA	-13.6	0.4	NA	0	1.2	0	0	0	3.7	0	0	0	0	0	0
TRINITY_DN235279_c0_g1		35.2 not assigned.not annotated	B-type flagellar hook-associated protein 2	0	1	NA	0	1	NA	0	0	0	0	0	0	0	0	0	0	0	0
TRINITY_DN235273_c0_g1		35.2 not assigned.not annotated	---NA---	-13.5	0.4	NA	-13.5	0.4	NA	0	1.2	0	3.5	0	0	0	0	0	0	0	0
TRINITY_DN235250_c0_g1		35.2 not assigned.not annotated	ABC transporter permease	0	1	NA	0	1	NA	0	0	0	0	0	0	0	0	0	0	0	0
TRINITY_DN235247_c0_g1		35.2 not assigned.not annotated	transmembrane protein, putative	4.9	0.1	NA	5.6	0.2	0.1	0.7	0	1.1	0	0.1	0	1	0.6	0.5	1.1	0.1	2.1
TRINITY_DN235224_c0_g1		35.2 not assigned.not annotated	hypothetical protein HannXRQ_Chr14g0439951	-12.3	0.3	NA	0.6	0.6	0.9	0	0.5	0.8	0.2	0.1	1.2	0	0	0	0.6	0.6	1
TRINITY_DN235221_c0_g1		35.2 not assigned.not annotated	---NA---	-14.4	0.4	NA	-14.4	0.4	NA	0	2.2	0	0	0	6.6	0	0	0	0	0	0
TRINITY_DN235197_c0_g1		35.2 not assigned.not annotated	---NA---	12.9	0.2	0	0	1	NA	0.8	0	0	0	0	0	1.2	1.2	0	0	0	0
TRINITY_DN235191_c0_g1		35.2 not assigned.not annotated	---NA---	-11.9	0.4	NA	-11.9	0.4	NA	0	0.4	0	0	0	1.1	0	0	0	0	0	0
TRINITY_DN235179_c0_g1		35.2 not assigned.not annotated	---NA---	0	1	NA	13.5	0.4	NA	0	0	1.2	0	0	0	0	0	0	3.5	0	0
TRINITY_DN235174_c0_g1		35.2 not assigned.not annotated	hypothetical protein Ccrd_017491	6.3	0	0	-0.7	0.8	NA	9	0.1	0.1	0.4	0	0	9.6	6	11.4	0.1	0.1	0
TRINITY_DN235172_c0_g1		35.2 not assigned.not annotated	MATE family efflux transporter	0	1	NA	0	1	NA	0	0	0	0	0	0	0	0	0	0	0	0
TRINITY_DN235171_c0_g1		19.4.1.5.3.2 Protein degradation.peptide tagging.Ubiquitin (UBQ)-anchor addition (ubiquitylation).UBQ-ligase E3 activities.RING-domain E3 ligase activities.RING-HCa-type E3 ligase	E3 ubiquitin-protein ligase RMA1H1-like	4.3	0.3	0	-10.4	0.4	NA	2.6	0.1	0	0.4	0	0	5.6	1.7	0.4	0	0	0
TRINITY_DN235154_c0_g1		35.2 not assigned.not annotated	PRA1 family protein E-like	-0.9	0.5	NA	1	0.4	NA	0.2	0.3	0.6	0	0.4	0.5	0.1	0.1	0.2	0.7	0.1	1
TRINITY_DN235145_c0_g1		35.2 not assigned.not annotated	putative jas TPL-binding domain-containing protein	0.1	0.9	0.7	-1	0.3	0.8	1.5	1.4	0.7	0.7	1.5	2.1	1	2.1	1.4	0	1.4	0.7
TRINITY_DN235143_c0_g1		35.2 not assigned.not annotated	alpha/beta hydrolase	0	1	NA	13.1	0.4	NA	0	0	0.9	0	0	0	0	0	0	2.6	0	0
TRINITY_DN235115_c0_g1		35.2 not assigned.not annotated	phospholipase D/transphosphatidylase	12.1	0.4	NA	0	1	NA	0.4	0	0	0	0	0	0	1.3	0	0	0	0
TRINITY_DN235113_c0_g1		35.2 not assigned.not annotated	---NA---	3.3	0.3	0.2	-10.5	0.4	NA	1.5	0.1	0	0.4	0	0	0	3.1	1.3	0	0	0
TRINITY_DN235108_c0_g1		35.2 not assigned.not annotated	---NA---	0	1	NA	0	1	NA	0	0	0	0	0	0	0	0	0	0	0	0
TRINITY_DN235105_c0_g1		35.2 not assigned.not annotated	putative pleckstrin (PH) domain superfamily protein	4	0.1	0	-1.7	0.6	NA	2.6	0.2	0.1	0.5	0	0	1.9	1.3	4.7	0	0.2	0
TRINITY_DN235093_c0_g1		35.2 not assigned.not annotated	---NA---	0	1	NA	12.9	0.4	NA	0	0	0.8	0	0	0	0	0	0	2.3	0	0
TRINITY_DN235082_c0_g1		35.2 not assigned.not annotated	Ribonuclease H-like domain-containing protein	3.5	0.1	0.1	-12.6	0.4	NA	7.1	0.6	0	0	1.8	0	11.2	2.6	7.4	0	0	0
TRINITY_DN235071_c0_g1		35.2 not assigned.not annotated	putative sterile alpha motif (SAM) domain-containing protein	1	0	0.7	1.2	0.1	0.5	2.4	1.2	2.6	1.3	1.4	0.9	2.5	2.1	2.4	2.5	2	3.4
TRINITY_DN235067_c0_g1		35.2 not assigned.not annotated	---NA---	0	1	NA	0	1	NA	0	0	0	0	0	0	0	0	0	0	0	0
TRINITY_DN235057_c0_g1		35.2 not assigned.not annotated	---NA---	0.4	0.7	NA	-2.1	0.3	NA	0.6	0.5	0.1	0.7	0	0.7	0.5	1	0.4	0	0	0.3
TRINITY_DN235047_c0_g1		35.2 not assigned.not annotated	glycerol kinase	0	1	NA	14.3	0.2	0	0	0	2	0	0	0	0	0	0	1.9	0	4.2
TRINITY_DN235043_c0_g1		16.4.1.4.3 RNA processing.RNA splicing.U2-type-intron-specific major spliceosome.U5 small nuclear ribonucleoprotein particle (snRNP).snRNP40/U5-40kDa snRNP component	U5 small nuclear ribonucleoprotein 40 kDa protein	0.8	0.2	0.8	-0.2	0.6	NA	1	0.6	0.5	0.8	0.6	0.4	0.6	1.1	1.4	0.5	0.6	0.5
TRINITY_DN235009_c0_g1		35.2 not assigned.not annotated	fatty acid oxidation complex subunit alpha FadB	12	0.4	NA	0	1	NA	0.4	0	0	0	0	0	1.2	0	0	0	0	0
TRINITY_DN234986_c0_g1		35.2 not assigned.not annotated	DUF1852 domain-containing protein	13.1	0.4	NA	0	1	NA	0.9	0	0	0	0	0	0	2.6	0	0	0	0
TRINITY_DN234973_c0_g1		35.2 not assigned.not annotated	---NA---	12.6	0.4	NA	12.6	0.4	NA	0.6	0	0.6	0	0	0	0	0	1.9	1.9	0	0
TRINITY_DN234941_c0_g1		35.1 not assigned.annotated	asparagine synthetase [glutamine-hydrolyzing] 1	0	1	NA	12.7	0.4	NA	0	0	0.6	0	0	0	0	0	0	0	1.9	0
TRINITY_DN234935_c0_g1		35.2 not assigned.not annotated	LEAF RUST 10 DISEASE-RESISTANCE LOCUS RECEPTOR-LIKE PROTEIN KINASE-like 1.1	2.7	0.2	0.3	0.6	0.6	NA	0.9	0.1	0.2	0.2	0.1	0.2	1.3	0	1.5	0	0.3	0.4
TRINITY_DN234903_c0_g1		50.1.13 Enzyme classification.EC_1 oxidoreductases.EC_1.14 oxidoreductase acting on paired donor with incorporation or reduction of molecular oxygen	cytochrome P450 734A1-like	4.5	0.1	0	-3.6	0.3	NA	6.4	0.3	0	0.6	0	0.2	6.5	9.1	3.5	0	0.1	0
TRINITY_DN234898_c0_g1		35.2 not assigned.not annotated	methionine synthase	0	1	NA	13.2	0.4	NA	0	0	0.9	0	0	0	0	0	0	2.8	0	0
TRINITY_DN234888_c0_g1		35.2 not assigned.not annotated	transporter	12.3	0.4	NA	0	1	NA	0.5	0	0	0	0	0	0	0	1.5	0	0	0
TRINITY_DN234883_c0_g1		35.2 not assigned.not annotated	heat shock cognate protein 80	0	1	NA	0	1	NA	0	0	0	0	0	0	0	0	0	0	0	0
TRINITY_DN234880_c0_g1		35.2 not assigned.not annotated	putative cyclin-like protein	0.6	0.5	0.9	-0.8	0.6	1	0.9	0.6	0.3	1.4	0.2	0.2	0.6	1.2	1	0	1	0.1
TRINITY_DN234878_c0_g1		35.2 not assigned.not annotated	---NA---	0	1	0.9	0.7	0.8	1	1	1	1.5	0	1.5	1.4	0	0	3.1	0	4.6	0
TRINITY_DN234869_c0_g1		35.2 not assigned.not annotated	peptidylprolyl isomerase	0	1	NA	12.2	0.4	NA	0	0	0.5	0	0	0	0	0	0	1.4	0	0
TRINITY_DN234860_c0_g1		35.2 not assigned.not annotated	hypothetical protein LSAT_2X93281	3	0	0	3.4	0.2	0	2.5	0.3	3.2	0.2	0.2	0.5	3.1	2.1	2.3	4.6	0.5	4.5
TRINITY_DN234853_c0_g1		35.2 not assigned.not annotated	---NA---	0.1	1	0.9	-0.4	0.9	1	1.6	1.5	1.1	0	0	4.5	2.5	2.3	0	0	0	3.4
TRINITY_DN234830_c0_g1		35.2 not assigned.not annotated	putative ABC transporter B family member 8 isoform X1	-2.5	0.3	NA	0.8	0.3	0.9	0.1	0.8	1.3	0.4	1.6	0.3	0	0.2	0.3	1.5	0.9	1.7
TRINITY_DN234818_c0_g1		35.2 not assigned.not annotated	---NA---	-2	0.2	0.1	-2.8	0.2	0.4	0.3	1.3	0.2	1.7	0.2	2.1	0.1	0.4	0.5	0.2	0.3	0.1
TRINITY_DN234773_c0_g1		35.2 not assigned.not annotated	---NA---	13.8	0.1	0	0	1	NA	1.4	0	0	0	0	0	1.5	0.7	2.1	0	0	0
TRINITY_DN234742_c0_g1		35.2 not assigned.not annotated	TolC family protein	0	1	NA	12.9	0.4	NA	0	0	0.8	0	0	0	0	0	0	0	2.3	0
TRINITY_DN234721_c0_g1		50.2.4 Enzyme classification.EC_2 transferases.EC_2.4 glycosyltransferase	callose synthase 3-like	1	0.2	0.6	-0.4	0.5	0.9	4.7	2.3	1.7	3.9	1.9	1.2	4.3	3.1	6.7	1.3	1.9	1.9
TRINITY_DN234694_c0_g1		35.2 not assigned.not annotated	cell envelope integrity protein CreD	0	1	NA	13.9	0.4	NA	0	0	1.5	0	0	0	0	0	0	0	4.6	0
TRINITY_DN234687_c0_g1		35.2 not assigned.not annotated	haloacid dehalogenase	-11.9	0.4	NA	0	1	1	0	0.4	0.4	1.2	0	0	0	0	0	1.2	0	0
TRINITY_DN234673_c0_g1		4.1.2.2.7.1 Amino acid metabolism.biosynthesis.aspartate family.aspartate-derived amino acids.threonine.threonine synthase	threonine synthase, chloroplastic-like	0.7	0.2	1	1	0.1	0.8	1.1	0.7	1.3	0.5	1.2	0.4	1.3	0.9	1.1	1.2	1.4	1.5
TRINITY_DN234654_c0_g1		35.2 not assigned.not annotated	zinc finger protein ZAT4-like	0	1	NA	0	1	NA	0	0	0	0	0	0	0	0	0	0	0	0
TRINITY_DN234621_c0_g1		50.2.7 Enzyme classification.EC_2 transferases.EC_2.7 transferase transferring phosphorus-containing group	nucleoside-diphosphate kinase	12.7	0.4	NA	13.7	0.4	NA	0.7	0	1.3	0	0	0	0	0	2	4	0	0
TRINITY_DN234603_c0_g1		35.2 not assigned.not annotated	C2 calcium-dependent membrane targeting	-2	0.1	0	-0.4	0.6	1	0.3	1.4	1	0.7	1.3	2.1	0.7	0.2	0.2	0.9	1.7	0.5
TRINITY_DN234598_c0_g1		35.1 not assigned.annotated	potassium transporter 4	-0.3	0.6	NA	1.3	0	0.5	0.6	0.7	1.8	0.8	0.9	0.4	0.7	0.3	0.8	2	1.4	1.9
TRINITY_DN234586_c0_g1		35.2 not assigned.not annotated	excinuclease ABC subunit UvrC	0	1	NA	12.8	0.4	NA	0	0	0.7	0	0	0	0	0	0	2.1	0	0
TRINITY_DN234571_c0_g1		35.2 not assigned.not annotated	DnaJ domain-containing protein	0.7	0.2	0.9	0	0.9	1	1.9	1.2	1.2	1	1.6	0.9	1	2.4	2.3	0.9	1.2	1.5
TRINITY_DN234570_c0_g1		50.4.2 Enzyme classification.EC_4 lyases.EC_4.2 carbon-oxygen lyase	putative terpenoid cyclases/protein prenyltransferase alpha-alpha toroid	0	1	NA	0	1	NA	0	0	0	0	0	0	0	0	0	0	0	0
TRINITY_DN234534_c0_g1		35.2 not assigned.not annotated	---NA---	0.5	0.8	NA	-1	0.5	NA	0.4	0.2	0.1	0.4	0	0.4	0	1.1	0	0	0.4	0
TRINITY_DN234530_c0_g1		35.2 not assigned.not annotated	---NA---	0	1	NA	0	1	NA	0	0	0	0	0	0	0	0	0	0	0	0
TRINITY_DN234488_c0_g1		35.2 not assigned.not annotated	---NA---	-14.6	0.3	0	-14.6	0.3	0	0	2.5	0	0	1.6	5.9	0	0	0	0	0	0
TRINITY_DN234476_c0_g1		35.2 not assigned.not annotated	---NA---	0	1	NA	12	0.4	NA	0	0	0.4	0	0	0	0	0	0	1.2	0	0
TRINITY_DN23440_c0_g1		35.1 not assigned.annotated	heavy metal-associated isoprenylated plant protein 33-like	2.2	0	0.1	-2	0.2	0.7	4	0.9	0.2	1.3	1.1	0.3	3.3	3.8	5	0.5	0.2	0
TRINITY_DN234367_c0_g1		35.2 not assigned.not annotated	hydrolase	0	1	NA	0	1	NA	0	0	0	0	0	0	0	0	0	0	0	0
TRINITY_DN234331_c0_g1		35.2 not assigned.not annotated	serine--tRNA ligase	0	1	NA	13.2	0.4	NA	0	0	1	0	0	0	0	0	0	0	2.9	0
TRINITY_DN234305_c0_g1		35.1 not assigned.annotated	transcriptional activator DEMETER-like	1.3	0.2	0.5	-0.7	0.4	NA	2	0.9	0.5	1.5	0.5	0.5	1.6	1.3	3.3	0.5	0.5	0.6
TRINITY_DN234289_c0_g1		35.2 not assigned.not annotated	---NA---	2	0.1	0.1	-0.5	0.4	NA	3.3	0.8	0.6	0.9	0.8	0.7	5	1.4	3.4	0.3	0.9	0.5
TRINITY_DN234284_c0_g1		35.2 not assigned.not annotated	---NA---	-12.6	0.4	NA	-12.6	0.4	NA	0	0.6	0	0	1.9	0	0	0	0	0	0	0
TRINITY_DN234264_c0_g1		35.2 not assigned.not annotated	coronatine-insensitive protein 1-like	2.3	0.1	0.1	-0.5	0.5	NA	2.8	0.6	0.4	0.7	0.3	0.7	1.9	4	2.5	0.4	0.7	0.2
TRINITY_DN234220_c0_g1		8.2.1.1 Polyamine metabolism.spermidine/spermine.synthesis.S-adenosyl methionine decarboxylase	S-adenosylmethionine decarboxylase proenzyme	2.1	0	0.2	-0.7	0.5	NA	1.2	0.3	0.2	0.5	0.2	0.2	0.9	1.2	1.6	0.1	0.4	0
TRINITY_DN234202_c0_g1		11.3.2.1.4 Phytohormones.brassinosteroid.perception and signal transduction.receptor complex.receptor kinase regulator protein (MSBP)	probable steroid-binding protein 3	1.6	0	0.1	0.6	0.1	0.8	9.1	3	4.5	3.2	3.5	2.2	8.5	10	8.9	4.2	3.8	5.5
TRINITY_DN234158_c0_g1		35.2 not assigned.not annotated	---NA---	13.3	0.4	NA	0	1	NA	1	0	0	0	0	0	0	0	3	0	0	0
TRINITY_DN234153_c0_g1		35.2 not assigned.not annotated	leucine-rich repeat receptor protein kinase EMS1	-12.3	0.4	NA	0.1	1	1	0	0.5	0.5	1.5	0	0	0	0	0	0	0	1.6
TRINITY_DN234151_c0_g1		35.2 not assigned.not annotated	hypothetical protein YSA_p00181 (plasmid)	-12	0.4	NA	-12	0.4	NA	0	0.4	0	1.2	0	0	0	0	0	0	0	0
TRINITY_DN234149_c0_g1		35.2 not assigned.not annotated	ATP-dependent DNA helicase At3g02060, chloroplastic isoform X1	-13.5	0.4	NA	-13.5	0.4	NA	0	1.2	0	3.5	0	0	0	0	0	0	0	0
TRINITY_DN234110_c0_g1		35.1 not assigned.annotated	peroxisomal fatty acid beta-oxidation multifunctional protein AIM1-like	1.3	0	0.5	-0.6	0.3	0.9	2.4	0.9	0.6	0.6	0.9	1.2	3	1.7	2.5	0.4	1	0.4
TRINITY_DN234109_c0_g1		35.2 not assigned.not annotated	CPBP family intramembrane metalloprotease	-13	0.4	NA	-13	0.4	NA	0	0.8	0	2.5	0	0	0	0	0	0	0	0
TRINITY_DN234099_c0_g1		35.1 not assigned.annotated	MAR-binding filament-like protein 1-1	2.4	0	0.1	-0.6	0.5	NA	1.5	0.3	0.2	0.5	0.2	0.1	1.8	1	1.7	0.2	0.2	0.2
TRINITY_DN234092_c0_g1		35.2 not assigned.not annotated	MarR family transcriptional regulator	-11.8	0.4	NA	0	1	1	0	0.4	0.4	0	1.1	0	0	0	0	0	0	1.1
TRINITY_DN234080_c0_g1		35.2 not assigned.not annotated	chemotaxis response regulator protein-glutamate methylesterase	12.4	0.4	NA	0	1	NA	0.5	0	0	0	0	0	0	0	1.6	0	0	0
TRINITY_DN234065_c0_g1		35.2 not assigned.not annotated	---NA---	-10.8	0.4	NA	0	1	NA	0	0.2	0.2	0	0.5	0	0	0	0	0.3	0.3	0
TRINITY_DN234049_c0_g1		35.2 not assigned.not annotated	---NA---	-13.7	0.2	0	-1.6	0.3	0.9	0	1.3	0.4	0	2	2	0	0	0	0	0	1.3
TRINITY_DN234027_c0_g1		35.2 not assigned.not annotated	---NA---	1.7	0.4	0.6	-13.4	0.4	NA	3.5	1.1	0	3.3	0	0	0	7	3.4	0	0	0
TRINITY_DN234021_c0_g1		35.2 not assigned.not annotated	---NA---	13.2	0.2	0	0	1	NA	0.9	0	0	0	0	0	0	1.5	1.4	0	0	0
TRINITY_DN234016_c0_g1		35.2 not assigned.not annotated	NAC domain-containing protein 78-like	0.5	0.4	1	1.7	0	0.4	1.3	0.9	2.8	1.2	1.2	0.2	1.3	1.2	1.4	2.8	2.3	3.4
TRINITY_DN234015_c0_g1		35.2 not assigned.not annotated	---NA---	13.4	0.4	NA	0	1	NA	1.1	0	0	0	0	0	0	0	3.3	0	0	0
TRINITY_DN2340_c0_g1		35.2 not assigned.not annotated	len=1401 path=[1:0-1261 1378:1262-1278 1256:1279-1400] [-1, 1, 1378, 1256, -2]	6	0	0	-0.7	0.7	NA	3.9	0.1	0	0.2	0	0	2.9	4.6	4.3	0	0.1	0
TRINITY_DN233997_c0_g1		35.2 not assigned.not annotated	---NA---	0	1	NA	11.4	0.4	NA	0	0	0.3	0	0	0	0	0	0	0.8	0	0
TRINITY_DN233974_c0_g1		18.14.1.1.4 Protein modification.peptide maturation.endomembrane system.SPC endoplasmic signal peptidase complex.SPCs3 component	signal peptidase complex subunit 3B	0	1	0.8	0.2	0.6	1	0.9	0.9	1	0.5	0.8	1.3	0	0.7	1.9	1	1.3	0.7
TRINITY_DN233965_c0_g1		35.2 not assigned.not annotated	bacterioferritin	0	1	NA	13.4	0.4	NA	0	0	1.1	0	0	0	0	0	0	0	3.2	0
TRINITY_DN233963_c0_g1		35.1 not assigned.annotated	endoglucanase 1-like	4.1	0.2	NA	0.5	0.8	NA	0.8	0	0.1	0.1	0	0	1.3	0.1	1	0.1	0	0.1
TRINITY_DN233961_c0_g1		35.2 not assigned.not annotated	LysR family transcriptional regulator	0	1	NA	0	1	NA	0	0	0	0	0	0	0	0	0	0	0	0
TRINITY_DN233934_c0_g1		35.2 not assigned.not annotated	---NA---	14.4	0.3	0	0	1	NA	2.2	0	0	0	0	0	4.9	1.6	0	0	0	0
TRINITY_DN233929_c0_g1		35.2 not assigned.not annotated	---NA---	13.1	0.2	0	0	1	NA	0.9	0	0	0	0	0	1.5	0	1	0	0	0
TRINITY_DN233880_c0_g1		35.2 not assigned.not annotated	---NA---	-12.7	0.4	NA	-12.7	0.4	NA	0	0.7	0	0	0	2	0	0	0	0	0	0
TRINITY_DN233866_c0_g1		35.1 not assigned.annotated	ABC transporter B family member 19	-11.8	0.3	NA	-11.8	0.3	NA	0	0.3	0	0.3	0	0.8	0	0	0	0	0	0
TRINITY_DN233858_c0_g1		35.2 not assigned.not annotated	---NA---	-0.7	0.3	NA	0.5	0.1	NA	0.2	0.3	0.4	0.3	0.2	0.4	0.4	0.2	0	0.5	0.4	0.4
TRINITY_DN233841_c0_g1		35.1 not assigned.annotated	ABC transporter G family member 35-like	-15	0.4	NA	-2.7	0.5	0.5	0	3.3	0.5	0	0.4	9.6	0	0	0	0.1	1.2	0.3
TRINITY_DN233840_c0_g1		35.2 not assigned.not annotated	uncharacterized protein LOC110890801	0.9	0.1	NA	1.4	0.1	0.7	0.9	0.5	1.2	0.3	0.8	0.3	0.8	0.7	1.1	0.8	1.2	1.8
TRINITY_DN233834_c0_g1		35.2 not assigned.not annotated	VQ motif-containing protein 4-like	-0.1	1	0.8	-1.2	0.6	0.9	1.8	1.9	0.8	0	0	5.7	0	1.7	3.6	0	1.2	1.2
TRINITY_DN233827_c0_g1		35.2 not assigned.not annotated	---NA---	0	1	NA	12.2	0.4	NA	0	0	0.5	0	0	0	0	0	0	0	1.4	0
TRINITY_DN233821_c0_g1		35.2 not assigned.not annotated	glutathione S-transferase T3-like	6.8	0.1	0	-7.6	0.4	NA	2.2	0	0	0.1	0	0	2.5	0.9	3.1	0	0	0
TRINITY_DN233818_c0_g1		35.2 not assigned.not annotated	hypothetical protein LSAT_6X12120	-10.8	0	NA	2.8	0.2	0.3	0	0.2	1.3	0.2	0.2	0.2	0	0	0	2.1	1.5	0.2
TRINITY_DN233790_c0_g1		35.2 not assigned.not annotated	prolyl endopeptidase-like	15.1	0.2	0	0	1	NA	3.5	0	0	0	0	0	6.4	0	4.2	0	0	0
TRINITY_DN233788_c0_g1		35.2 not assigned.not annotated	putative peptidyl-tRNA hydrolase PTRHD1	2.6	0.2	0.2	2.9	0.2	0.3	1.3	0.2	1.6	0.4	0.2	0	2.2	0.6	1.1	2.4	0.2	2.1
TRINITY_DN233738_c0_g1		35.2 not assigned.not annotated	protein PXR1-like	-0.1	0.9	0.7	-0.2	0.6	1	1	1.1	0.9	1	1.2	1	1.3	1.4	0.3	0.5	1.2	1.1
TRINITY_DN233732_c0_g1		35.2 not assigned.not annotated	---NA---	-11.9	0.2	NA	-11.9	0.2	NA	0	0.4	0	0	0.4	0.8	0	0	0	0	0	0
TRINITY_DN233729_c0_g1		35.2 not assigned.not annotated	putative octicosapeptide/Phox/Bem1p family protein	1.8	0	0.2	0.7	0.1	NA	2.1	0.6	1	0.7	0.8	0.3	1.9	2.2	2.3	1	0.9	1.1
TRINITY_DN233718_c0_g1		35.2 not assigned.not annotated	Retrovirus-related Pol polyprotein from transposon TNT 1-94	12.5	0.4	NA	0	1	NA	0.6	0	0	0	0	0	1.8	0	0	0	0	0
TRINITY_DN233708_c0_g1		35.2 not assigned.not annotated	ABC transporter ATP-binding protein	-11.3	0.4	NA	1.6	0.4	NA	0	0.3	0.8	0	0.8	0	0	0	0	0	0.8	1.5
TRINITY_DN233649_c0_g1		35.2 not assigned.not annotated	tRNA synthetases class I family protein	0	1	NA	0	1	NA	0	0	0	0	0	0	0	0	0	0	0	0
TRINITY_DN233647_c0_g1		35.2 not assigned.not annotated	D-amino acid dehydrogenase	-12.9	0.4	NA	-0.9	0.7	1	0	0.8	0.4	0	0	2.3	0	0	0	1.2	0	0
TRINITY_DN233639_c0_g1		35.1 not assigned.annotated	putative leucine-rich repeat receptor-like serine/threonine-protein kinase At2g14440	-0.4	0.7	NA	0.9	0.1	NA	0.3	0.4	0.8	0.7	0.2	0.4	0.3	0.1	0.6	0.9	1	0.6
TRINITY_DN233608_c0_g1		35.2 not assigned.not annotated	pentatricopeptide repeat-containing protein At5g47360	13	0.2	0	0	1	NA	0.8	0	0	0	0	0	0	1.5	1	0	0	0
TRINITY_DN233595_c0_g1		35.1 not assigned.annotated	receptor-like serine/threonine-protein kinase ALE2 isoform X2	-2.8	0	NA	-2.8	0	NA	0.2	1.1	0.2	1	1	1.4	0	0	0.5	0.5	0	0
TRINITY_DN233587_c0_g1		35.2 not assigned.not annotated	methyltransferase domain-containing protein	0	1	NA	13.4	0.4	NA	0	0	1.1	0	0	0	0	0	0	0	0	3.2
TRINITY_DN233564_c0_g1		35.1 not assigned.annotated	protein SMAX1-LIKE 3-like	0	1	NA	12.6	0.4	NA	0	0	0.6	0	0	0	0	0	0	0	1.8	0
TRINITY_DN23352_c0_g1		35.2 not assigned.not annotated	putative ribonuclease H-like domain-containing protein	0	1	NA	0	1	NA	0	0	0	0	0	0	0	0	0	0	0	0
TRINITY_DN233502_c0_g1		35.2 not assigned.not annotated	amino acid permease	-13.3	0.4	NA	-13.3	0.4	NA	0	1	0	0	3.1	0	0	0	0	0	0	0
TRINITY_DN233471_c0_g1		35.2 not assigned.not annotated	ethanolamine-phosphate cytidylyltransferase-like	0.8	0.4	0.9	-12.8	0.2	0.2	1.2	0.7	0	1.1	0	1.1	1.6	1.6	0.5	0	0	0
TRINITY_DN233461_c0_g1		35.2 not assigned.not annotated	---NA---	-0.9	0.3	0.1	1.3	0	0.4	1.2	2.1	5.2	1.6	3.4	1.4	1	1.1	1.4	5.3	3.8	6.7
TRINITY_DN233454_c0_g1		35.1 not assigned.annotated	probable carboxylesterase 2	2.6	0	0	-1.2	0.4	0.7	14.4	2.4	1	0.7	1.4	5.1	13.5	16	13.9	0.7	1.5	0.9
TRINITY_DN233452_c0_g1		35.2 not assigned.not annotated	---NA---	0	1	NA	0	1	NA	0	0	0	0	0	0	0	0	0	0	0	0
TRINITY_DN233431_c0_g1		35.2 not assigned.not annotated	---NA---	-12.3	0.4	NA	-12.3	0.4	NA	0	0.5	0	1.5	0	0	0	0	0	0	0	0
TRINITY_DN233412_c0_g1		35.2 not assigned.not annotated	---NA---	2.6	0.2	0	-1.3	0.1	0.7	8.3	1.4	0.6	0.9	2	1.2	5.6	14.6	4.7	0.9	0.3	0.6
TRINITY_DN233405_c0_g1		35.1 not assigned.annotated	protein DMP3-like	-4.5	0.3	NA	0	1	1	0	0.8	0.8	0	0.6	1.7	0	0.1	0	0.7	1	0.6
TRINITY_DN233384_c0_g1		35.2 not assigned.not annotated	PRC-barrel-like protein	4.7	0	0	1	0.5	NA	1.7	0.1	0.1	0	0.1	0.1	1.2	1.8	2	0.2	0.2	0
TRINITY_DN233383_c0_g1		35.2 not assigned.not annotated	hypothetical protein LSAT_2X106200	4	0	0	-1	0.2	NA	4.9	0.3	0.2	0.4	0.2	0.4	4.3	5.9	4.6	0.1	0.3	0.1
TRINITY_DN233368_c0_g1		35.2 not assigned.not annotated	---NA---	-0.4	0.7	NA	-0.1	0.9	NA	0.3	0.4	0.4	0.7	0.1	0.4	0.4	0.6	0	0.1	1	0.1
TRINITY_DN233347_c0_g1		35.2 not assigned.not annotated	---NA---	-13.1	0.4	NA	-13.1	0.4	NA	0	0.9	0	2.7	0	0	0	0	0	0	0	0
TRINITY_DN233326_c0_g1		35.2 not assigned.not annotated	---NA---	13.7	0.2	0	0	1	NA	1.3	0	0	0	0	0	2.4	0	1.7	0	0	0
TRINITY_DN233323_c0_g1		35.1 not assigned.annotated	RNA-binding KH domain-containing protein PEPPER-like	0.9	0	0.7	-0.7	0.2	0.9	2	1.1	0.7	1.5	1.1	0.8	1.6	2.1	2.4	0.8	0.8	0.5
TRINITY_DN233312_c0_g1		35.2 not assigned.not annotated	---NA---	0	1	NA	12.4	0.4	NA	0	0	0.5	0	0	0	0	0	0	1.6	0	0
TRINITY_DN233211_c0_g1		35.1 not assigned.annotated	ubiquitin-conjugating enzyme E2 27	0.7	0.2	0.9	0.5	0.1	0.8	2.3	1.4	2.1	1.6	1.9	0.9	2.1	3.2	1.8	1.9	2	2.4
TRINITY_DN233205_c0_g1		35.2 not assigned.not annotated	---NA---	-11.7	0.4	NA	0.4	0.9	NA	0	0.3	0.4	0	0	1	0	0	0	0	1.3	0
TRINITY_DN233166_c0_g1		35.2 not assigned.not annotated	probable WRKY transcription factor 41	-13.6	0.2	0	-0.2	0.9	1	0	1.2	1.1	0	2.3	1.3	0	0	0	0.3	1.5	1.5
TRINITY_DN233155_c0_g1		35.2 not assigned.not annotated	THO complex subunit 4A	2.1	0.1	0.4	-12.3	0.4	NA	2.2	0.5	0	0	0	1.6	2.5	2.3	1.7	0	0	0
TRINITY_DN233127_c0_g1		35.2 not assigned.not annotated	DUF761 domain-containing protein	-1.2	0.6	NA	-1.4	0.6	NA	0.2	0.5	0.2	0	0.1	1.3	0.3	0.1	0.2	0.1	0.4	0.1
TRINITY_DN233126_c0_g1		35.2 not assigned.not annotated	DUF4256 domain-containing protein	0	1	NA	0	1	NA	0	0	0	0	0	0	0	0	0	0	0	0
TRINITY_DN233082_c0_g1		35.2 not assigned.not annotated	---NA---	13.4	0.2	0	0	1	NA	1.1	0	0	0	0	0	0	1.3	1.9	0	0	0
TRINITY_DN233079_c0_g1		35.2 not assigned.not annotated	---NA---	12.6	0.4	NA	0	1	NA	0.6	0	0	0	0	0	0	0	1.9	0	0	0
TRINITY_DN233076_c0_g1		35.2 not assigned.not annotated	---NA---	-12.5	0.4	NA	-12.5	0.4	NA	0	0.6	0	0	1.8	0	0	0	0	0	0	0
TRINITY_DN233075_c0_g1		35.2 not assigned.not annotated	HlyC/CorC family transporter	0	1	NA	0	1	NA	0	0	0	0	0	0	0	0	0	0	0	0
TRINITY_DN233072_c0_g1		35.1 not assigned.annotated	protein CYPRO4-like	-1.4	0.2	NA	0.1	0.9	NA	0.2	0.5	0.6	0.8	0.7	0.1	0.2	0.1	0.3	0.2	1.4	0.1
TRINITY_DN233066_c0_g1		50.3.4 Enzyme classification.EC_3 hydrolases.EC_3.4 hydrolase acting on peptide bond (peptidase)	aleurain-like protease	-12.9	0.4	NA	-0.6	0.8	1	0	0.8	0.5	0	2.3	0	0	0	0	0	1.5	0
TRINITY_DN23305_c0_g1		6.1.4.2 Nucleotide metabolism.purines.salvage pathway.hypoxanthine/guanine phosphoribosyltransferase	hypoxanthine-guanine phosphoribosyltransferase	1.8	0.1	0.4	1.2	0.1	0.7	2.1	0.6	1.4	0.3	1.3	0.3	2.1	1	3.2	1.6	1.7	1.1
TRINITY_DN233035_c0_g1		35.1 not assigned.annotated	binding partner of ACD11 1-like isoform X1	2.6	0	0	0.4	0.5	1	4.9	0.8	1.1	0.8	1.1	0.6	4.5	5.2	5	1.2	1.5	0.5
TRINITY_DN233028_c0_g1		20.4.1.1 Cytoskeleton.cytoskeleton-nucleoskeleton linking.SUN-WIP cytoskeleton-nucleoskeleton-linker complex.Cter-SUN inner nuclear envelope component	protein SAD1/UNC-84 domain protein 1-like	-0.2	0.7	NA	-0.9	0.3	NA	0.6	0.7	0.4	0.8	0.3	1.1	0.7	0.7	0.5	0.2	0.7	0.3
TRINITY_DN233009_c0_g1		35.2 not assigned.not annotated	mu-like prophage Flumu protein gp28	12.4	0.4	NA	0	1	NA	0.6	0	0	0	0	0	0	1.7	0	0	0	0
TRINITY_DN232973_c0_g1		35.2 not assigned.not annotated	hypothetical protein LSAT_7X87121	1.7	0	0.3	-1.3	0.2	NA	1.9	0.6	0.2	0.8	0.2	0.8	1.8	2	2	0.2	0.3	0.2
TRINITY_DN232972_c0_g1		35.2 not assigned.not annotated	---NA---	-14	0.4	NA	-1.5	0.6	0.9	0	1.6	0.6	0	0	4.8	0	0	0	1.7	0	0
TRINITY_DN232963_c0_g1		35.2 not assigned.not annotated	methylmalonyl-CoA mutase, small subunit	0	1	NA	0	1	NA	0	0	0	0	0	0	0	0	0	0	0	0
TRINITY_DN232957_c0_g1		35.2 not assigned.not annotated	---NA---	-0.5	0.8	NA	-11.4	0.4	NA	0.2	0.3	0	0.8	0	0	0	0.6	0	0	0	0
TRINITY_DN232952_c0_g1		35.2 not assigned.not annotated	---NA---	13	0.2	0	0	1	NA	0.8	0	0	0	0	0	1.4	0	1	0	0	0
TRINITY_DN232947_c0_g1		35.2 not assigned.not annotated	---NA---	0	1	NA	12	0.4	NA	0	0	0.4	0	0	0	0	0	0	1.3	0	0
TRINITY_DN232904_c0_g1		35.2 not assigned.not annotated	ATP-dependent protease ATPase subunit HslU	0	1	NA	0	1	NA	0	0	0	0	0	0	0	0	0	0	0	0
TRINITY_DN232901_c0_g1		35.1 not assigned.annotated	protein ECERIFERUM 26-like	6.1	0	0	-8.1	0.4	NA	1.8	0	0	0	0	0.1	1.4	2.2	2	0	0	0
TRINITY_DN232877_c0_g1		35.2 not assigned.not annotated	transmembrane protein 184A	0	1	NA	12.4	0.4	NA	0	0	0.5	0	0	0	0	0	0	0	0	1.6
TRINITY_DN232823_c0_g1		35.2 not assigned.not annotated	---NA---	-11.9	0.4	NA	-11.9	0.4	NA	0	0.4	0	0	1.1	0	0	0	0	0	0	0
TRINITY_DN232803_c0_g1		35.2 not assigned.not annotated	endonuclease	12.6	0.4	NA	12.1	0.4	NA	0.6	0	0.4	0	0	0	1.9	0	0	0	1.3	0
TRINITY_DN232793_c0_g1		35.2 not assigned.not annotated	glucose dehydrogenase	-13.5	0.4	NA	-13.5	0.4	NA	0	1.1	0	0	0	3.4	0	0	0	0	0	0
TRINITY_DN232778_c0_g1		35.1 not assigned.annotated	cytochrome P450 710A11-like	-0.4	0.7	0.6	0.4	0.6	0.9	0.7	0.9	1.2	0.2	0.8	1.9	0.4	1.1	0.8	1.3	1.1	1.4
TRINITY_DN232752_c0_g1		16.3.1.2 RNA processing.RNA quality control Exon Junction complex (EJC).core components.Magoh component	protein mago nashi homolog	0.5	0.4	NA	1.2	0	0.7	0.8	0.6	1.3	0.6	0.6	0.5	0.4	0.8	1.2	1.4	1.3	1.2
TRINITY_DN232732_c0_g1		35.2 not assigned.not annotated	---NA---	-1.6	0.6	NA	0	1	1	0.2	0.5	0.5	0	1.5	0	0	0	0.5	0	1.5	0
TRINITY_DN232722_c0_g1		35.2 not assigned.not annotated	---NA---	-5	0.4	NA	-1.5	0.5	NA	0	1.4	0.5	0.4	0.1	3.6	0	0.1	0	0.1	0.7	0.7
TRINITY_DN232713_c0_g1		35.2 not assigned.not annotated	RNA polymerase subunit sigma	0	1	NA	0	1	NA	0	0	0	0	0	0	0	0	0	0	0	0
TRINITY_DN232684_c0_g1		35.2 not assigned.not annotated	nodulation protein NodJ	0	1	NA	12.6	0.4	NA	0	0	0.6	0	0	0	0	0	0	0	1.8	0
TRINITY_DN232581_c0_g1		17.1.1.2.7 Protein biosynthesis.cytosolic ribosome.large subunit (LSU).LSU processome component.NSA2 maturation factor	ribosome biogenesis protein NSA2 homolog	-0.6	0.2	0.2	0.1	0.8	1	1.8	2.7	2.8	1.9	2.8	3.3	1.4	2.2	1.9	2.1	3.2	2.9
TRINITY_DN232580_c0_g1		35.2 not assigned.not annotated	uncharacterized mitochondrial protein AtMg00810-like	-12.8	0.4	NA	-12.8	0.4	NA	0	0.7	0	0	0	2.2	0	0	0	0	0	0
TRINITY_DN232561_c0_g1		35.2 not assigned.not annotated	hypothetical protein Ccrd_006975	0.8	0.4	NA	0.8	0.7	NA	0.6	0.3	0.6	0.5	0.3	0.2	0.7	0.2	0.9	0	1.7	0
TRINITY_DN232518_c0_g1		35.1 not assigned.annotated	21 kDa protein-like	2.8	0	0	0.7	0.5	0.9	5.4	0.8	1.2	0.8	1.4	0.1	5.2	5.9	5.3	2.1	0.2	1.4
TRINITY_DN232497_c0_g1		35.2 not assigned.not annotated	---NA---	-12.1	0.4	NA	-12.1	0.4	NA	0	0.4	0	0	0	1.3	0	0	0	0	0	0
TRINITY_DN232486_c0_g1		35.2 not assigned.not annotated	Beta-hydroxyacyl-(acyl-carrier-protein) dehydratase, FabA/FabZ	1	0.1	0.6	0.2	0.7	1	2.2	1.1	1.2	1.9	0.7	0.7	2.2	1.6	3	1.3	1.2	1.3
TRINITY_DN232484_c0_g1		35.2 not assigned.not annotated	---NA---	-12.3	0.4	NA	-12.3	0.4	NA	0	0.5	0	0	1.5	0	0	0	0	0	0	0
TRINITY_DN232480_c0_g1		35.2 not assigned.not annotated	---NA---	0	1	NA	13.1	0.4	NA	0	0	0.9	0	0	0	0	0	0	2.6	0	0
TRINITY_DN232432_c0_g1		35.2 not assigned.not annotated	uncharacterized protein LOC105158823	1.1	0.4	NA	1.5	0.1	NA	0.6	0.3	0.8	0.2	0.2	0.4	0.9	0.9	0	1.1	0.4	1
TRINITY_DN232429_c0_g1		50.2.7 Enzyme classification.EC_2 transferases.EC_2.7 transferase transferring phosphorus-containing group	serine/threonine-protein kinase 38-like isoform X2	2.3	0	0.2	-3.1	0.1	NA	1.3	0.3	0	0.4	0.3	0.2	1.1	1.4	1.5	0	0.1	0.1
TRINITY_DN232416_c0_g1		35.2 not assigned.not annotated	hypothetical protein LSAT_7X54640	6.3	0	0	-2.6	0.5	NA	3.3	0	0	0.1	0	0	2.8	3.9	3.2	0	0	0
TRINITY_DN232395_c0_g1		35.2 not assigned.not annotated	---NA---	-2.9	0.4	NA	-2.2	0.5	NA	0.2	1.5	0.3	4	0.3	0.1	0	0.2	0.4	0.5	0.1	0.3
TRINITY_DN232357_c0_g1		35.2 not assigned.not annotated	PAP2 superfamily protein	-11.8	0.4	NA	-11.8	0.4	NA	0	0.4	0	1.1	0	0	0	0	0	0	0	0
TRINITY_DN232351_c0_g1		35.2 not assigned.not annotated	---NA---	14	0.2	0	0	1	NA	1.6	0	0	0	0	0	2.5	2.3	0	0	0	0
TRINITY_DN232336_c0_g1		35.2 not assigned.not annotated	---NA---	14.6	0.3	0	0	1	NA	2.6	0	0	0	0	0	0	6.2	1.5	0	0	0
TRINITY_DN232333_c0_g1		35.2 not assigned.not annotated	putative FCP1-like domain, HAD-like domain protein	-11.9	0.4	NA	-11.9	0.4	NA	0	0.4	0	0	0	1.2	0	0	0	0	0	0
TRINITY_DN232314_c0_g1		35.2 not assigned.not annotated	molybdopterin oxidoreductase	0	1	NA	0	1	NA	0	0	0	0	0	0	0	0	0	0	0	0
TRINITY_DN232307_c0_g1		35.1 not assigned.annotated	Bet v I domain-containing protein	1.9	0.2	NA	2.9	0.1	0.4	0.4	0.1	0.9	0	0.2	0.1	0.7	0.1	0.5	1.1	0.3	1.2
TRINITY_DN232295_c0_g1		35.2 not assigned.not annotated	glycine-rich cell wall structural protein 2-like	-2.6	0.3	NA	0	1	NA	0.1	0.6	0.6	0	1.1	0.7	0.1	0.1	0.2	0.7	1	0.2
TRINITY_DN232272_c0_g1		35.1 not assigned.annotated	regulatory protein NPR5-like isoform X1	-0.2	0.5	NA	1	0	0.7	0.8	0.9	1.7	1	1.2	0.5	0.7	0.7	1	1.8	1.6	1.9
TRINITY_DN232268_c0_g1		35.2 not assigned.not annotated	---NA---	14.4	0.4	NA	0	1	NA	2.2	0	0	0	0	0	6.6	0	0	0	0	0
TRINITY_DN232256_c0_g1		35.2 not assigned.not annotated	---NA---	0	1	NA	0	1	NA	0	0	0	0	0	0	0	0	0	0	0	0
TRINITY_DN232254_c0_g1		35.2 not assigned.not annotated	---NA---	0	1	NA	0	1	NA	0	0	0	0	0	0	0	0	0	0	0	0
TRINITY_DN232244_c0_g1		35.1 not assigned.annotated	aldehyde dehydrogenase family 7 member B4	3.4	0	0	0.8	0.2	NA	2.1	0.2	0.4	0.1	0.4	0.1	1.4	2.1	2.7	0.3	0.4	0.4
TRINITY_DN232243_c0_g1		35.1 not assigned.annotated	valine--tRNA ligase	0	1	NA	12.9	0.4	NA	0	0	0.8	0	0	0	0	0	0	0	0	2.3
TRINITY_DN232233_c0_g1		35.2 not assigned.not annotated	LEAF RUST 10 DISEASE-RESISTANCE LOCUS RECEPTOR-LIKE PROTEIN KINASE-like 1.1	-6.1	0.3	0	-1.3	0.5	0.8	0.1	5.2	2.2	11.7	3.5	0.3	0	0	0.2	1.7	0.9	3.8
TRINITY_DN232211_c0_g1		35.2 not assigned.not annotated	---NA---	-12.2	0.4	NA	-12.2	0.4	NA	0	0.5	0	0	0	1.4	0	0	0	0	0	0
TRINITY_DN232195_c0_g1		1.1.4.1.2 Photosynthesis.photophosphorylation.photosystem I.LHC-I complex.LHCa2-type component	chlorophyll a-b binding protein 7, chloroplastic	-0.3	0.1	NA	2.2	0.2	0.2	0.7	0.8	3.7	0.7	0.9	0.9	0.6	0.7	0.7	5	0.8	5.4
TRINITY_DN232187_c0_g1		35.2 not assigned.not annotated	peptidase S8 and S53 subtilisin kexin sedolisin	-15	0.3	0	-15	0.3	0	0	3.4	0	8.2	0	1.9	0	0	0	0	0	0
TRINITY_DN232184_c0_g1		35.2 not assigned.not annotated	molybdopterin oxidoreductase family protein	-12.9	0.4	NA	-12.9	0.4	NA	0	0.8	0	2.3	0	0	0	0	0	0	0	0
TRINITY_DN232179_c0_g1		35.2 not assigned.not annotated	putative polymerase, nucleotidyl transferase domain-containing protein	0.5	0.4	1	-0.3	0.6	NA	1.1	0.8	0.7	1.3	0.6	0.5	0.8	1.4	1.2	0.6	0.7	0.7
TRINITY_DN232178_c0_g1		35.1 not assigned.annotated	stress-response A/B barrel domain-containing protein UP3-like	3.8	0	0.1	-1.4	0.5	NA	1.3	0.1	0	0	0	0.3	1.4	1.2	1.3	0.1	0	0
TRINITY_DN232171_c0_g1		35.2 not assigned.not annotated	GNAT family N-acetyltransferase	0	1	NA	12	0.4	NA	0	0	0.4	0	0	0	0	0	0	0	0	1.2
TRINITY_DN232125_c0_g1		35.2 not assigned.not annotated	---NA---	-12.7	0.4	NA	-12.7	0.4	NA	0	0.7	0	2	0	0	0	0	0	0	0	0
TRINITY_DN232089_c0_g1		17.6.2.2.22 Protein biosynthesis.organelle translation machineries.plastidial ribosome.small subunit proteome.psPSRP2 component	30S ribosomal protein 2, chloroplastic	0.1	0.5	0.7	0.4	0.1	0.9	2.7	2.5	3.3	2.6	2.7	2.2	2.7	3.1	2.3	3.7	2.7	3.5
TRINITY_DN232086_c0_g1		16.8.1.1.8 RNA processing.RNA decay.exosome complex.EXO9 core complex.CSL4 component	exosome complex component CSL4	1.7	0	0.2	0.9	0	0.7	2.5	0.8	1.5	0.8	1	0.6	2.7	2.8	1.9	1.4	1.8	1.2
TRINITY_DN232051_c0_g1		35.2 not assigned.not annotated	XRE family transcriptional regulator	0	1	NA	0	1	NA	0	0	0	0	0	0	0	0	0	0	0	0
TRINITY_DN232038_c0_g1		35.2 not assigned.not annotated	GTP-binding protein	13.9	0.4	NA	0	1	NA	1.5	0	0	0	0	0	4.6	0	0	0	0	0
TRINITY_DN232036_c0_g1		35.2 not assigned.not annotated	hypothetical protein LSAT_1X19601	-2.2	0.3	NA	-4.3	0.2	NA	0.1	0.6	0	1.3	0.1	0.4	0	0.1	0.3	0.1	0	0
TRINITY_DN232021_c0_g1		35.2 not assigned.not annotated	DNA helicase II	-12.6	0.4	NA	-12.6	0.4	NA	0	0.6	0	1.9	0	0	0	0	0	0	0	0
TRINITY_DN232016_c0_g1		35.2 not assigned.not annotated	---NA---	14.2	0	0	13.8	0.2	0.1	1.9	0	1.5	0	0	0	1.3	2.5	1.8	2.6	1.8	0
TRINITY_DN231982_c0_g1		35.2 not assigned.not annotated	hypothetical protein	0	1	NA	0	1	NA	0	0	0	0	0	0	0	0	0	0	0	0
TRINITY_DN231960_c0_g1		35.2 not assigned.not annotated	RNA-binding protein 34	0.3	0.4	0.9	-0.2	0.6	1	2	1.7	1.5	2.2	1.4	1.5	1.4	2.5	2.2	1.9	1.4	1.1
TRINITY_DN231930_c0_g1		35.2 not assigned.not annotated	---NA---	3.4	0.1	NA	-7	0.4	NA	0.1	0	0	0	0	0	0.2	0.1	0.1	0	0	0
TRINITY_DN231912_c0_g1		35.2 not assigned.not annotated	serine/threonine protein phosphatase 2A 55 kDa regulatory subunit B beta isoform	-0.2	0.8	0.6	-0.6	0.4	0.9	2.2	2.5	1.6	4.1	1.6	1.9	3	3.1	0.3	2.5	0.9	1.5
TRINITY_DN231867_c0_g1		35.2 not assigned.not annotated	YbaK/aminoacyl-tRNA synthetase-associated domain-containing protein	4.4	0	0	0.5	0.7	NA	1.9	0.1	0.1	0.1	0.2	0	1.9	2.4	1.3	0.2	0	0.2
TRINITY_DN231850_c0_g1		35.2 not assigned.not annotated	mitochondrial inner membrane protease subunit 2-like	0.9	0.1	0.8	0.5	0.3	0.9	3	1.6	2.3	1.1	2.4	1.2	2.4	2.5	4	2.6	2.3	1.9
TRINITY_DN231802_c0_g1		12.1.3 Chromatin organisation.histones.H2B-type histone	histone H2B-like	-1.3	0.1	0.1	0.3	0.8	1	0.6	1.5	1.9	1.4	2.3	1	0.6	0.2	1	0.4	4.9	0.3
TRINITY_DN231781_c0_g1		35.2 not assigned.not annotated	---NA---	12.5	0.4	NA	0	1	NA	0.6	0	0	0	0	0	0	0	1.7	0	0	0
TRINITY_DN231774_c0_g1		35.2 not assigned.not annotated	putative zinc finger, CCHC-type	-12.3	0.4	NA	-12.3	0.4	NA	0	0.5	0	1.5	0	0	0	0	0	0	0	0
TRINITY_DN231773_c0_g1		35.2 not assigned.not annotated	type VI secretion protein ImpA	-11.9	0.4	NA	-11.9	0.4	NA	0	0.4	0	0	0	1.2	0	0	0	0	0	0
TRINITY_DN231770_c0_g1		35.2 not assigned.not annotated	desumoylating isopeptidase 1	-1.1	0.4	0.1	-0.9	0.5	0.8	1.2	2.8	1.4	1.7	0.9	5.7	1.1	1.4	1.3	1.2	1.5	1.7
TRINITY_DN231750_c0_g1		35.2 not assigned.not annotated	chemotaxis protein	0	1	NA	0	1	NA	0	0	0	0	0	0	0	0	0	0	0	0
TRINITY_DN231745_c0_g1		35.2 not assigned.not annotated	hypothetical protein POVWA2_072130	0	1	NA	12.9	0.4	NA	0	0	0.7	0	0	0	0	0	0	0	2.2	0
TRINITY_DN231719_c0_g1		35.2 not assigned.not annotated	MFS transporter	0	1	NA	0	1	NA	0	0	0	0	0	0	0	0	0	0	0	0
TRINITY_DN231664_c0_g1		35.2 not assigned.not annotated	60S ribosome subunit biogenesis protein NIP7 homolog	-0.8	0.1	0.2	-0.6	0.2	0.9	0.8	1.5	1	1.4	1	1.9	0.6	1	1	0.8	1.1	1.1
TRINITY_DN231663_c0_g1		35.2 not assigned.not annotated	uncharacterized membrane protein At1g16860	3.4	0.1	NA	1.3	0.5	NA	1	0.1	0.2	0.1	0	0.1	0.6	1	1.4	0.6	0.1	0
TRINITY_DN231658_c0_g1		15.7.16 RNA biosynthesis.transcriptional activation.C3H zinc finger transcription factor	zinc finger CCCH domain-containing protein 30-like	1.5	0.1	0.5	0.4	0.7	NA	1.2	0.4	0.6	1	0.1	0.3	0.9	1	1.6	0.4	0.7	0.6
TRINITY_DN231648_c0_g1		35.1 not assigned.annotated	multiple organellar RNA editing factor 3, mitochondrial-like	1.7	0	0.3	-0.6	0.3	NA	1.6	0.5	0.3	0.7	0.3	0.5	2	1.2	1.7	0.5	0.3	0.2
TRINITY_DN231633_c0_g1		35.2 not assigned.not annotated	flagellar hook-length control protein FliK	0	1	NA	0	1	NA	0	0	0	0	0	0	0	0	0	0	0	0
TRINITY_DN231601_c0_g1		35.2 not assigned.not annotated	thiamine pyrophosphate enzyme, C-terminal TPP binding domain protein	0	1	NA	14	0.4	NA	0	0	1.7	0	0	0	0	0	0	0	0	5
TRINITY_DN231580_c0_g1		35.2 not assigned.not annotated	putative polyprotein	0	1	1	-11.8	0.4	NA	0.4	0.4	0	1.1	0	0	0	0	1.1	0	0	0
TRINITY_DN231538_c0_g1		35.2 not assigned.not annotated	pathogenesis-related protein PR-1-like	13.5	0.2	0	10.9	0.4	NA	1.2	0	0.2	0	0	0	2.4	0	1.1	0	0.6	0
TRINITY_DN231522_c0_g1		35.2 not assigned.not annotated	hypothetical protein Ccrd_020201	1.6	0.1	0.6	-0.5	0.6	NA	1	0.3	0.2	0.6	0.4	0	0.7	1.3	1	0.2	0.4	0.2
TRINITY_DN231507_c0_g1		35.2 not assigned.not annotated	---NA---	-12.1	0.4	NA	-12.1	0.4	NA	0	0.4	0	1.3	0	0	0	0	0	0	0	0
TRINITY_DN23145_c0_g1		35.2 not assigned.not annotated	Retrovirus-related Pol polyprotein LINE-1	2.5	0.2	0.5	-10.3	0.4	NA	0.7	0.1	0	0	0	0.4	1.1	0	1.2	0	0	0
TRINITY_DN231440_c0_g1		35.2 not assigned.not annotated	---NA---	-3.5	0.3	NA	2.9	0.1	0.1	0.1	0.6	4.4	0.1	1.4	0.4	0.1	0	0	5.9	2.3	5.1
TRINITY_DN231409_c0_g1		35.1 not assigned.annotated	DExH-box ATP-dependent RNA helicase DExH10	1	0.4	0.8	-2.3	0.3	0.8	2.6	1.3	0.3	1.6	0	2.3	3.4	4.4	0	0.8	0	0
TRINITY_DN231362_c0_g1		35.2 not assigned.not annotated	---NA---	1.6	0.6	0.8	-11.7	0.4	NA	1.1	0.3	0	0	0	1	3.2	0	0	0	0	0
TRINITY_DN231321_c0_g1		35.2 not assigned.not annotated	---NA---	-12	0.4	NA	-12	0.4	NA	0	0.4	0	1.3	0	0	0	0	0	0	0	0
TRINITY_DN231311_c0_g1		35.2 not assigned.not annotated	---NA---	-12.2	0.4	NA	-12.2	0.4	NA	0	0.5	0	0	0	1.4	0	0	0	0	0	0
TRINITY_DN231264_c0_g1		35.2 not assigned.not annotated	---NA---	14	0.2	0	0	1	NA	1.7	0	0	0	0	0	3	0	2	0	0	0
TRINITY_DN231253_c0_g1		35.1 not assigned.annotated	probable phosphoinositide phosphatase SAC9 isoform X1	-1	0.7	NA	-12.4	0.4	NA	0.3	0.5	0	0	0	1.6	0	0	0.8	0	0	0
TRINITY_DN231238_c0_g1		35.2 not assigned.not annotated	dynein light chain, cytoplasmic-like	-4.8	0.2	NA	-1.1	0.4	NA	0	1.4	0.7	0.8	0.5	2.7	0.1	0.1	0	0.7	0.3	0.9
TRINITY_DN231222_c0_g1		35.2 not assigned.not annotated	---NA---	3.1	0	0.1	-0.2	0.9	NA	1.7	0.2	0.2	0.1	0.1	0.5	1.5	1.5	2.1	0.2	0.1	0.2
TRINITY_DN231221_c0_g1		35.2 not assigned.not annotated	DNA-directed RNA polymerase III subunit RPC10	1.2	0	0.6	0.6	0.1	0.9	1.9	0.8	1.2	0.7	1.1	0.7	1.9	2.3	1.4	1.1	1.2	1.4
TRINITY_DN231165_c0_g1		35.2 not assigned.not annotated	NGG1p interacting factor NIF3	-11.9	0.4	NA	0	1	1	0	0.4	0.4	0	0	1.1	0	0	0	1.2	0	0
TRINITY_DN231075_c0_g1		35.2 not assigned.not annotated	---NA---	13.7	0.2	0	0	1	NA	1.3	0	0	0	0	0	1.4	2.7	0	0	0	0
TRINITY_DN231069_c0_g1		35.2 not assigned.not annotated	---NA---	1.9	0.1	0.3	0.5	0.4	NA	1.3	0.3	0.5	0.3	0.2	0.6	1.2	1.8	0.9	0.2	0.5	0.7
TRINITY_DN231068_c0_g1		35.1 not assigned.annotated	polyadenylate-binding protein RBP45	12.8	0.4	NA	0	1	NA	0.7	0	0	0	0	0	0	2.1	0	0	0	0
TRINITY_DN231048_c0_g1		35.2 not assigned.not annotated	O-antigen ligase family protein	0	1	NA	0	1	NA	0	0	0	0	0	0	0	0	0	0	0	0
TRINITY_DN231005_c0_g1		18.1.6.6 Protein modification.N-linked glycosylation.complex N-glycan maturation.GnT-II-type N-acetylglucosaminyltransferase	alpha-1,6-mannosyl-glycoprotein 2-beta-N-acetylglucosaminyltransferase	-2.8	0.3	0.2	-2.8	0.3	0.7	0.2	1.3	0.2	1.1	0	2.8	0	0	0.6	0.5	0	0
TRINITY_DN231000_c0_g1		35.2 not assigned.not annotated	---NA---	-12.8	0.4	NA	-12.8	0.4	NA	0	0.7	0	2.1	0	0	0	0	0	0	0	0
TRINITY_DN230998_c0_g1		35.2 not assigned.not annotated	AcrB/AcrD/AcrF family protein	-0.5	0.8	0.8	-12.5	0.4	NA	0.4	0.6	0	1.7	0	0	0	1.2	0	0	0	0
TRINITY_DN230983_c0_g1		35.2 not assigned.not annotated	ABC transporter substrate-binding protein	0	1	NA	12.4	0.4	NA	0	0	0.5	0	0	0	0	0	0	0	0	1.6
TRINITY_DN230977_c0_g1		15.7.18 RNA biosynthesis.transcriptional activation.SBP transcription factor	squamosa promoter-binding-like protein 12	1.4	0	0.5	0	1	NA	1.5	0.6	0.6	1	0.5	0.2	1.3	1.5	1.7	0.3	0.8	0.6
TRINITY_DN230971_c0_g1		35.2 not assigned.not annotated	TIGR02099 family protein	0	1	NA	12	0.4	NA	0	0	0.4	0	0	0	0	0	0	1.3	0	0
TRINITY_DN230939_c0_g1		15.1.6.7 RNA biosynthesis.DNA-dependent RNA polymerase (Pol) complexes.regulatory subunits.subunit 9	DNA-directed RNA polymerases II, IV and V subunit 9A	1.8	0	0.3	0.9	0.1	0.8	2.4	0.7	1.3	0.6	1.1	0.3	2.1	3	2.1	1.1	1.6	1.1
TRINITY_DN230937_c0_g1		35.2 not assigned.not annotated	Disease resistance protein	12.8	0.2	NA	0	1	NA	0.7	0	0	0	0	0	0	1.3	0.9	0	0	0
TRINITY_DN23091_c0_g1		35.2 not assigned.not annotated	---NA---	0.2	0.9	1	-1	0.6	NA	0.9	0.8	0.4	2	0.3	0	0.2	1.3	1.2	0.8	0.4	0
TRINITY_DN230874_c0_g1		35.2 not assigned.not annotated	---NA---	13.8	0.3	0	0	1	NA	1.4	0	0	0	0	0	0	3.2	1.1	0	0	0
TRINITY_DN230811_c0_g1		35.1 not assigned.annotated	non-specific lipid-transfer protein 2	1	0.2	NA	-1.2	0.4	NA	0.6	0.3	0.1	0	0.6	0.4	0.7	0.8	0.4	0	0.3	0.1
TRINITY_DN230810_c0_g1		16.7.1.2.2 RNA processing.RNA modification.tRNA N6-threonylcarbamoylation.KEOPS/EKC complex.BUD32 component	hypothetical protein LSAT_8X87760	-4.6	0	NA	1	0.3	0.8	0	0.6	1.2	0.5	0.7	0.5	0	0	0	0.5	1.8	1.2
TRINITY_DN230788_c0_g1		35.2 not assigned.not annotated	---NA---	-12.8	0.4	NA	-12.8	0.4	NA	0	0.7	0	0	2.1	0	0	0	0	0	0	0
TRINITY_DN230772_c0_g1		11.10.2.4.1 Phytohormones.signalling peptides.CRP (cysteine-rich-peptide) category.RALF/RALFL family.RALF/RALFL precursor polypeptide	protein RALF-like 34	1.8	0	0.3	0.5	0.4	0.9	3.4	1	1.4	1.7	1.2	0.1	3.3	2.5	4.3	1.4	1.4	1.5
TRINITY_DN230768_c0_g1		35.2 not assigned.not annotated	serine/threonine-protein kinase WAG1-like	-2.7	0.5	NA	-0.4	0.8	NA	0.1	0.6	0.5	0	1.9	0	0.3	0	0	0.2	0.4	0.8
TRINITY_DN230753_c0_g1		35.2 not assigned.not annotated	Nucleotidyl transferase domain-containing protein	1.4	0	0.5	-2.1	0.1	NA	1.1	0.4	0.1	0.4	0.2	0.7	1.2	0.9	1.3	0	0.2	0
TRINITY_DN230752_c0_g1		35.2 not assigned.not annotated	vacuolar protein 8	3.2	0	0	-3.3	0.4	NA	2.9	0.3	0	0.9	0	0.1	3.3	2.8	2.7	0.1	0.1	0
TRINITY_DN230736_c0_g1		35.2 not assigned.not annotated	---NA---	-12.9	0.4	NA	-12.9	0.4	NA	0	0.8	0	0	0	2.3	0	0	0	0	0	0
TRINITY_DN230707_c0_g1		21.9.5.1 Cell wall.cutin and suberin.cutin polyester synthesis.BDG-type lysophospholipase	probable lysophospholipase BODYGUARD 3	13.8	0.4	NA	0	1	NA	1.5	0	0	0	0	0	0	0	4.4	0	0	0
TRINITY_DN230667_c0_g1		15.3.5.2 RNA biosynthesis.RNA polymerase II-dependent transcription.SAGA transcription co-activator complex.ADA1 component	Transcriptional coactivator Hfi1/Transcriptional adapter 1	-11.2	0.4	NA	-11.2	0.4	NA	0	0.2	0	0	0	0.7	0	0	0	0	0	0
TRINITY_DN230659_c0_g1		35.1 not assigned.annotated	aldehyde oxidase GLOX	-0.8	0.6	NA	1.3	0.1	0.7	0.7	1.2	3	0.4	2.8	0.4	0.8	0.7	0.5	2.7	3.7	2.5
TRINITY_DN230618_c0_g1		35.2 not assigned.not annotated	mechanosensitive ion channel protein MscS	0	1	NA	0	1	NA	0	0	0	0	0	0	0	0	0	0	0	0
TRINITY_DN230575_c0_g1		35.2 not assigned.not annotated	mediator of RNA polymerase II transcription subunit 15a-like	0.2	0.7	0.8	0	1	1	0.9	0.8	0.8	0.4	0.8	1.2	1.2	1.2	0.4	0.3	0.8	1.3
TRINITY_DN230563_c0_g1		35.2 not assigned.not annotated	protein ASPARTIC PROTEASE IN GUARD CELL 1	4.1	0.2	0	1.3	0.6	NA	3	0.2	0.4	0	0.3	0.3	1.4	5.4	2.1	0	1.2	0
TRINITY_DN230547_c0_g1		35.2 not assigned.not annotated	---NA---	13.2	0.4	NA	0	1	NA	0.9	0	0	0	0	0	2.8	0	0	0	0	0
TRINITY_DN230545_c0_g1		35.2 not assigned.not annotated	---NA---	-3.8	0.4	NA	-2.8	0.4	NA	0.1	1.3	0.2	0.6	0	3.4	0	0	0.3	0.3	0.3	0
TRINITY_DN230529_c0_g1		35.2 not assigned.not annotated	60S ribosomal protein L31	12.4	0.4	NA	0	1	NA	0.5	0	0	0	0	0	0	1.6	0	0	0	0
TRINITY_DN23047_c0_g1		19.4.1.5.4.1.4.6 Protein degradation.peptide tagging.Ubiquitin (UBQ)-anchor addition (ubiquitylation).UBQ-ligase E3 activities.Cullin-based ubiquitylation complexes.SKP1-CUL1-FBX (SCF) E3 ligase complexes.F-BOX substrate adaptor components.FBX component	F-box protein At1g47056-like	4.3	0	0	-1.2	0.6	NA	1.5	0.1	0	0	0	0.2	1.4	1.5	1.6	0	0.1	0
TRINITY_DN230462_c0_g1		35.2 not assigned.not annotated	PAS domain S-box protein	12.9	0.4	NA	0	1	NA	0.8	0	0	0	0	0	2.4	0	0	0	0	0
TRINITY_DN230399_c0_g1		15.7.7.2 RNA biosynthesis.transcriptional activation.AP2/ERF superfamily.DREB-type transcription factor	ethylene-responsive transcription factor TINY-like	-2.2	0.2	0	-1.5	0.3	0.4	2.2	10.2	3.5	20	5.9	4.7	2.3	2.1	2.2	2.7	5.5	2.3
TRINITY_DN230397_c0_g1		35.1 not assigned.annotated	zinc finger CCCH domain-containing protein 30-like	3.4	0.1	0	-1.3	0.5	0.9	10.7	1	0.4	0.6	0	2.5	12.9	4.6	14.6	0	1.3	0
TRINITY_DN230377_c0_g1		35.2 not assigned.not annotated	peptide ABC transporter ATP-binding protein	0	1	NA	12	0.4	NA	0	0	0.4	0	0	0	0	0	0	0	0	1.2
TRINITY_DN230361_c0_g1		35.2 not assigned.not annotated	hypothetical protein	0	1	NA	13.7	0.2	0.1	0	0	1.3	0	0	0	0	0	0	0	1.3	2.6
TRINITY_DN230333_c0_g1		35.2 not assigned.not annotated	signal recognition particle protein subunit 9	0	1	NA	12.2	0.4	NA	0	0	0.5	0	0	0	0	0	0	0	0	1.4
TRINITY_DN230330_c0_g1		35.1 not assigned.annotated	ornithine carbamoyltransferase, chloroplastic	14.9	0.2	0	14.6	0.2	0	3.1	0	2.5	0	0	0	5.6	0	3.7	3.6	0	3.9
TRINITY_DN230321_c0_g1		35.2 not assigned.not annotated	---NA---	13.7	0.4	NA	12.2	0.4	NA	1.3	0	0.5	0	0	0	0	3.9	0	0	0	1.4
TRINITY_DN230311_c0_g1		35.2 not assigned.not annotated	---NA---	0.5	0.8	NA	-10.9	0.4	NA	0.3	0.2	0	0.6	0	0	0	0.8	0	0	0	0
TRINITY_DN230309_c0_g1		35.2 not assigned.not annotated	---NA---	0	1	NA	12.1	0.4	NA	0	0	0.5	0	0	0	0	0	0	0	1.4	0
TRINITY_DN230303_c0_g1		35.2 not assigned.not annotated	photosynthetic NDH subunit of lumenal location 2, chloroplastic	12.3	0.4	NA	0	1	NA	0.5	0	0	0	0	0	0	0	1.5	0	0	0
TRINITY_DN230302_c0_g1		35.2 not assigned.not annotated	---NA---	0	1	NA	0	1	NA	0	0	0	0	0	0	0	0	0	0	0	0
TRINITY_DN230294_c0_g1		35.2 not assigned.not annotated	Retrovirus-related Pol polyprotein from transposon TNT 1-94	1.7	0.5	0.7	0.1	1	1	2.9	0.9	0.9	0	0	2.7	1.4	0	7.4	0	1.9	0.9
TRINITY_DN230286_c0_g1		35.2 not assigned.not annotated	---NA---	-2.5	0.4	NA	-1.5	0.5	NA	0.1	0.7	0.3	0.3	0	1.8	0	0.4	0	0	0.8	0
TRINITY_DN230285_c0_g1		35.2 not assigned.not annotated	---NA---	0	1	NA	0	1	NA	0	0	0	0	0	0	0	0	0	0	0	0
TRINITY_DN230282_c0_g1		35.2 not assigned.not annotated	---NA---	0	1	NA	12.7	0.4	NA	0	0	0.7	0	0	0	0	0	0	2.1	0	0
TRINITY_DN230273_c0_g1		35.2 not assigned.not annotated	---NA---	14.1	0.2	0	0	1	NA	1.8	0	0	0	0	0	2.4	0	3	0	0	0
TRINITY_DN230259_c0_g1		35.2 not assigned.not annotated	---NA---	0	1	NA	12.2	0.4	NA	0	0	0.5	0	0	0	0	0	0	1.4	0	0
TRINITY_DN230254_c0_g1		35.2 not assigned.not annotated	---NA---	13	0.4	NA	0	1	NA	0.8	0	0	0	0	0	0	2.5	0	0	0	0
TRINITY_DN230250_c0_g1		50.2.7 Enzyme classification.EC_2 transferases.EC_2.7 transferase transferring phosphorus-containing group	serine/threonine-protein kinase UCNL	3.3	0.4	NA	0	1	NA	3.1	0.3	0.3	1	0	0	0	8.4	1	1	0	0
TRINITY_DN230235_c0_g1		35.2 not assigned.not annotated	---NA---	0	1	NA	0	1	NA	0	0	0	0	0	0	0	0	0	0	0	0
TRINITY_DN230217_c0_g1		35.2 not assigned.not annotated	---NA---	-14.8	0	0	-14.8	0	0	0	2.8	0	3.4	3.5	1.6	0	0	0	0	0	0
TRINITY_DN230193_c0_g1		35.2 not assigned.not annotated	---NA---	-12	0.4	NA	-12	0.4	NA	0	0.4	0	0	0	1.2	0	0	0	0	0	0
TRINITY_DN230178_c0_g1		35.2 not assigned.not annotated	---NA---	-12.4	0.4	NA	-12.4	0.4	NA	0	0.5	0	0	1.6	0	0	0	0	0	0	0
TRINITY_DN230173_c0_g1		35.2 not assigned.not annotated	Dil domain-containing protein	0	1	NA	0	1	NA	0	0	0	0	0	0	0	0	0	0	0	0
TRINITY_DN230154_c0_g1		35.2 not assigned.not annotated	---NA---	0	1	NA	0	1	NA	0	0	0	0	0	0	0	0	0	0	0	0
TRINITY_DN230121_c0_g1		35.2 not assigned.not annotated	---NA---	13.8	0.2	0	0	1	NA	1.4	0	0	0	0	0	2.5	0	1.7	0	0	0
TRINITY_DN230110_c0_g1		35.2 not assigned.not annotated	---NA---	12.8	0.4	NA	12.3	0.4	NA	0.7	0	0.5	0	0	0	0	2.1	0	0	1.5	0
TRINITY_DN230096_c0_g1		35.2 not assigned.not annotated	hypothetical protein	0	1	NA	13.8	0.2	0.1	0	0	1.4	0	0	0	0	0	0	2.1	2.1	0
TRINITY_DN230095_c0_g1		35.2 not assigned.not annotated	---NA---	-0.3	0.8	0.7	1.3	0	0.5	0.8	1	2.4	1.4	1.1	0.4	0.5	0	1.8	2.5	1.7	3
TRINITY_DN230083_c0_g1		35.2 not assigned.not annotated	membrane-bound PQQ-dependent dehydrogenase, glucose/quinate/shikimate family	0	1	NA	0	1	NA	0	0	0	0	0	0	0	0	0	0	0	0
TRINITY_DN230070_c0_g1		35.2 not assigned.not annotated	---NA---	-12.5	0.4	NA	-12.5	0.4	NA	0	0.6	0	0	1.7	0	0	0	0	0	0	0
TRINITY_DN230064_c0_g1		35.2 not assigned.not annotated	site-specific tyrosine recombinase XerD	0	1	NA	0	1	NA	0	0	0	0	0	0	0	0	0	0	0	0
TRINITY_DN230058_c0_g1		35.2 not assigned.not annotated	glycosyl transferase family 1	0	1	NA	11.8	0.4	NA	0	0	0.4	0	0	0	0	0	0	0	0	1.1
TRINITY_DN230056_c0_g1		35.2 not assigned.not annotated	2'-5' RNA ligase superfamily protein	0	1	NA	12.7	0.4	NA	0	0	0.6	0	0	0	0	0	0	0	1.9	0
TRINITY_DN230051_c0_g1		35.2 not assigned.not annotated	DUF481 domain-containing protein	0	1	NA	11.7	0.4	NA	0	0	0.3	0	0	0	0	0	0	0	1	0
TRINITY_DN23003_c0_g1		35.2 not assigned.not annotated	hypothetical protein LSAT_8X55741	-2.8	0.5	NA	-10.4	0.4	NA	0	0.1	0	0	0	0.4	0.1	0	0	0	0	0
TRINITY_DN230019_c0_g1		35.2 not assigned.not annotated	---NA---	0	1	NA	0	1	NA	0	0	0	0	0	0	0	0	0	0	0	0
TRINITY_DN230017_c0_g1		35.2 not assigned.not annotated	CAAX protease	-12.1	0.4	NA	-12.1	0.4	NA	0	0.4	0	1.3	0	0	0	0	0	0	0	0
TRINITY_DN230016_c0_g1		35.2 not assigned.not annotated	putative RNA-directed DNA polymerase, eukaryota, Reverse transcriptase zinc-binding domain protein	12.5	0.4	NA	0	1	NA	0.6	0	0	0	0	0	0	0	1.8	0	0	0
TRINITY_DN230004_c0_g1		35.2 not assigned.not annotated	---NA---	0	1	NA	12.6	0.4	NA	0	0	0.6	0	0	0	0	0	0	0	0	1.9
TRINITY_DN229991_c0_g1		35.2 not assigned.not annotated	---NA---	-0.3	0.9	0.8	-1	0.7	1	0.5	0.7	0.4	0	0	2.1	1.6	0	0	1.1	0	0
TRINITY_DN229980_c0_g1		35.2 not assigned.not annotated	---NA---	-12.3	0.4	NA	3.5	0.3	0.3	0	0.5	5.8	1.5	0	0	0	0	0	0	3.1	14.3
TRINITY_DN229964_c0_g1		35.2 not assigned.not annotated	CCT domain-containing protein	-11.9	0.4	NA	1.3	0.5	0.9	0	0.4	0.9	0	1.1	0	0	0	0	0.6	2.2	0
TRINITY_DN229962_c0_g1		35.2 not assigned.not annotated	---NA---	0	1	NA	0	1	NA	0	0	0	0	0	0	0	0	0	0	0	0
TRINITY_DN229957_c0_g1		35.2 not assigned.not annotated	---NA---	12.4	0.4	NA	0	1	NA	0.5	0	0	0	0	0	0	0	1.6	0	0	0
TRINITY_DN229929_c0_g1		50.3.2 Enzyme classification.EC_3 hydrolases.EC_3.2 glycosylase	beta-N-acetylhexosaminidase	0	1	NA	11.9	0.4	NA	0	0	0.4	0	0	0	0	0	0	0	1.1	0
TRINITY_DN229922_c0_g1		35.2 not assigned.not annotated	---NA---	-12.8	0.4	NA	-12.8	0.4	NA	0	0.7	0	0	0	2.1	0	0	0	0	0	0
TRINITY_DN229904_c0_g1		35.2 not assigned.not annotated	---NA---	0	1	NA	0	1	NA	0	0	0	0	0	0	0	0	0	0	0	0
TRINITY_DN229896_c0_g1		35.2 not assigned.not annotated	---NA---	-12.1	0.4	NA	0.1	1	1	0	0.4	0.5	1.3	0	0	0	0	0	0	0	1.4
TRINITY_DN229881_c0_g1		35.2 not assigned.not annotated	---NA---	12.2	0.4	NA	0	1	NA	0.5	0	0	0	0	0	0	0	1.4	0	0	0
TRINITY_DN229876_c0_g1		35.2 not assigned.not annotated	---NA---	0	1	1	-11.8	0.4	NA	0.4	0.4	0	1.1	0	0	0	0	1.1	0	0	0
TRINITY_DN229872_c0_g1		35.2 not assigned.not annotated	---NA---	14.9	0.2	0	0	1	NA	3.1	0	0	0	0	0	0	5.4	4	0	0	0
TRINITY_DN229869_c0_g1		35.2 not assigned.not annotated	Embryo sac development arrest 6, putative	-0.4	0.8	0.7	-14.5	0.2	0	1.8	2.4	0	2.5	0	4.7	0	1.7	3.7	0	0	0
TRINITY_DN229868_c0_g1		35.2 not assigned.not annotated	---NA---	-12	0.4	NA	-12	0.4	NA	0	0.4	0	0	0	1.2	0	0	0	0	0	0
TRINITY_DN229854_c0_g1		35.2 not assigned.not annotated	---NA---	-14.3	0.4	NA	-14.3	0.4	NA	0	2	0	5.9	0	0	0	0	0	0	0	0
TRINITY_DN229836_c0_g1		35.1 not assigned.annotated	transmembrane 9 superfamily member 11-like	-0.8	0.6	NA	-2.2	0.3	NA	0.3	0.6	0.1	0.5	0	1.2	0.1	0.1	0.7	0.1	0.3	0
TRINITY_DN229833_c0_g1		35.2 not assigned.not annotated	---NA---	-14.2	0	0	-14.2	0	0	0	1.8	0	1.9	1.9	1.8	0	0	0	0	0	0
TRINITY_DN229832_c0_g1		35.2 not assigned.not annotated	---NA---	-1.8	0.4	NA	-0.4	0.9	1	0.3	0.9	0.7	0	2.3	0.6	0	0.8	0	0	2.2	0
TRINITY_DN229825_c0_g1		50.2.3 Enzyme classification.EC_2 transferases.EC_2.3 acyltransferase	acetyl-CoA C-acyltransferase	0	1	NA	0	1	NA	0	0	0	0	0	0	0	0	0	0	0	0
TRINITY_DN229809_c0_g1		35.2 not assigned.not annotated	---NA---	-3.4	0.4	NA	-12.8	0.3	NA	0.1	0.7	0	1.8	0.4	0	0	0	0.2	0	0	0
TRINITY_DN229799_c0_g1		35.2 not assigned.not annotated	microcystin degradation protein MlrC	14.4	0.4	NA	0	1	NA	2.2	0	0	0	0	0	6.7	0	0	0	0	0
TRINITY_DN229745_c0_g1		35.2 not assigned.not annotated	---NA---	12.1	0.4	NA	0	1	NA	0.4	0	0	0	0	0	1.3	0	0	0	0	0
TRINITY_DN229726_c0_g1		35.2 not assigned.not annotated	mitotic spindle checkpoint protein MAD2	0	1	NA	12.9	0.2	NA	0	0	0.8	0	0	0	0	0	0	0	1.5	0.8
TRINITY_DN229723_c0_g1		35.2 not assigned.not annotated	cysteine-rich receptor-like protein kinase	14.7	0.2	0	0	1	NA	2.6	0	0	0	0	0	2.6	0	5.2	0	0	0
TRINITY_DN229710_c0_g1		35.2 not assigned.not annotated	---NA---	-13.3	0.4	NA	-13.3	0.4	NA	0	1	0	3	0	0	0	0	0	0	0	0
TRINITY_DN229701_c0_g1		35.1 not assigned.annotated	ISWI chromatin-remodeling complex ATPase CHR11	1.1	0.4	0.7	-1	0.2	NA	1.8	0.9	0.4	1.1	0.5	1	1.9	0.3	3.2	0.7	0.5	0.1
TRINITY_DN2297_c0_g1		35.2 not assigned.not annotated	---NA---	-1.2	0.4	0.3	0.9	0.3	0.8	0.6	1.3	2.4	2.6	1.2	0.1	0.8	0.4	0.5	2.3	2	3
TRINITY_DN229691_c0_g1		35.2 not assigned.not annotated	DDT domain-containing protein DDB_G0282237	-1	0.7	NA	-1	0.7	NA	0.2	0.4	0.2	1.1	0	0	0	0	0.5	0.5	0	0
TRINITY_DN229690_c0_g1		35.2 not assigned.not annotated	---NA---	13.4	0.2	0	0	1	NA	1.1	0	0	0	0	0	2	0	1.3	0	0	0
TRINITY_DN229683_c0_g1		35.2 not assigned.not annotated	---NA---	0	1	NA	12.2	0.4	NA	0	0	0.5	0	0	0	0	0	0	1.4	0	0
TRINITY_DN229661_c0_g1		35.2 not assigned.not annotated	---NA---	-11.7	0.4	NA	-11.7	0.4	NA	0	0.3	0	0	0	1	0	0	0	0	0	0
TRINITY_DN229660_c0_g1		35.2 not assigned.not annotated	---NA---	-13.2	0.4	NA	-13.2	0.4	NA	0	0.9	0	2.8	0	0	0	0	0	0	0	0
TRINITY_DN229630_c0_g1		35.2 not assigned.not annotated	---NA---	-14.2	0.2	0	-14.2	0.2	0	0	1.9	0	0	3.9	1.8	0	0	0	0	0	0
TRINITY_DN229618_c0_g1		35.2 not assigned.not annotated	DNA topoisomerase 3	0	1	NA	0	1	NA	0	0	0	0	0	0	0	0	0	0	0	0
TRINITY_DN229608_c0_g1		11.10.1.1.1 Phytohormones.signalling peptides.NCRP (non-cysteine-rich-peptide) category.PIP/PIPL family.PIP/PIPL precursor polypeptide	hyphally-regulated protein-like	-11.9	0.4	NA	2	0.1	0.7	0	0.4	1.6	0	0	1.2	0	0	0	2.4	1.5	0.8
TRINITY_DN229595_c0_g1		35.2 not assigned.not annotated	---NA---	-12.3	0.4	NA	-12.3	0.4	NA	0	0.5	0	0	0	1.5	0	0	0	0	0	0
TRINITY_DN22959_c0_g1		35.1 not assigned.annotated	caffeoylshikimate esterase	1.3	0	0.4	0.8	0.1	0.8	2.7	1.1	1.9	1.6	0.9	0.8	2.1	3.3	2.8	1.9	2.4	1.4
TRINITY_DN229587_c0_g1		35.2 not assigned.not annotated	Retrotransposable element Tf2	-12.5	0.4	NA	-12.5	0.4	NA	0	0.6	0	0	1.7	0	0	0	0	0	0	0
TRINITY_DN229568_c0_g1		35.1 not assigned.annotated	3-oxoacyl-ACP synthase	0	1	NA	0	1	NA	0	0	0	0	0	0	0	0	0	0	0	0
TRINITY_DN229562_c0_g1		35.2 not assigned.not annotated	citrate transporter	0	1	NA	0	1	NA	0	0	0	0	0	0	0	0	0	0	0	0
TRINITY_DN229538_c0_g1		35.2 not assigned.not annotated	probable disease resistance protein At5g66900	-1.9	0.3	0.2	0.9	0.2	0.8	0.3	0.9	1.7	1.2	1.5	0.1	0.2	0.3	0.2	1.8	1.8	1.6
TRINITY_DN229536_c0_g1		50.2.7 Enzyme classification.EC_2 transferases.EC_2.7 transferase transferring phosphorus-containing group	NAD kinase	12.9	0.4	NA	13	0.4	NA	0.8	0	0.8	0	0	0	0	0	2.3	0	0	2.5
TRINITY_DN229521_c0_g1		35.2 not assigned.not annotated	---NA---	-11.9	0.3	NA	-0.5	0.8	NA	0	0.4	0.3	0.9	0.3	0	0	0	0	0	0.8	0
TRINITY_DN229503_c0_g1		35.2 not assigned.not annotated	---NA---	12.6	0.4	NA	0	1	NA	0.6	0	0	0	0	0	0	0	1.9	0	0	0
TRINITY_DN229494_c0_g1		35.2 not assigned.not annotated	UDP-glucose 4-epimerase	0	1	NA	0	1	NA	0	0	0	0	0	0	0	0	0	0	0	0
TRINITY_DN229486_c0_g1		35.2 not assigned.not annotated	---NA---	12.1	0.4	NA	0	1	NA	0.5	0	0	0	0	0	0	0	1.4	0	0	0
TRINITY_DN229483_c0_g1		35.2 not assigned.not annotated	---NA---	0	1	NA	0	1	NA	0	0	0	0	0	0	0	0	0	0	0	0
TRINITY_DN229465_c0_g1		35.2 not assigned.not annotated	---NA---	0	1	NA	0	1	NA	0	0	0	0	0	0	0	0	0	0	0	0
TRINITY_DN229464_c0_g1		35.2 not assigned.not annotated	---NA---	0	1	NA	0	1	NA	0	0	0	0	0	0	0	0	0	0	0	0
TRINITY_DN229458_c0_g1		35.2 not assigned.not annotated	---NA---	0	1	NA	10.2	0.4	NA	0	0	0.1	0	0	0	0	0	0	0.4	0	0
TRINITY_DN229450_c0_g1		35.2 not assigned.not annotated	hypothetical protein CJU24_30075, partial	-12.1	0.4	NA	-12.1	0.4	NA	0	0.4	0	1.3	0	0	0	0	0	0	0	0
TRINITY_DN229446_c0_g1		35.2 not assigned.not annotated	---NA---	0	1	NA	0	1	NA	0	0	0	0	0	0	0	0	0	0	0	0
TRINITY_DN229436_c0_g1		35.2 not assigned.not annotated	VOC family protein	-11.8	0.4	NA	0	1	1	0	0.4	0.4	1.1	0	0	0	0	0	0	0	1.1
TRINITY_DN229433_c0_g1		1.1.1.6.2.1 Photosynthesis.photophosphorylation.photosystem II.LHC-related protein groups.two-helix LHC-related protein group.SEP1 protein	stress enhanced protein 1, chloroplastic	0	1	1	0.1	1	1	0.5	0.5	0.5	1.4	0	0	0	0	1.4	0	0	1.4
TRINITY_DN229430_c0_g1		35.2 not assigned.not annotated	---NA---	-12.5	0.4	NA	-12.5	0.4	NA	0	0.6	0	0	0	1.7	0	0	0	0	0	0
TRINITY_DN229416_c0_g1		35.2 not assigned.not annotated	---NA---	13.4	0	0	0	1	NA	1.1	0	0	0	0	0	1.2	1.2	0.8	0	0	0
TRINITY_DN229405_c0_g1		35.2 not assigned.not annotated	trifunctional transcriptional regulator/proline dehydrogenase/L-glutamate gamma-semialdehyde dehydrogenase	0	1	NA	0	1	NA	0	0	0	0	0	0	0	0	0	0	0	0
TRINITY_DN22939_c0_g1		2.4.1.4.2.4 Cellular respiration.oxidative phosphorylation.NADH dehydrogenase complex.non-core components.beta subcomplex.NDUFB8 component	NADH dehydrogenase [ubiquinone] 1 beta subcomplex subunit 8, mitochondrial	1.6	0	0.3	1	0.1	0.6	8.4	2.8	5.6	2.2	4.7	1.4	8.2	9.2	7.7	5.5	4.2	7
TRINITY_DN229388_c0_g1		35.2 not assigned.not annotated	F-box/FBD/LRR-repeat protein At1g13570-like isoform X1	1.9	0.3	0.6	1.1	0.7	0.9	2.5	0.7	1.5	0	0	2	0	3.1	4.5	4.4	0	0
TRINITY_DN229383_c0_g1		35.2 not assigned.not annotated	---NA---	0	1	NA	12	0.4	NA	0	0	0.4	0	0	0	0	0	0	0	0	1.2
TRINITY_DN229380_c0_g1		35.2 not assigned.not annotated	cytochrome P450 71A4-like	0.5	0.8	NA	1	0.6	NA	0.4	0.3	0.5	0	0	0.8	0	1.2	0	0	1.2	0.4
TRINITY_DN229372_c0_g1		35.2 not assigned.not annotated	---NA---	-12.6	0.4	NA	-12.6	0.4	NA	0	0.6	0	1.8	0	0	0	0	0	0	0	0
TRINITY_DN229360_c0_g1		35.2 not assigned.not annotated	---NA---	-12.2	0.4	NA	-12.2	0.4	NA	0	0.5	0	0	1.4	0	0	0	0	0	0	0
TRINITY_DN229333_c0_g1		35.2 not assigned.not annotated	phospho-N-acetylmuramoyl-pentapeptide-transferase	0	1	NA	0	1	NA	0	0	0	0	0	0	0	0	0	0	0	0
TRINITY_DN229317_c0_g1		35.2 not assigned.not annotated	---NA---	12.8	0.4	NA	13.2	0.2	0.1	0.7	0	0.9	0	0	0	2.1	0	0	1.4	0	1.4
TRINITY_DN229308_c0_g1		35.2 not assigned.not annotated	hypothetical protein	0	1	NA	0	1	NA	0	0	0	0	0	0	0	0	0	0	0	0
TRINITY_DN229304_c0_g1		35.2 not assigned.not annotated	---NA---	12.9	0.2	0	0	1	NA	0.8	0	0	0	0	0	1.1	0	1.2	0	0	0
TRINITY_DN229280_c0_g1		35.2 not assigned.not annotated	---NA---	-11.9	0.4	NA	-11.9	0.4	NA	0	0.4	0	1.2	0	0	0	0	0	0	0	0
TRINITY_DN229278_c0_g1		35.2 not assigned.not annotated	---NA---	11.7	0.4	NA	11.1	0.4	NA	0.3	0	0.2	0	0	0	0	1	0	0	0.7	0
TRINITY_DN229275_c0_g1		35.2 not assigned.not annotated	aspartate aminotransferase family protein	-12.9	0.4	NA	-12.9	0.4	NA	0	0.8	0	2.3	0	0	0	0	0	0	0	0
TRINITY_DN229270_c0_g1		35.2 not assigned.not annotated	---NA---	0	1	NA	12.5	0.4	NA	0	0	0.6	0	0	0	0	0	0	0	1.8	0
TRINITY_DN229269_c0_g1		35.2 not assigned.not annotated	---NA---	0.6	0.8	0.9	-12.4	0.4	NA	0.8	0.5	0	1.6	0	0	2.5	0	0	0	0	0
TRINITY_DN229266_c0_g1		35.2 not assigned.not annotated	separase isoform X2	12.3	0.4	NA	0	1	NA	0.5	0	0	0	0	0	0	0	1.5	0	0	0
TRINITY_DN229260_c0_g1		35.2 not assigned.not annotated	---NA---	13.9	0.2	0	0	1	NA	1.5	0	0	0	0	0	2.7	0	1.8	0	0	0
TRINITY_DN229258_c0_g1		35.2 not assigned.not annotated	---NA---	0.5	0.8	NA	4	0.1	0.3	0.1	0.1	0.9	0	0.2	0	0	0.2	0	1.2	0.3	1.3
TRINITY_DN229252_c0_g1		35.2 not assigned.not annotated	---NA---	-13.8	0.4	NA	-13.8	0.4	NA	0	1.4	0	0	4.3	0	0	0	0	0	0	0
TRINITY_DN229247_c0_g1		24.3.12 Solute transport.channels.COPT copper cation channel;25.5.2.2 Nutrient uptake.copper uptake.reduction-based uptake.COPT Cu(+) transporter	copper transporter 6-like	13.9	0.2	0	0	1	NA	1.6	0	0	0	0	0	0	2	2.8	0	0	0
TRINITY_DN229237_c0_g1		35.1 not assigned.annotated	U-box domain-containing protein 26-like	-1.8	0.1	0	0.5	0.3	0.9	0.4	1.3	1.9	0.7	1.8	1.6	0.5	0.2	0.4	1.7	1.4	2.6
TRINITY_DN229231_c0_g1		35.2 not assigned.not annotated	1-aminocyclopropane-1-carboxylate oxidase 1	0	1	NA	0	1	NA	0	0	0	0	0	0	0	0	0	0	0	0
TRINITY_DN229225_c0_g1		35.2 not assigned.not annotated	---NA---	14.1	0.4	NA	0	1	NA	1.7	0	0	0	0	0	0	5.1	0	0	0	0
TRINITY_DN229207_c0_g1		35.2 not assigned.not annotated	---NA---	13.4	0.1	0	0	1	NA	1.1	0	0	0	0	0	1.7	1.1	0.4	0	0	0
TRINITY_DN229202_c0_g1		35.1 not assigned.annotated	FAR1-RELATED SEQUENCE 10	12.5	0.4	NA	0	1	NA	0.6	0	0	0	0	0	1.8	0	0	0	0	0
TRINITY_DN229180_c0_g1		35.2 not assigned.not annotated	acyltransferase-like protein At1g54570, chloroplastic isoform X1	11.6	0.4	NA	12.1	0.4	NA	0.3	0	0.4	0	0	0	0.9	0	0	0	1.3	0
TRINITY_DN229168_c0_g1		35.2 not assigned.not annotated	HAMP domain-containing protein	-12.6	0.4	NA	0.2	0.9	1	0	0.6	0.7	0	0	1.9	0	0	0	0	0	2.2
TRINITY_DN229163_c0_g1		35.2 not assigned.not annotated	---NA---	0	1	NA	0	1	NA	0	0	0	0	0	0	0	0	0	0	0	0
TRINITY_DN229160_c0_g1		35.1 not assigned.annotated	glycoprotein 3-alpha-L-fucosyltransferase A-like	-2.1	0.1	NA	-1.8	0.1	NA	0.3	1.1	0.3	1	0.7	1.6	0.4	0.4	0	0.3	0.5	0.1
TRINITY_DN229155_c0_g1		35.2 not assigned.not annotated	---NA---	14.3	0	0	0	1	NA	2	0	0	0	0	0	2.3	2.2	1.6	0	0	0
TRINITY_DN229153_c0_g1		35.2 not assigned.not annotated	ATP synthase delta chain, chloroplastic	-12.1	0	NA	0.9	0.3	NA	0	0.4	0.8	0.3	0.5	0.5	0	0	0	1	0.2	1.2
TRINITY_DN229123_c0_g1		35.2 not assigned.not annotated	peptide-N(4)-(N-acetyl-beta-glucosaminyl)asparagine amidase	0.7	0.1	NA	-1.1	0.4	NA	0.7	0.4	0.2	0.6	0.4	0.2	0.8	0.6	0.6	0	0	0.6
TRINITY_DN229118_c0_g1		35.2 not assigned.not annotated	---NA---	0.1	1	0.8	0.8	0.5	0.9	5.1	4.9	8.5	0	3.9	10.8	6	5.4	4	13.5	10	2.1
TRINITY_DN229110_c0_g1		35.2 not assigned.not annotated	TetR/AcrR family transcriptional regulator	-13.2	0.4	NA	-13.2	0.4	NA	0	0.9	0	2.7	0	0	0	0	0	0	0	0
TRINITY_DN229103_c0_g1		35.2 not assigned.not annotated	---NA---	0	1	NA	0	1	NA	0	0	0	0	0	0	0	0	0	0	0	0
TRINITY_DN229071_c0_g1		35.2 not assigned.not annotated	YeeE/YedE family protein	0	1	NA	13.6	0.4	NA	0	0	1.2	0	0	0	0	0	0	3.6	0	0
TRINITY_DN229058_c0_g1		35.2 not assigned.not annotated	phosphatidate cytidylyltransferase	0	1	NA	13.8	0.4	NA	0	0	1.4	0	0	0	0	0	0	0	0	4.3
TRINITY_DN229056_c0_g1		35.2 not assigned.not annotated	3-deoxy-7-phosphoheptulonate synthase	0	1	NA	13.7	0.4	NA	0	0	1.3	0	0	0	0	0	0	0	4	0
TRINITY_DN229053_c0_g1		35.2 not assigned.not annotated	---NA---	0	1	NA	0	1	NA	0	0	0	0	0	0	0	0	0	0	0	0
TRINITY_DN229036_c0_g1		35.1 not assigned.annotated	histidine kinase 2	1.3	0.4	0.7	-11.7	0.4	NA	0.8	0.3	0	1	0	0	0	1.4	1	0	0	0
TRINITY_DN229030_c0_g1		35.2 not assigned.not annotated	---NA---	-12	0.4	NA	-12	0.4	NA	0	0.4	0	1.2	0	0	0	0	0	0	0	0
TRINITY_DN229017_c0_g1		35.2 not assigned.not annotated	---NA---	2.6	0.3	0.5	-11.7	0.4	NA	2.1	0.3	0	0	1	0	0	4.2	2	0	0	0
TRINITY_DN228999_c0_g1		35.2 not assigned.not annotated	---NA---	0	1	NA	12.4	0.4	NA	0	0	0.6	0	0	0	0	0	0	1.7	0	0
TRINITY_DN228997_c0_g1		35.2 not assigned.not annotated	DUF2750 domain-containing protein	-12.2	0.2	NA	0	1	NA	0	0.5	0.5	0.5	0	0.9	0	0	0	0	1.4	0
TRINITY_DN228987_c0_g1		35.2 not assigned.not annotated	---NA---	12.6	0.4	NA	0	1	NA	0.6	0	0	0	0	0	0	0	1.9	0	0	0
TRINITY_DN228949_c0_g1		35.2 not assigned.not annotated	Peptidase A22B, signal peptide peptidase	1.2	0.2	0.7	-0.2	0.5	NA	1.1	0.5	0.4	0.5	0.5	0.4	1	1.6	0.6	0.5	0.3	0.5
TRINITY_DN228947_c0_g1		35.2 not assigned.not annotated	---NA---	-14.4	0.1	0	-1.8	0.2	0.7	0	2.2	0.6	1	2.9	2.8	0	0	0	0	1.9	0
TRINITY_DN228938_c0_g1		35.2 not assigned.not annotated	mercuric reductase	0	1	NA	0	1	NA	0	0	0	0	0	0	0	0	0	0	0	0
TRINITY_DN228928_c0_g1		35.2 not assigned.not annotated	---NA---	0	1	NA	13.5	0.4	NA	0	0	1.2	0	0	0	0	0	0	3.5	0	0
TRINITY_DN228916_c0_g1		35.2 not assigned.not annotated	---NA---	13.1	0.4	NA	0	1	NA	0.9	0	0	0	0	0	2.7	0	0	0	0	0
TRINITY_DN228904_c0_g1		35.2 not assigned.not annotated	---NA---	1	0.7	1	-12.6	0.4	NA	1.3	0.6	0	0	1.9	0	0	0	3.8	0	0	0
TRINITY_DN228890_c0_g1		35.2 not assigned.not annotated	---NA---	-0.6	0.5	NA	-0.2	0.9	1	0.5	0.8	0.7	0.4	0.8	1.2	0.8	0	0.8	0.2	0.2	1.7
TRINITY_DN228883_c0_g1		35.2 not assigned.not annotated	alpha/beta hydrolase	0	1	NA	0	1	NA	0	0	0	0	0	0	0	0	0	0	0	0
TRINITY_DN228874_c0_g1		35.2 not assigned.not annotated	30S ribosomal protein S21	0	1	NA	12.3	0.4	NA	0	0	0.5	0	0	0	0	0	0	0	1.5	0
TRINITY_DN228868_c0_g1		35.1 not assigned.annotated	plastoglobulin-1, chloroplastic	-12.5	0.4	NA	-12.5	0.4	NA	0	0.6	0	0	1.7	0	0	0	0	0	0	0
TRINITY_DN228859_c0_g1		35.2 not assigned.not annotated	---NA---	0	1	NA	0	1	NA	0	0	0	0	0	0	0	0	0	0	0	0
TRINITY_DN228852_c0_g1		35.2 not assigned.not annotated	---NA---	0	1	NA	0	1	NA	0	0	0	0	0	0	0	0	0	0	0	0
TRINITY_DN228833_c0_g1		35.2 not assigned.not annotated	cysteine-rich receptor-like protein kinase 2	-2	0.3	NA	0.4	0.6	1	0.2	0.6	0.8	0	0.7	1.1	0	0.1	0.4	0.7	1.2	0.5
TRINITY_DN228825_c0_g1		35.2 not assigned.not annotated	hypothetical protein	-12	0.4	NA	-12	0.4	NA	0	0.4	0	0	0	1.2	0	0	0	0	0	0
TRINITY_DN228808_c0_g1		35.2 not assigned.not annotated	---NA---	-1.1	0.3	0.3	-1.4	0.1	0.4	2.8	5.9	2.2	7.8	2.6	7.4	5.9	0	2.6	2.6	2.6	1.4
TRINITY_DN228807_c0_g1		35.2 not assigned.not annotated	AcrB/AcrD/AcrF family protein	0	1	NA	0	1	NA	0	0	0	0	0	0	0	0	0	0	0	0
TRINITY_DN228778_c0_g1		35.2 not assigned.not annotated	---NA---	0	1	NA	0	1	NA	0	0	0	0	0	0	0	0	0	0	0	0
TRINITY_DN228775_c0_g1		35.2 not assigned.not annotated	putative PB1 domain-containing protein	1.7	0.3	0.5	3	0	0	1.6	0.5	3.9	0.6	0.7	0.2	0.3	1.8	2.7	4	3.9	3.8
TRINITY_DN228772_c0_g1		35.2 not assigned.not annotated	---NA---	0.6	0.8	0.9	-12.6	0.4	NA	1	0.6	0	1.9	0	0	3	0	0	0	0	0
TRINITY_DN228759_c0_g1		35.2 not assigned.not annotated	---NA---	0	1	NA	12.7	0.4	NA	0	0	0.6	0	0	0	0	0	0	0	1.9	0
TRINITY_DN228746_c0_g1		35.1 not assigned.annotated	cleavage stimulation factor subunit 50 isoform X3	0.6	0.8	1	-12.7	0.4	NA	1	0.7	0	0	2	0	3	0	0	0	0	0
TRINITY_DN228712_c0_g1		35.2 not assigned.not annotated	---NA---	0	1	NA	0	1	NA	0	0	0	0	0	0	0	0	0	0	0	0
TRINITY_DN228705_c0_g1		35.2 not assigned.not annotated	---NA---	13	0.4	NA	0	1	NA	0.8	0	0	0	0	0	2.4	0	0	0	0	0
TRINITY_DN228673_c0_g1		16.8.3.2.2 RNA processing.RNA decay.deadenylation-dependent mechanism.mRNA decapping complex.DCP2 hydrolase component	mRNA-decapping enzyme subunit 2	0.6	0.8	NA	-11.7	0.4	NA	0.5	0.3	0	0	0	1	1.5	0	0	0	0	0
TRINITY_DN228655_c0_g1		35.2 not assigned.not annotated	---NA---	0.1	1	NA	-1.3	0.6	NA	0.4	0.4	0.2	1.1	0	0.1	0.3	0.8	0.2	0	0.1	0.4
TRINITY_DN228653_c0_g1		35.2 not assigned.not annotated	hypothetical protein	12	0.4	NA	13.8	0.3	NA	0.4	0	1.4	0	0	0	1.2	0	0	0	3.3	0.8
TRINITY_DN228635_c0_g1		35.2 not assigned.not annotated	protein NRT1/ PTR FAMILY 5.8	14.9	0.1	0	0	1	NA	3.1	0	0	0	0	0	2.9	1.5	5.1	0	0	0
TRINITY_DN228625_c0_g1		35.2 not assigned.not annotated	hypothetical protein LSAT_8X50780	2	0.3	NA	4.1	0.3	NA	0.1	0	0.5	0	0	0.1	0.1	0.2	0	0.3	0	1
TRINITY_DN228617_c0_g1		35.2 not assigned.not annotated	alkyl sulfatase	12.2	0.4	NA	12.7	0.4	NA	0.5	0	0.6	0	0	0	1.4	0	0	0	0	1.9
TRINITY_DN228616_c0_g1		35.2 not assigned.not annotated	hypothetical protein LSAT_3X81040	15.7	0	0	7.4	0.4	NA	5.4	0	0	0	0	0	4	6.2	6	0	0	0.1
TRINITY_DN228605_c0_g1		35.2 not assigned.not annotated	---NA---	13.6	0.2	0	0	1	NA	1.3	0	0	0	0	0	2.3	0	1.5	0	0	0
TRINITY_DN228599_c0_g1		35.1 not assigned.annotated	inorganic pyrophosphatase	0	1	NA	12.3	0.4	NA	0	0	0.5	0	0	0	0	0	0	0	1.5	0
TRINITY_DN228598_c0_g1		35.2 not assigned.not annotated	---NA---	12.4	0.4	NA	0	1	NA	0.5	0	0	0	0	0	0	0	1.6	0	0	0
TRINITY_DN228580_c0_g1		35.2 not assigned.not annotated	---NA---	0	1	NA	0	1	NA	0	0	0	0	0	0	0	0	0	0	0	0
TRINITY_DN228559_c0_g1		35.2 not assigned.not annotated	---NA---	11.8	0.4	NA	11.8	0.4	NA	0.4	0	0.4	0	0	0	0	0	1.1	0	0	1.1
TRINITY_DN228554_c0_g1		35.2 not assigned.not annotated	metal-dependent hydrolase	12.5	0.4	NA	0	1	NA	0.6	0	0	0	0	0	0	0	1.7	0	0	0
TRINITY_DN228553_c0_g1		35.2 not assigned.not annotated	Mediator of RNA polymerase II transcription subunit 18, putative	-4.7	0.2	NA	-2.2	0.3	NA	0	0.5	0.1	0.6	0	1	0	0.1	0	0	0.4	0
TRINITY_DN228551_c0_g1		35.2 not assigned.not annotated	potassium transporter	0	1	NA	13.2	0.4	NA	0	0	0.9	0	0	0	0	0	0	2.8	0	0
TRINITY_DN228550_c0_g1		35.2 not assigned.not annotated	---NA---	-0.5	0.8	NA	-12.3	0.2	NA	0.4	0.5	0	0.8	0	0.8	0	1.1	0	0	0	0
TRINITY_DN228546_c0_g1		35.2 not assigned.not annotated	glutamate 5-kinase	0	1	NA	12.3	0.4	NA	0	0	0.5	0	0	0	0	0	0	1.5	0	0
TRINITY_DN228544_c0_g1		50.3.1 Enzyme classification.EC_3 hydrolases.EC_3.1 hydrolase acting on ester bond	phospholipase D alpha 1	2.8	0.2	0.1	-3.4	0.3	NA	2.8	0.4	0	0.4	0	0.9	4.9	2.4	1.2	0	0.1	0
TRINITY_DN228540_c0_g1		35.2 not assigned.not annotated	---NA---	0	1	NA	13.1	0.4	NA	0	0	0.9	0	0	0	0	0	0	2.7	0	0
TRINITY_DN228517_c0_g1		35.2 not assigned.not annotated	---NA---	12.5	0.4	NA	0	1	NA	0.6	0	0	0	0	0	0	1.7	0	0	0	0
TRINITY_DN228509_c0_g1		35.2 not assigned.not annotated	---NA---	14.3	0.4	NA	0	1	NA	2.1	0	0	0	0	0	0	6.2	0	0	0	0
TRINITY_DN228507_c0_g1		35.2 not assigned.not annotated	magnesium transporter	0	1	NA	0	1	NA	0	0	0	0	0	0	0	0	0	0	0	0
TRINITY_DN228505_c0_g1		35.2 not assigned.not annotated	putative zinc finger, CCHC-type, Gag-polypeptide of LTR copia-type	0	1	NA	0	1	NA	0	0	0	0	0	0	0	0	0	0	0	0
TRINITY_DN228493_c0_g1		35.2 not assigned.not annotated	uncharacterized mitochondrial protein AtMg00810-like	0	1	NA	0	1	NA	0	0	0	0	0	0	0	0	0	0	0	0
TRINITY_DN228481_c0_g1		35.2 not assigned.not annotated	ribosome-binding ATPase YchF	13.1	0.2	0	0	1	NA	0.9	0	0	0	0	0	1.3	1.3	0	0	0	0
TRINITY_DN228456_c0_g1		35.2 not assigned.not annotated	---NA---	13.4	0.2	0	0	1	NA	1.1	0	0	0	0	0	0	1.3	1.9	0	0	0
TRINITY_DN228451_c0_g1		35.2 not assigned.not annotated	---NA---	0	1	NA	0	1	NA	0	0	0	0	0	0	0	0	0	0	0	0
TRINITY_DN228433_c0_g1		35.2 not assigned.not annotated	---NA---	16.8	0	0	0	1	NA	11.1	0	0	0	0	0	11	9.5	12.8	0	0	0
TRINITY_DN228407_c0_g1		35.2 not assigned.not annotated	---NA---	-2.8	0.5	NA	-1.8	0.6	0.9	0.2	1.5	0.4	4.6	0	0	0	0	0.7	0	0	1.3
TRINITY_DN228391_c0_g1		35.1 not assigned.annotated	polyribonucleotide nucleotidyltransferase	0	1	NA	0	1	NA	0	0	0	0	0	0	0	0	0	0	0	0
TRINITY_DN228384_c0_g1		35.2 not assigned.not annotated	DUF2520 domain-containing protein	0	1	NA	12.2	0.4	NA	0	0	0.5	0	0	0	0	0	0	0	1.4	0
TRINITY_DN228382_c0_g1		35.2 not assigned.not annotated	---NA---	0	1	NA	0	1	NA	0	0	0	0	0	0	0	0	0	0	0	0
TRINITY_DN228368_c0_g1		35.2 not assigned.not annotated	Leucine-rich repeat-containing protein	-3	0.2	0.2	-1.5	0.4	0.9	0.1	1.1	0.4	1.2	0	2	0	0	0.4	0.4	0	0.8
TRINITY_DN228323_c0_g1		35.2 not assigned.not annotated	ribonuclease E/G	0	1	NA	0	1	NA	0	0	0	0	0	0	0	0	0	0	0	0
TRINITY_DN228321_c0_g1		35.2 not assigned.not annotated	---NA---	0	1	NA	0	1	NA	0	0	0	0	0	0	0	0	0	0	0	0
TRINITY_DN228312_c0_g1		35.2 not assigned.not annotated	Si-specific NAD(P)(+) transhydrogenase	12.8	0.2	0	11.2	0.4	NA	0.7	0	0.2	0	0	0	1	1	0	0	0.7	0
TRINITY_DN228309_c0_g1		35.2 not assigned.not annotated	---NA---	-12.6	0.4	NA	-12.6	0.4	NA	0	0.6	0	0	0	1.8	0	0	0	0	0	0
TRINITY_DN228299_c0_g1		35.2 not assigned.not annotated	---NA---	-0.1	1	0.8	-0.5	0.8	1	1.3	1.4	0.9	0	4.1	0	0	3.8	0	0	0	2.8
TRINITY_DN228290_c0_g1		35.2 not assigned.not annotated	hypothetical protein Ccrd_022502	1.5	0.1	0.6	0.7	0.7	NA	1.3	0.5	0.7	0	0.9	0.5	0.6	2	1.4	0	0	2.2
TRINITY_DN228288_c0_g1		35.1 not assigned.annotated	probable plastid-lipid-associated protein 8, chloroplastic	1.9	0.5	NA	1.2	0.4	NA	1.1	0.3	0.7	0.3	0.6	0	2.9	0.4	0	1.2	0	0.9
TRINITY_DN228282_c0_g1		35.2 not assigned.not annotated	hypothetical protein	0	1	NA	0	1	NA	0	0	0	0	0	0	0	0	0	0	0	0
TRINITY_DN228280_c0_g1		35.2 not assigned.not annotated	retrotransposon protein, putative, unclassified	0.1	1	0.9	-12.3	0.4	NA	0.6	0.5	0	0	0	1.6	0	0	1.7	0	0	0
TRINITY_DN228265_c0_g1		35.2 not assigned.not annotated	Methyltransf_29 domain-containing protein	0	1	NA	0	1	NA	0	0	0	0	0	0	0	0	0	0	0	0
TRINITY_DN228248_c0_g1		35.2 not assigned.not annotated	---NA---	15.1	0.1	0	0	1	NA	3.5	0	0	0	0	0	2	5.7	2.7	0	0	0
TRINITY_DN228247_c0_g1		35.2 not assigned.not annotated	---NA---	0	1	NA	0	1	NA	0	0	0	0	0	0	0	0	0	0	0	0
TRINITY_DN228246_c0_g1		35.2 not assigned.not annotated	---NA---	-12.7	0.4	NA	-12.7	0.4	NA	0	0.7	0	0	2	0	0	0	0	0	0	0
TRINITY_DN228238_c0_g1		35.2 not assigned.not annotated	---NA---	12.1	0.4	NA	0	1	NA	0.4	0	0	0	0	0	0	1.3	0	0	0	0
TRINITY_DN228216_c0_g1		35.2 not assigned.not annotated	---NA---	-12.4	0.4	NA	-12.4	0.4	NA	0	0.5	0	0	0	1.6	0	0	0	0	0	0
TRINITY_DN228210_c0_g1		50.2.7 Enzyme classification.EC_2 transferases.EC_2.7 transferase transferring phosphorus-containing group	Mitogen-activated protein kinase kinase 6	0.4	0.8	1	0	1	NA	0.5	0.4	0.4	0	0	1.1	0	1.1	0.4	0.8	0.4	0
TRINITY_DN228193_c0_g1		35.2 not assigned.not annotated	histidine--tRNA ligase	-11.8	0.4	NA	-11.8	0.4	NA	0	0.3	0	1	0	0	0	0	0	0	0	0
TRINITY_DN228188_c0_g1		35.2 not assigned.not annotated	---NA---	-12.4	0.4	NA	0.1	1	1	0	0.6	0.6	0	0	1.7	0	0	0	1.8	0	0
TRINITY_DN228181_c0_g1		35.2 not assigned.not annotated	methyltransferase-like protein 16	12.9	0.2	NA	0	1	NA	0.7	0	0	0	0	0	0.9	0	1.3	0	0	0
TRINITY_DN228173_c0_g1		35.2 not assigned.not annotated	importin subunit alpha-2-like	1.2	0	0.4	-0.6	0.2	0.9	4	1.8	1.2	2.3	1.3	1.7	4.6	3.2	4.3	0.9	1.3	1.4
TRINITY_DN228168_c0_g1		35.2 not assigned.not annotated	---NA---	13.1	0.4	NA	0	1	NA	0.9	0	0	0	0	0	0	2.6	0	0	0	0
TRINITY_DN228163_c0_g1		35.2 not assigned.not annotated	hypothetical protein LSAT_7X1901	1.3	0.4	NA	0	1	NA	0.5	0.2	0.2	0	0.6	0	0.8	0	0.6	0	0	0.6
TRINITY_DN228152_c0_g1		35.2 not assigned.not annotated	DNA-binding response regulator	-1	0.7	NA	-1	0.7	NA	0.2	0.5	0.2	1.5	0	0	0	0	0.7	0	0.7	0
TRINITY_DN228151_c0_g1		35.2 not assigned.not annotated	---NA---	0	1	NA	12.4	0.3	NA	0	0	0.5	0	0	0	0	0	0	0	1.2	0.4
TRINITY_DN228149_c0_g1		35.2 not assigned.not annotated	---NA---	-0.3	0.8	NA	0.7	0.4	NA	0.2	0.2	0.3	0.4	0.2	0	0	0.3	0.2	0.2	0.4	0.4
TRINITY_DN228141_c0_g1		35.2 not assigned.not annotated	cyclopropane-fatty-acyl-phospholipid synthase family protein	14.4	0.1	0	11	0.4	NA	2.1	0	0.2	0	0	0	1.8	3.5	1.2	0.6	0	0
TRINITY_DN228128_c0_g1		35.2 not assigned.not annotated	---NA---	0	1	NA	0	1	NA	0	0	0	0	0	0	0	0	0	0	0	0
TRINITY_DN228127_c0_g1		35.2 not assigned.not annotated	---NA---	12.5	0.4	NA	11.9	0.4	NA	0.6	0	0.4	0	0	0	1.7	0	0	0	1.1	0
TRINITY_DN228126_c0_g1		35.2 not assigned.not annotated	hypothetical protein LSAT_2X129700	-2.5	0.4	NA	-3.9	0.3	NA	0.4	2.2	0.1	0.9	0.1	5.6	0.3	0.3	0.6	0.3	0.1	0.1
TRINITY_DN228125_c0_g1		35.1 not assigned.annotated	UDP-glucose 6-dehydrogenase 5-like	0	1	NA	2	0.3	0.8	0.2	0.2	1	0.7	0	0	0	0	0.7	0	1.5	1.5
TRINITY_DN228113_c0_g1		35.2 not assigned.not annotated	protein TOO MANY MOUTHS	11.5	0.4	NA	0	1	NA	0.3	0	0	0	0	0	0	0.9	0	0	0	0
TRINITY_DN228112_c0_g1		35.2 not assigned.not annotated	---NA---	0.8	0.7	0.9	0	1	1	1.5	0.9	0.9	1.3	0.7	0.6	0	0	4.5	0	1.3	1.3
TRINITY_DN228105_c0_g1		35.2 not assigned.not annotated	hypothetical protein LSAT_8X77361	-0.3	0.5	NA	-1.1	0.1	NA	0.6	0.8	0.4	1.1	0.6	0.6	0.7	0.7	0.5	0.2	0.5	0.3
TRINITY_DN228104_c0_g1		35.2 not assigned.not annotated	SprT family protein	-13	0.4	NA	-13	0.4	NA	0	0.8	0	2.5	0	0	0	0	0	0	0	0
TRINITY_DN228100_c0_g1		35.2 not assigned.not annotated	---NA---	13.2	0	0	13	0.3	NA	1	0	0.8	0	0	0	1.1	1.1	0.8	0	0.4	2.2
TRINITY_DN228095_c0_g1		35.2 not assigned.not annotated	alpha-actinin-1-like	15.1	0.4	0	0	1	NA	3.5	0	0	0	0	0	9.2	0	1.2	0	0	0
TRINITY_DN228085_c0_g1		35.2 not assigned.not annotated	---NA---	13.8	0	0	0	1	NA	1.4	0	0	0	0	0	1.6	1.5	1.1	0	0	0
TRINITY_DN228068_c0_g1		35.2 not assigned.not annotated	putative inactive cadmium/zinc-transporting ATPase HMA3 isoform X1	-1.5	0.2	0.1	-0.8	0.3	0.9	0.3	0.9	0.5	1.1	0.4	1.2	0.4	0.3	0.3	0.8	0.5	0.3
TRINITY_DN228022_c0_g1		35.2 not assigned.not annotated	FT-interacting protein 1	0	1	NA	12.5	0.4	NA	0	0	0.6	0	0	0	0	0	0	0	1.7	0
TRINITY_DN228008_c0_g1		35.1 not assigned.annotated	pathogenesis-related protein PR-1-like	4.3	0	0	1.1	0.5	NA	7.9	0.4	0.9	0	1	0.2	8.8	6.2	8.8	0.4	2.1	0.1
TRINITY_DN227994_c0_g1		35.2 not assigned.not annotated	putative plant self-incompatibility S1	15.5	0.2	0	0	1	NA	4.5	0	0	0	0	0	7.1	6.4	0	0	0	0
TRINITY_DN227968_c0_g1		35.2 not assigned.not annotated	Predicted metal-binding integral membrane protein	12	0.4	NA	12	0.4	NA	0.4	0	0.4	0	0	0	0	0	1.3	1.3	0	0
TRINITY_DN227966_c0_g1		35.2 not assigned.not annotated	---NA---	1.2	0.1	0.5	-1.1	0.3	NA	1.5	0.7	0.3	1.1	0.2	0.6	1.2	1.7	1.7	0.5	0.2	0.2
TRINITY_DN227962_c0_g1		35.2 not assigned.not annotated	---NA---	12	0.4	NA	0	1	NA	0.4	0	0	0	0	0	0	0	1.2	0	0	0
TRINITY_DN227961_c0_g1		35.2 not assigned.not annotated	---NA---	2.8	0	0.2	1	0.5	NA	2.3	0.3	0.7	0	0	1	1.4	2.9	2.5	1	0	1
TRINITY_DN227953_c0_g1		35.2 not assigned.not annotated	---NA---	12.4	0.4	NA	0	1	NA	0.5	0	0	0	0	0	1.6	0	0	0	0	0
TRINITY_DN227952_c0_g1		35.2 not assigned.not annotated	---NA---	0	1	NA	0	1	NA	0	0	0	0	0	0	0	0	0	0	0	0
TRINITY_DN227948_c0_g1		35.2 not assigned.not annotated	Uncharacterised protein	-12.5	0.4	NA	-12.5	0.4	NA	0	0.6	0	0	1.7	0	0	0	0	0	0	0
TRINITY_DN227926_c0_g1		35.2 not assigned.not annotated	TetR family transcriptional regulator	-12.2	0.4	NA	-12.2	0.4	NA	0	0.5	0	0	0	1.5	0	0	0	0	0	0
TRINITY_DN227905_c0_g1		35.2 not assigned.not annotated	unnamed protein product, partial	0	1	NA	13.3	0.2	0.1	0	0	1	0	0	0	0	0	0	2	1	0
TRINITY_DN227895_c0_g1		35.2 not assigned.not annotated	NAD(P)/FAD-dependent oxidoreductase	0	1	NA	12.6	0.4	NA	0	0	0.6	0	0	0	0	0	0	0	1.8	0
TRINITY_DN227884_c0_g1		35.2 not assigned.not annotated	ATP-grasp domain-containing protein	-12.2	0.4	NA	-12.2	0.4	NA	0	0.5	0	0	0	1.4	0	0	0	0	0	0
TRINITY_DN227876_c0_g1		35.2 not assigned.not annotated	hypothetical protein LSAT_7X76141	1.3	0.1	0.4	0.9	0.3	0.8	1.9	0.7	1.4	1.6	0.3	0.3	1.7	1.3	2.5	1.2	2.1	0.9
TRINITY_DN227832_c0_g1		35.2 not assigned.not annotated	---NA---	-13.1	0.4	NA	-3.3	0.5	NA	0	0.9	0.1	0	0	2.7	0	0	0	0	0	0.3
TRINITY_DN227826_c0_g1		35.2 not assigned.not annotated	conjugative transfer ATPase	0	1	NA	12.3	0.4	NA	0	0	0.5	0	0	0	0	0	0	0	0	1.5
TRINITY_DN227796_c0_g1		18.1.5.1 Protein modification.N-linked glycosylation.oligosaccharyl transferase (OST) complex.OST1 component	dolichyl-diphosphooligosaccharide--protein glycosyltransferase subunit 1B	-2.1	0.2	0.1	0.6	0.4	0.9	0.2	0.8	1.3	0.2	1.3	1	0.3	0	0.3	1.7	0.6	1.6
TRINITY_DN227794_c0_g1		35.2 not assigned.not annotated	LysR family transcriptional regulator	-12.2	0.4	NA	-12.2	0.4	NA	0	0.5	0	0	1.4	0	0	0	0	0	0	0
TRINITY_DN227788_c0_g1		35.2 not assigned.not annotated	---NA---	-13.9	0.2	0	-13.9	0.2	0.1	0	1.5	0	0	3.2	1.5	0	0	0	0	0	0
TRINITY_DN227785_c0_g1		35.2 not assigned.not annotated	---NA---	-14.4	0.3	0	-3	0.3	0.6	0	2.1	0.3	1.6	0	4.7	0	0	0	0.8	0	0
TRINITY_DN227784_c0_g1		35.2 not assigned.not annotated	transportin MOS14 isoform X2	0.8	0.1	0.8	0.2	0.7	1	1.7	1	1.1	1.3	1.2	0.4	1.2	2	1.8	0.8	1.5	1.1
TRINITY_DN227764_c0_g1		35.2 not assigned.not annotated	---NA---	13.4	0	0	0	1	NA	1.1	0	0	0	0	0	1.2	1.2	0.8	0	0	0
TRINITY_DN227718_c0_g1		35.2 not assigned.not annotated	---NA---	0	1	NA	0	1	NA	0	0	0	0	0	0	0	0	0	0	0	0
TRINITY_DN227714_c0_g1		35.2 not assigned.not annotated	Alpha-amylase 3, chloroplastic	-11.4	0.2	NA	0.4	0.7	NA	0	0.3	0.3	0.5	0	0.3	0	0	0	0.3	0.5	0.3
TRINITY_DN227711_c0_g1		35.2 not assigned.not annotated	---NA---	1	0.6	NA	-9.2	0.4	NA	0.1	0.1	0	0	0.2	0	0	0.3	0.1	0	0	0
TRINITY_DN227703_c0_g1		35.2 not assigned.not annotated	glycogen/starch/alpha-glucan phosphorylase	0	1	NA	0	1	NA	0	0	0	0	0	0	0	0	0	0	0	0
TRINITY_DN227690_c0_g1		50.2.7 Enzyme classification.EC_2 transferases.EC_2.7 transferase transferring phosphorus-containing group	putative U-box domain-containing protein 50 isoform X2	-2.1	0.3	NA	0.2	0.8	1	0.2	0.7	0.8	1.4	0.6	0.2	0.2	0.1	0.2	0.6	1.3	0.6
TRINITY_DN227670_c0_g1		17.1.2.2.6 Protein biosynthesis.cytosolic ribosome.small subunit (SSU).SSU processome.UTP4/PCN assembly factor	U3 small nucleolar RNA-associated protein 4 homolog	-0.4	0.1	0.4	-0.5	0.1	0.9	1.1	1.6	1.1	1.9	1.5	1.3	1	1.4	1	1	1.3	1.1
TRINITY_DN227664_c0_g1		35.2 not assigned.not annotated	---NA---	14.2	0.4	NA	13.9	0.4	NA	1.9	0	1.5	0	0	0	0	5.8	0	0	0	4.5
TRINITY_DN227658_c0_g1		35.2 not assigned.not annotated	---NA---	0	1	NA	0.2	0.8	NA	0.4	0.4	0.5	0.2	0.2	0.8	0.2	0.6	0.5	0.6	0.7	0.2
TRINITY_DN227633_c0_g1		35.2 not assigned.not annotated	copper resistance protein CopC	-10.4	0.4	NA	1.6	0.6	NA	0	0.1	0.4	0	0.4	0	0	0	0	0	0	1.2
TRINITY_DN227622_c0_g1		35.2 not assigned.not annotated	Cu(I)-responsive transcriptional regulator	0	1	NA	13.3	0.2	0.1	0	0	1	0	0	0	0	0	0	1.8	0	1.3
TRINITY_DN227597_c0_g1		35.2 not assigned.not annotated	pentatricopeptide repeat-containing protein At1g62350-like	15.7	0.2	0	0	1	NA	5.4	0	0	0	0	0	11.6	2.6	1.9	0	0	0
TRINITY_DN227584_c0_g1		35.2 not assigned.not annotated	---NA---	-10.7	0.4	NA	-10.7	0.4	NA	0	0.2	0	0	0	0.5	0	0	0	0	0	0
TRINITY_DN227580_c0_g1		35.2 not assigned.not annotated	---NA---	-12	0.4	NA	-12	0.4	NA	0	0.4	0	0	0	1.2	0	0	0	0	0	0
TRINITY_DN227574_c0_g1		35.2 not assigned.not annotated	putative serine/threonine-protein kinase	0.6	0.8	1	0	1	NA	0.5	0.4	0.3	0	1.1	0	1.5	0	0	1	0	0
TRINITY_DN227554_c0_g1		35.2 not assigned.not annotated	fimbrial biogenesis outer membrane usher protein	-12.9	0.4	NA	1.1	0.7	0.9	0	0.8	1.7	0	2.3	0	0	0	0	0	0	5
TRINITY_DN227506_c0_g1		35.2 not assigned.not annotated	D-arabinose 5-phosphate isomerase	-12.3	0.4	NA	-12.3	0.4	NA	0	0.5	0	0	0	1.5	0	0	0	0	0	0
TRINITY_DN227496_c0_g1		35.2 not assigned.not annotated	GPI inositol-deacylase PGAP1-like protein	-1	0	NA	0.4	0.5	NA	0.3	0.7	0.9	0.6	0.8	0.6	0.3	0.2	0.5	0.4	1.5	0.9
TRINITY_DN227486_c0_g1		35.2 not assigned.not annotated	---NA---	-13.1	0.4	NA	-13.1	0.4	NA	0	0.9	0	2.7	0	0	0	0	0	0	0	0
TRINITY_DN227444_c0_g1		50.3.4 Enzyme classification.EC_3 hydrolases.EC_3.4 hydrolase acting on peptide bond (peptidase)	matrixin	0	1	NA	11.8	0.4	NA	0	0	0.4	0	0	0	0	0	0	0	0	1.1
TRINITY_DN227435_c0_g1		13.5.2.1.4 Cell cycle.organelle machineries.organelle fission.mitochondrion and peroxisome division.PMD division factor	peroxisomal and mitochondrial division factor 2-like	4.7	0	0	-0.3	0.6	NA	7.7	0.3	0.2	0.2	0.3	0.4	7.4	8.3	7.2	0.3	0.3	0.2
TRINITY_DN227417_c0_g1		35.2 not assigned.not annotated	ABC transporter permease	0	1	NA	12	0.4	NA	0	0	0.4	0	0	0	0	0	0	0	0	1.2
TRINITY_DN227398_c0_g1		35.2 not assigned.not annotated	sulfite exporter TauE/SafE family protein	0	1	NA	0	1	NA	0	0	0	0	0	0	0	0	0	0	0	0
TRINITY_DN227392_c0_g1		35.2 not assigned.not annotated	glycine--tRNA ligase subunit beta	0	1	NA	0	1	NA	0	0	0	0	0	0	0	0	0	0	0	0
TRINITY_DN227385_c0_g1		35.2 not assigned.not annotated	methyl-accepting chemotaxis protein	-12.6	0.4	NA	-12.6	0.4	NA	0	0.6	0	0	1.9	0	0	0	0	0	0	0
TRINITY_DN227375_c0_g1		35.2 not assigned.not annotated	peptidylprolyl isomerase	0.6	0.8	1	-12	0.4	NA	0.6	0.4	0	0	0	1.3	0	1.9	0	0	0	0
TRINITY_DN227330_c0_g1		35.2 not assigned.not annotated	---NA---	-12.1	0.4	NA	-12.1	0.4	NA	0	0.4	0	0	0	1.3	0	0	0	0	0	0
TRINITY_DN227328_c0_g1		35.2 not assigned.not annotated	---NA---	0	1	NA	0	1	NA	0	0	0	0	0	0	0	0	0	0	0	0
TRINITY_DN227323_c0_g1		35.2 not assigned.not annotated	LysR family transcriptional regulator	0	1	NA	0	1	NA	0	0	0	0	0	0	0	0	0	0	0	0
TRINITY_DN227321_c0_g1		35.2 not assigned.not annotated	---NA---	-3.5	0.3	NA	2	0.2	NA	0	0.2	0.8	0	0.4	0.2	0	0	0.1	0.8	0.2	1.3
TRINITY_DN227313_c0_g1		35.2 not assigned.not annotated	bifunctional prephenate dehydrogenase/3-phosphoshikimate 1-carboxyvinyltransferase	0	1	NA	0	1	NA	0	0	0	0	0	0	0	0	0	0	0	0
TRINITY_DN227308_c0_g1		35.2 not assigned.not annotated	phospholipase	0	1	NA	0	1	NA	0	0	0	0	0	0	0	0	0	0	0	0
TRINITY_DN227300_c0_g1		2.2.1.2 Cellular respiration.pyruvate oxidation.mitochondrial pyruvate dehydrogenase complex.E2 component	dihydrolipoyllysine-residue acetyltransferase component 1 of pyruvate dehydrogenase complex, mitochondrial isoform X1	0.5	0.6	NA	1.1	0.3	NA	0.5	0.4	0.9	0	0.5	0.7	0.9	0.3	0.4	1.4	0.8	0.3
TRINITY_DN227298_c0_g1		35.2 not assigned.not annotated	---NA---	13.5	0.4	NA	13.5	0.4	NA	1.1	0	1.2	0	0	0	0	0	3.4	0	0	3.5
TRINITY_DN227294_c0_g1		35.2 not assigned.not annotated	---NA---	0	1	NA	0	1	NA	0	0	0	0	0	0	0	0	0	0	0	0
TRINITY_DN227272_c0_g1		35.2 not assigned.not annotated	TRAP transporter large permease	0	1	NA	0	1	NA	0	0	0	0	0	0	0	0	0	0	0	0
TRINITY_DN227269_c0_g1		35.1 not assigned.annotated	choline transporter-like protein 2	0.3	0.6	0.9	-0.3	0.7	1	2.6	2.1	1.7	3.6	1.9	0.7	3	2.4	2.4	1.3	2.5	1.4
TRINITY_DN227266_c0_g1		35.2 not assigned.not annotated	molecular chaperone DnaJ	-12	0.4	NA	-12	0.4	NA	0	0.4	0	0	1.2	0	0	0	0	0	0	0
TRINITY_DN227255_c0_g1		35.2 not assigned.not annotated	hydroxypyruvate isomerase	0	1	NA	0	1	NA	0	0	0	0	0	0	0	0	0	0	0	0
TRINITY_DN227248_c0_g1		35.2 not assigned.not annotated	IMP dehydrogenase	-0.4	0.8	0.8	-12.8	0.4	NA	0.6	0.7	0	0	0	2.2	0	1.7	0	0	0	0
TRINITY_DN227244_c0_g1		35.2 not assigned.not annotated	---NA---	0	1	NA	0	1	NA	0	0	0	0	0	0	0	0	0	0	0	0
TRINITY_DN227223_c0_g1		35.2 not assigned.not annotated	---NA---	-1.6	0.4	0.4	-1.5	0.4	0.8	1.8	5.3	1.9	3.7	0	12.2	0	5.3	0	3.7	1.9	0
TRINITY_DN227193_c0_g1		35.2 not assigned.not annotated	---NA---	-1.7	0.5	NA	-0.7	0.7	0.9	0.4	1.4	0.8	0.5	3.6	0	0	0.7	0.5	1	0.5	1
TRINITY_DN227174_c0_g1		35.2 not assigned.not annotated	---NA---	13.1	0.4	NA	0	1	NA	0.9	0	0	0	0	0	0	0	2.6	0	0	0
TRINITY_DN227143_c0_g1		18.12.2 Protein modification.S-glutathionylation and deglutathionylation.glutaredoxin	glutaredoxin Grx1, putative	13.5	0.2	0	0	1	NA	1.2	0	0	0	0	0	1.5	0	2	0	0	0
TRINITY_DN227132_c0_g1		35.2 not assigned.not annotated	ABC transporter permease	0	1	NA	12	0.4	NA	0	0	0.4	0	0	0	0	0	0	0	0	1.2
TRINITY_DN227111_c0_g1		35.2 not assigned.not annotated	ATPase	0	1	NA	12.7	0.4	NA	0	0	0.7	0	0	0	0	0	0	0	0	2
TRINITY_DN227085_c0_g1		35.2 not assigned.not annotated	---NA---	14.8	0.3	0	15.2	0.4	NA	2.8	0	3.8	0	0	0	0	6.2	2.3	0	11.5	0
TRINITY_DN227075_c0_g1		35.2 not assigned.not annotated	disease resistance protein RPS2-like	2.9	0.5	NA	2.3	0.2	NA	0.6	0.1	0.4	0	0	0.3	0	1.8	0	0.3	0.7	0.2
TRINITY_DN227066_c0_g1		35.2 not assigned.not annotated	formate dehydrogenase accessory protein FdhE	-13	0.4	NA	-13	0.4	NA	0	0.8	0	2.4	0	0	0	0	0	0	0	0
TRINITY_DN227057_c0_g1		35.2 not assigned.not annotated	amino acid permease	0	1	NA	13	0.4	NA	0	0	0.8	0	0	0	0	0	0	0	0	2.4
TRINITY_DN227052_c0_g1		35.2 not assigned.not annotated	sel1 repeat family protein	-12	0.4	NA	0.1	1	1	0	0.4	0.4	0	0	1.2	0	0	0	0	1.3	0
TRINITY_DN227043_c0_g1		35.2 not assigned.not annotated	---NA---	-12.2	0.4	NA	-12.2	0.4	NA	0	0.5	0	1.4	0	0	0	0	0	0	0	0
TRINITY_DN227040_c0_g1		35.1 not assigned.annotated	Peroxidase 51	-12.7	0.4	NA	0	1	1	0	0.7	0.7	0	2	0	0	0	0	0	0	2
TRINITY_DN227024_c0_g1		50.3.4 Enzyme classification.EC_3 hydrolases.EC_3.4 hydrolase acting on peptide bond (peptidase)	cysteine proteinase COT44	-2.5	0.5	NA	-2.8	0.5	NA	0.1	0.5	0.1	0	0	1.4	0.1	0	0.2	0	0	0.2
TRINITY_DN227018_c0_g1		35.2 not assigned.not annotated	---NA---	-12.3	0.4	NA	-12.3	0.4	NA	0	0.5	0	0	1.5	0	0	0	0	0	0	0
TRINITY_DN227004_c0_g1		35.2 not assigned.not annotated	---NA---	-12.8	0.4	NA	-12.8	0.4	NA	0	0.7	0	2.1	0	0	0	0	0	0	0	0
TRINITY_DN226993_c0_g1		35.2 not assigned.not annotated	DUF4102 domain-containing protein	11.9	0.4	NA	0	1	NA	0.4	0	0	0	0	0	0	0	1.1	0	0	0
TRINITY_DN226965_c0_g1		35.2 not assigned.not annotated	DNA polymerase I	0	1	NA	12.7	0.4	NA	0	0	0.6	0	0	0	0	0	0	0	0	1.9
TRINITY_DN226932_c0_g1		35.2 not assigned.not annotated	dihydroxy-acid dehydratase	0	1	NA	0	1	NA	0	0	0	0	0	0	0	0	0	0	0	0
TRINITY_DN226908_c0_g1		35.2 not assigned.not annotated	non-ribosomal peptide synthetase	1.6	0.6	0.7	-12	0.4	NA	1.2	0.4	0	1.2	0	0	3.6	0	0	0	0	0
TRINITY_DN226902_c0_g1		35.2 not assigned.not annotated	hypothetical protein LSAT_5X9001	-13.9	0.2	0	-13.9	0.2	0.1	0	1.5	0	1.6	0	3	0	0	0	0	0	0
TRINITY_DN226870_c0_g1		35.1 not assigned.annotated	catalase	0	1	NA	13.8	0.2	0.1	0	0	1.4	0	0	0	0	0	0	2.1	2.2	0
TRINITY_DN226869_c0_g1		35.2 not assigned.not annotated	FAD-dependent oxidoreductase	0	1	NA	0	1	NA	0	0	0	0	0	0	0	0	0	0	0	0
TRINITY_DN226836_c0_g1		35.2 not assigned.not annotated	alkanesulfonate monooxygenase	0	1	NA	0	1	NA	0	0	0	0	0	0	0	0	0	0	0	0
TRINITY_DN226830_c0_g1		35.2 not assigned.not annotated	pentatricopeptide repeat-containing protein At1g71460, chloroplastic	12.5	0.4	NA	0	1	NA	0.6	0	0	0	0	0	0	0	1.7	0	0	0
TRINITY_DN226828_c0_g1		35.1 not assigned.annotated	probable cytosolic oligopeptidase A	-1.9	0	0.1	0.3	0.3	0.9	0.3	1.2	1.5	1	1.5	1	0	0.5	0.5	1.6	1.2	1.7
TRINITY_DN226817_c0_g1		35.2 not assigned.not annotated	dicarboxylate/amino acid:cation symporter	0	1	NA	0	1	NA	0	0	0	0	0	0	0	0	0	0	0	0
TRINITY_DN226810_c0_g1		50.2.4 Enzyme classification.EC_2 transferases.EC_2.4 glycosyltransferase	uracil phosphoribosyltransferase	-13.3	0.4	NA	-13.3	0.4	NA	0	1	0	3	0	0	0	0	0	0	0	0
TRINITY_DN226803_c0_g1		35.2 not assigned.not annotated	---NA---	-12	0.4	NA	0	1	1	0	0.4	0.4	1.2	0	0	0	0	0	1.2	0	0
TRINITY_DN226782_c0_g1		35.2 not assigned.not annotated	---NA---	0	1	NA	0	1	NA	0	0	0	0	0	0	0	0	0	0	0	0
TRINITY_DN226773_c0_g1		35.2 not assigned.not annotated	alanine racemase	0	1	NA	0	1	NA	0	0	0	0	0	0	0	0	0	0	0	0
TRINITY_DN226765_c0_g1		35.2 not assigned.not annotated	---NA---	14.5	0.4	NA	0	1	NA	2.3	0	0	0	0	0	6.9	0	0	0	0	0
TRINITY_DN226753_c0_g1		35.2 not assigned.not annotated	EamA/RhaT family transporter	-12.3	0.4	NA	1.1	0.7	0.9	0	0.5	1.1	0	0	1.5	0	0	0	0	3.3	0
TRINITY_DN226749_c0_g1		35.2 not assigned.not annotated	EamA family transporter	0	1	NA	14	0.4	NA	0	0	1.6	0	0	0	0	0	0	0	0	4.9
TRINITY_DN226716_c0_g1		35.2 not assigned.not annotated	inositol transporter 4-like isoform X3	14.3	0.4	NA	0	1	NA	2	0	0	0	0	0	6	0	0	0	0	0
TRINITY_DN226713_c0_g1		35.2 not assigned.not annotated	---NA---	12.1	0.4	NA	0	1	NA	0.5	0	0	0	0	0	0	0	1.4	0	0	0
TRINITY_DN226700_c0_g1		35.2 not assigned.not annotated	orotate phosphoribosyltransferase	12.3	0.4	NA	11.8	0.4	NA	0.5	0	0.4	0	0	0	0	1.5	0	0	0	1.1
TRINITY_DN226692_c0_g1		35.2 not assigned.not annotated	---NA---	-13.4	0.2	0	-13.4	0.2	0.1	0	1.1	0	0	1.7	1.6	0	0	0	0	0	0
TRINITY_DN226683_c0_g1		35.2 not assigned.not annotated	---NA---	0	1	NA	0	1	NA	0	0	0	0	0	0	0	0	0	0	0	0
TRINITY_DN226677_c0_g1		35.2 not assigned.not annotated	hypothetical protein LSAT_5X149741	0	1	NA	12.1	0.2	NA	0	0	0.4	0	0	0	0	0	0	0.7	0	0.7
TRINITY_DN226660_c0_g1		35.2 not assigned.not annotated	bifunctional diguanylate cyclase/phosphodiesterase	-12.3	0.4	NA	-0.5	0.8	1	0	0.5	0.4	1.5	0	0	0	0	0	0	1.1	0
TRINITY_DN226656_c0_g1		8.1.1.1.1 Polyamine metabolism.putrescine.synthesis.plastidial/nuclear pathway.arginine decarboxylase	arginine decarboxylase	0.8	0.2	0.9	0.2	0.9	NA	1.1	0.6	0.7	0.6	0.6	0.6	1.5	0.8	1.1	0	2	0.2
TRINITY_DN226641_c0_g1		35.2 not assigned.not annotated	homeobox-leucine zipper protein HAT4-like	3.5	0.1	0	1.5	0.4	NA	2.9	0.2	0.7	0.7	0	0	3.1	1.1	4.4	0.4	1.4	0.4
TRINITY_DN226629_c0_g1		35.2 not assigned.not annotated	PLP-dependent aminotransferase family protein	0	1	NA	13	0.4	NA	0	0	0.8	0	0	0	0	0	0	0	0	2.4
TRINITY_DN226588_c0_g1		35.2 not assigned.not annotated	---NA---	3.2	0.1	NA	1.2	0.4	NA	0.6	0.1	0.2	0.1	0	0.1	1	0.3	0.6	0.3	0	0.2
TRINITY_DN226587_c0_g1		35.2 not assigned.not annotated	---NA---	16.3	0	0	0	1	NA	8	0	0	0	0	0	9.9	6.1	7.9	0	0	0
TRINITY_DN226583_c0_g1		35.2 not assigned.not annotated	phosphate ABC transporter, permease protein PstA	0	1	NA	13.5	0.2	0.1	0	0	1.2	0	0	0	0	0	0	0	1.1	2.3
TRINITY_DN226576_c0_g1		35.2 not assigned.not annotated	---NA---	13.2	0.4	NA	0	1	NA	1	0	0	0	0	0	2.9	0	0	0	0	0
TRINITY_DN226567_c0_g1		35.2 not assigned.not annotated	zinc finger protein 6-like	12.7	0.4	NA	0	1	NA	0.7	0	0	0	0	0	0	0	2	0	0	0
TRINITY_DN226550_c0_g1		35.2 not assigned.not annotated	---NA---	0	1	NA	0	1	NA	0	0	0	0	0	0	0	0	0	0	0	0
TRINITY_DN226531_c0_g1		35.2 not assigned.not annotated	PAS domain S-box-containing protein	0	1	NA	12.9	0.4	NA	0	0	0.7	0	0	0	0	0	0	0	2.2	0
TRINITY_DN226527_c0_g1		35.2 not assigned.not annotated	---NA---	-11.9	0.4	NA	0.1	1	1	0	0.4	0.4	0	0	1.2	0	0	0	0	1.2	0
TRINITY_DN226526_c0_g1		35.2 not assigned.not annotated	---NA---	0	1	NA	0	1	NA	0	0	0	0	0	0	0	0	0	0	0	0
TRINITY_DN226514_c0_g1		35.2 not assigned.not annotated	hypothetical protein LSAT_1X29640	-0.1	0.9	NA	-0.8	0.5	NA	0.4	0.4	0.3	0.4	0.8	0.2	0.5	0.4	0.4	0.1	0.6	0.1
TRINITY_DN226489_c0_g1		35.2 not assigned.not annotated	---NA---	-12.3	0.4	NA	-12.3	0.4	NA	0	0.5	0	1.5	0	0	0	0	0	0	0	0
TRINITY_DN226476_c0_g1		35.1 not assigned.annotated	protein argonaute 4-like	3	0	0	-1.6	0.1	NA	3.2	0.4	0.1	0.6	0.4	0.2	3.5	2.4	3.8	0.1	0.3	0
TRINITY_DN226467_c0_g1		35.2 not assigned.not annotated	---NA---	-10.9	0.4	NA	1.6	0.6	NA	0	0.2	0.6	0.6	0	0	0	0	0	0	0	1.7
TRINITY_DN226460_c0_g1		35.2 not assigned.not annotated	---NA---	14.6	0.4	NA	12.6	0.4	NA	2.5	0	0.6	0	0	0	0	0	7.6	1.9	0	0
TRINITY_DN226448_c0_g1		35.2 not assigned.not annotated	---NA---	0	1	NA	12.7	0.4	NA	0	0	0.7	0	0	0	0	0	0	2	0	0
TRINITY_DN226419_c0_g1		35.2 not assigned.not annotated	---NA---	12.8	0.2	0	0	1	NA	0.7	0	0	0	0	0	1.1	1.1	0	0	0	0
TRINITY_DN226414_c0_g1		35.2 not assigned.not annotated	CoA transferase	0	1	NA	12.8	0.4	NA	0	0	0.7	0	0	0	0	0	0	2.1	0	0
TRINITY_DN226410_c0_g1		35.2 not assigned.not annotated	heme-binding protein 2	-3.3	0.1	0	0.1	0.9	1	0.2	2.3	2.5	2.5	3.6	0.9	0.3	0.1	0.4	2.3	2	3.2
TRINITY_DN226408_c0_g1		35.2 not assigned.not annotated	pirin family protein	0	1	NA	0	1	NA	0	0	0	0	0	0	0	0	0	0	0	0
TRINITY_DN226401_c0_g1		35.1 not assigned.annotated	pentatricopeptide repeat-containing protein At4g39530	12.5	0.4	NA	0	1	NA	0.6	0	0	0	0	0	0	0	1.8	0	0	0
TRINITY_DN226394_c0_g1		35.2 not assigned.not annotated	NUDIX hydrolase	13.4	0.4	NA	13.7	0.4	NA	1.1	0	1.4	0	0	0	3.2	0	0	4.1	0	0
TRINITY_DN226345_c0_g1		35.2 not assigned.not annotated	cytochrome c	-14.3	0.2	0	-14.3	0.2	0	0	2.1	0	4.1	2.1	0	0	0	0	0	0	0
TRINITY_DN226343_c0_g1		35.2 not assigned.not annotated	3-hydroxybutyryl-CoA dehydrogenase	3.1	0.3	NA	2.5	0.4	NA	0.6	0.1	0.4	0.2	0	0	0	1.2	0.7	1.1	0	0.2
TRINITY_DN226334_c0_g1		1.1.5.2.2.2 Photosynthesis.photophosphorylation.linear electron flow.ferredoxin-NADP reductase (FNR) activity.FNR membrane-tethering.TIC62 protein	protein TIC 62, chloroplastic-like	12.3	0.4	NA	0	1	NA	0.5	0	0	0	0	0	0	0	1.5	0	0	0
TRINITY_DN226333_c0_g1		35.2 not assigned.not annotated	ethylene-responsive transcription factor 12-like	-13.8	0.2	0	-13.8	0.2	0.1	0	1.5	0	0	2.3	2.1	0	0	0	0	0	0
TRINITY_DN226323_c0_g1		35.2 not assigned.not annotated	---NA---	-13.7	0.4	NA	-13.7	0.4	NA	0	1.3	0	0	0	4	0	0	0	0	0	0
TRINITY_DN226320_c0_g1		15.7.3.13 RNA biosynthesis.transcriptional activation.HB (Homeobox) superfamily.zf-HD transcription factor	zinc-finger homeodomain protein 1-like	11.3	0.4	NA	12.3	0.2	NA	0.3	0	0.5	0	0	0	0.8	0	0	0	1	0.5
TRINITY_DN226299_c0_g1		35.2 not assigned.not annotated	---NA---	0	1	NA	13.4	0.2	0.1	0	0	1.1	0	0	0	0	0	0	2	0	1.2
TRINITY_DN226297_c0_g1		35.2 not assigned.not annotated	4-hydroxyacetophenone monooxygenase	0	1	NA	13.1	0.4	NA	0	0	0.9	0	0	0	0	0	0	0	2.6	0
TRINITY_DN226287_c0_g1		35.2 not assigned.not annotated	sugar ABC transporter permease	0	1	NA	13.6	0.4	NA	0	0	1.2	0	0	0	0	0	0	3.6	0	0
TRINITY_DN226271_c0_g1		35.2 not assigned.not annotated	---NA---	0	1	NA	0	1	NA	0	0	0	0	0	0	0	0	0	0	0	0
TRINITY_DN226259_c0_g1		35.2 not assigned.not annotated	hypothetical protein LSAT_6X67760	0.5	0.7	1	-0.3	0.8	1	1.9	1.4	1.1	2.3	1.8	0	1.7	4.2	0	1.1	1.1	1.1
TRINITY_DN226227_c0_g1		35.2 not assigned.not annotated	copper-translocating P-type ATPase	11.8	0.4	NA	11.8	0.4	NA	0.4	0	0.4	0	0	0	0	0	1.1	0	1.1	0
TRINITY_DN226211_c0_g1		35.2 not assigned.not annotated	uncharacterized protein LOC110893604	-12.9	0.2	0	-12.9	0.2	0.2	0	0.7	0	1.1	1.1	0	0	0	0	0	0	0
TRINITY_DN226207_c0_g1		35.2 not assigned.not annotated	hypothetical protein PA103_3776	0	1	NA	0	1	NA	0	0	0	0	0	0	0	0	0	0	0	0
TRINITY_DN226202_c0_g1		35.2 not assigned.not annotated	---NA---	0	1	NA	0	1	NA	0	0	0	0	0	0	0	0	0	0	0	0
TRINITY_DN226201_c0_g1		35.2 not assigned.not annotated	DUF3363 domain-containing protein	0	1	NA	0	1	NA	0	0	0	0	0	0	0	0	0	0	0	0
TRINITY_DN226147_c0_g1		35.2 not assigned.not annotated	---NA---	-13.3	0.1	NA	-2.8	0.1	NA	0	1	0.1	1.8	0.4	0.9	0	0	0	0	0.4	0
TRINITY_DN226139_c0_g1		35.2 not assigned.not annotated	putative polyprotein	0	1	NA	0	1	NA	0	0	0	0	0	0	0	0	0	0	0	0
TRINITY_DN226134_c0_g1		35.2 not assigned.not annotated	Retrotransposon gag protein	0	1	1	-11.9	0.4	NA	0.4	0.4	0	1.1	0	0	0	0	1.1	0	0	0
TRINITY_DN226109_c0_g1		35.2 not assigned.not annotated	---NA---	13.9	0.2	0	0	1	NA	1.6	0	0	0	0	0	0	2.7	2	0	0	0
TRINITY_DN226087_c0_g1		35.2 not assigned.not annotated	beta-glucosidase BoGH3B-like isoform X1	-2.6	0.3	0.2	-2.6	0.3	0.7	0.2	1.5	0.2	0	1.5	2.9	0	0	0.7	0	0	0.7
TRINITY_DN226044_c0_g1		35.2 not assigned.not annotated	---NA---	-1.1	0.5	NA	-1.6	0.4	NA	0.2	0.4	0.1	0.9	0.4	0	0	0.6	0	0	0	0.4
TRINITY_DN22600_c0_g1		35.2 not assigned.not annotated	---NA---	-12.9	0.4	NA	0.6	0.7	1	0	0.8	1.2	0	2.4	0	0	0	0	1.2	2.3	0
TRINITY_DN225980_c0_g1		35.1 not assigned.annotated	adenylosuccinate synthetase	-12	0.4	NA	0	1	1	0	0.4	0.4	1.2	0	0	0	0	0	1.2	0	0
TRINITY_DN225966_c0_g1		35.2 not assigned.not annotated	GMC family oxidoreductase	0	1	NA	0	1	NA	0	0	0	0	0	0	0	0	0	0	0	0
TRINITY_DN225956_c0_g1		35.2 not assigned.not annotated	tetratricopeptide repeat protein	0	1	NA	0	1	NA	0	0	0	0	0	0	0	0	0	0	0	0
TRINITY_DN225892_c0_g1		35.2 not assigned.not annotated	---NA---	13.3	0.2	0	0	1	NA	1	0	0	0	0	0	1.8	0	1.2	0	0	0
TRINITY_DN225853_c0_g1		35.2 not assigned.not annotated	glucose-methanol-choline oxidoreductase	0	1	NA	0	1	NA	0	0	0	0	0	0	0	0	0	0	0	0
TRINITY_DN225849_c0_g1		35.2 not assigned.not annotated	PAS domain S-box protein	-13.8	0.4	NA	-13.8	0.4	NA	0	1.5	0	4.4	0	0	0	0	0	0	0	0
TRINITY_DN225787_c0_g1		35.2 not assigned.not annotated	---NA---	-12	0.4	NA	-12	0.4	NA	0	0.4	0	1.3	0	0	0	0	0	0	0	0
TRINITY_DN225733_c0_g1		35.2 not assigned.not annotated	---NA---	0	1	NA	0	1	NA	0	0	0	0	0	0	0	0	0	0	0	0
TRINITY_DN225729_c0_g1		35.1 not assigned.annotated	Transferring glycosyl groups	13.9	0.4	NA	0	1	NA	1.5	0	0	0	0	0	0	4.5	0	0	0	0
TRINITY_DN225725_c0_g1		35.2 not assigned.not annotated	Zinc finger, Dof-type	-0.5	0.8	0.8	1	0.6	0.9	0.3	0.5	0.9	0	1.4	0	1	0	0	2	0.7	0
TRINITY_DN225717_c0_g1		35.2 not assigned.not annotated	---NA---	15.4	0.3	0	0	1	NA	4.2	0	0	0	0	0	3.4	9.2	0	0	0	0
TRINITY_DN225707_c0_g1		35.2 not assigned.not annotated	hypothetical protein LSAT_8X47480	-13.2	0.4	NA	-0.9	0.7	1	0	0.9	0.5	0	0	2.8	0	0	0	0	1.5	0
TRINITY_DN225701_c0_g1		35.2 not assigned.not annotated	protein transport protein SEC23-like	-0.5	0.6	0.4	-3.2	0.1	0.1	1.8	2.5	0.3	2	1.4	4.1	1.1	1.2	3.1	0	0.5	0.3
TRINITY_DN225677_c0_g1		35.2 not assigned.not annotated	hybrid sensor histidine kinase/response regulator	-12.3	0.4	NA	-12.3	0.4	NA	0	0.5	0	1.5	0	0	0	0	0	0	0	0
TRINITY_DN225636_c0_g1		35.2 not assigned.not annotated	UDP-3-O-[3-hydroxymyristoyl] N-acetylglucosamine deacetylase	0	1	NA	13.7	0.4	NA	0	0	1.3	0	0	0	0	0	0	0	4	0
TRINITY_DN225632_c0_g1		35.2 not assigned.not annotated	---NA---	0	1	NA	12.7	0.4	NA	0	0	0.7	0	0	0	0	0	0	0	2	0
TRINITY_DN225613_c0_g1		35.2 not assigned.not annotated	---NA---	-12.8	0.4	NA	0.1	1	1	0	0.7	0.7	0	0	2.1	0	0	0	2.2	0	0
TRINITY_DN225593_c0_g1		35.2 not assigned.not annotated	GGDEF domain-containing protein	13	0.4	NA	0	1	NA	0.8	0	0	0	0	0	0	2.4	0	0	0	0
TRINITY_DN225573_c0_g1		35.2 not assigned.not annotated	AraC family transcriptional regulator	0	1	NA	0	1	NA	0	0	0	0	0	0	0	0	0	0	0	0
TRINITY_DN225568_c0_g1		35.2 not assigned.not annotated	---NA---	0	1	NA	0	1	NA	0	0	0	0	0	0	0	0	0	0	0	0
TRINITY_DN225558_c0_g1		35.2 not assigned.not annotated	putative zinc finger, C2H2	1.9	0.2	0.1	-0.3	0.5	1	5.1	1.4	1.1	1.6	1.6	1	4.3	8.9	2	0.8	1	1.7
TRINITY_DN225536_c0_g1		35.2 not assigned.not annotated	---NA---	-1.9	0.3	0.1	-3.3	0.2	0.3	0.6	2.3	0.2	3.9	0.2	2.7	1.3	0	0.5	0	0.7	0
TRINITY_DN225521_c0_g1		35.2 not assigned.not annotated	---NA---	14.2	0	0	0	1	NA	1.9	0	0	0	0	0	1.9	1.9	2	0	0	0
TRINITY_DN225518_c0_g1		35.2 not assigned.not annotated	GTPase Era	-12.4	0.4	NA	1	0.7	1	0	0.5	1.1	0	1.6	0	0	0	0	0	3.2	0
TRINITY_DN225500_c0_g1		35.2 not assigned.not annotated	allophanate hydrolase	12.3	0.4	NA	0	1	NA	0.5	0	0	0	0	0	0	0	1.5	0	0	0
TRINITY_DN22550_c0_g1		35.2 not assigned.not annotated	hypothetical protein LSAT_9X1881	1	0.5	0.8	-12.3	0.4	NA	1.1	0.5	0	1.5	0	0	2.2	0	1	0	0	0
TRINITY_DN225493_c0_g1		35.2 not assigned.not annotated	---NA---	12.8	0.2	0	0	1	NA	0.7	0	0	0	0	0	1.1	1.1	0	0	0	0
TRINITY_DN225486_c0_g1		35.2 not assigned.not annotated	---NA---	15.1	0.1	0	0	1	NA	3.5	0	0	0	0	0	4.6	4.3	1.5	0	0	0
TRINITY_DN225462_c0_g1		35.2 not assigned.not annotated	---NA---	-12	0.4	NA	0	1	1	0	0.4	0.4	0	1.2	0	0	0	0	1.2	0	0
TRINITY_DN225456_c0_g1		35.2 not assigned.not annotated	---NA---	-3.9	0.3	NA	-12.9	0.3	NA	0.1	0.8	0	0	0.4	1.8	0.2	0	0	0	0	0
TRINITY_DN225440_c0_g1		35.2 not assigned.not annotated	CarO	0	1	NA	12.1	0.4	NA	0	0	0.4	0	0	0	0	0	0	0	1.3	0
TRINITY_DN225426_c0_g1		35.2 not assigned.not annotated	putative ulp1 protease family, C-terminal catalytic domain-containing protein	11.8	0.4	NA	11.8	0.4	NA	0.3	0	0.3	0	0	0	0	0	1	0	1	0
[truncated: 64,104 more rows]
